# Supplementary material for: Bistability between π-diradical open-shell and closed-shell states in indeno[1,2-a]fluorene
Source: Nat Chem. 2024 Feb 8;16(5):755–61. doi: 10.1038/s41557-023-01431-7 (PMC11087267; doi:10.1038/s41557-023-01431-7)
Supplement: Supplementary file 2 — Source data for Supplementary Figs. 5–8, 10 and 11. [file 41557_2023_1431_MOESM2_ESM.xlsx]

## Sheet: Supplementary Figure 5
DFT frontier orbital energies of noted species
5para				5ortho				5OS (triplet)				5OS (open-shell singlet)				5-1 (doublet)
State	Energy (eV)			State	Energy (eV)			State	Energy (eV)			State	Energy (eV)			State	Energy (eV)
A2	0			A1	0			ψ2, spin up	-0.11687			ψ2, spin up	-0.11105			ψ1, spin up	-0.673618
A1	1.23374			A2	1.17896			ψ1, spin up	0			ψ1, spin down	0			ψ2, spin up	-0.132465
								ψ2, spin down	1.90488			ψ2, spin down	1.75728			ψ2, spin down	0
								ψ1, spin down	1.97359			ψ1, spin up	1.81342			ψ1, spin down	1.03757

## Sheet: Supplementary Figure 6
QD-NEVPT2 energies
5para geometry				5ortho geometry				5OS geometry
Electronic configuration	Energy (eV)			Electronic configuration	Energy (eV)			Electronic configuration	Energy (eV)
Closed-shell (A1)	1.79			Closed-shell (A1)	0.21			Closed-shell (A1)	1.16
Closed-shell (A2)	0.11			Closed-shell (A2)	1.85			Closed-shell (A2)	1.45
Open-shell singlet	1.11			Open-shell singlet	1.57			Open-shell singlet	0.06
Triplet	0.41			Triplet	0.45			Triplet	0

## Sheet: Supplementary Figure 7
Kelvin probe force spectroscopy data of 5 on bilayer NaCl/Au(111)
5OS					5para
Bias (V)	Frequency shift, forward ramp (Hz)	Frequency shift, backward ramp (Hz)			Bias (V)	Frequency shift, forward ramp (Hz)	Frequency shift, backward ramp (Hz)
-2	-0.338392	-0.487296			-2	-3.02114	-3.09222
-1.99784	-0.342993	-0.484606			-1.99773	-2.91897	-3.06749
-1.99568	-0.354899	-0.47667			-1.99546	-3.05238	-2.96716
-1.99351	-0.370197	-0.463947			-1.99319	-3.10109	-3.0243
-1.99135	-0.386155	-0.447378			-1.99092	-2.9655	-2.99705
-1.98919	-0.402225	-0.42861			-1.98865	-3.00601	-3.03673
-1.98703	-0.418323	-0.410208			-1.98638	-2.94551	-2.96209
-1.98486	-0.433197	-0.395343			-1.98411	-3.03384	-2.87667
-1.9827	-0.445018	-0.38672			-1.98184	-3.02064	-3.07422
-1.98054	-0.453037	-0.385436			-1.97957	-2.97859	-3.07037
-1.97838	-0.457877	-0.390714			-1.9773	-2.9021	-2.91244
-1.97622	-0.460111	-0.400379			-1.97503	-3.00911	-3.02105
-1.97405	-0.458975	-0.411518			-1.97276	-2.90496	-2.97961
-1.97189	-0.452879	-0.421368			-1.97049	-3.00824	-2.93815
-1.96973	-0.441281	-0.428657			-1.96822	-2.94912	-2.97813
-1.96757	-0.426208	-0.434387			-1.96595	-2.86996	-3.05773
-1.96541	-0.412029	-0.440706			-1.96368	-2.95601	-2.92547
-1.96324	-0.403548	-0.44832			-1.96141	-2.88343	-2.98118
-1.96108	-0.403622	-0.454822			-1.95914	-2.88825	-2.90913
-1.95892	-0.411625	-0.455823			-1.95686	-2.89193	-2.88717
-1.95676	-0.423536	-0.448178			-1.95459	-2.85914	-2.97354
-1.95459	-0.433754	-0.432592			-1.95232	-2.93585	-2.84849
-1.95243	-0.438085	-0.413373			-1.95005	-2.88966	-2.98261
-1.95027	-0.43621	-0.395491			-1.94778	-2.92958	-2.94434
-1.94811	-0.431508	-0.381399			-1.94551	-2.82563	-2.80077
-1.94595	-0.428012	-0.370323			-1.94324	-2.74556	-2.9838
-1.94378	-0.427128	-0.36061			-1.94097	-2.98652	-2.80393
-1.94162	-0.427099	-0.352854			-1.9387	-3.00893	-2.98941
-1.93946	-0.425283	-0.350555			-1.93643	-2.81909	-2.99101
-1.9373	-0.420705	-0.357276			-1.93416	-2.73181	-2.96848
-1.93514	-0.414732	-0.37274			-1.93189	-2.92506	-2.91885
-1.93297	-0.409813	-0.391575			-1.92962	-2.82196	-2.87023
-1.93081	-0.407625	-0.406147			-1.92735	-2.94749	-2.86251
-1.92865	-0.408024	-0.411369			-1.92508	-2.79256	-2.89821
-1.92649	-0.409523	-0.407874			-1.92281	-2.93512	-2.94409
-1.92432	-0.410758	-0.401188			-1.92054	-2.82718	-2.8631
-1.92216	-0.411446	-0.397556			-1.91827	-2.79582	-2.89473
-1.92	-0.411846	-0.399491			-1.916	-2.73063	-2.91664
-1.91784	-0.411599	-0.404284			-1.91373	-2.77342	-2.95623
-1.91568	-0.409731	-0.406343			-1.91146	-2.96127	-2.83789
-1.91351	-0.406129	-0.401418			-1.90919	-2.77637	-3.0373
-1.91135	-0.402548	-0.389521			-1.90692	-2.82905	-2.78445
-1.90919	-0.401472	-0.374609			-1.90465	-2.78316	-2.79405
-1.90703	-0.40374	-0.361673			-1.90238	-2.67487	-2.7716
-1.90486	-0.407486	-0.353878			-1.90011	-2.72286	-2.81191
-1.9027	-0.409518	-0.351941			-1.89784	-2.91589	-2.80321
-1.90054	-0.407827	-0.355387			-1.89557	-2.5672	-2.83759
-1.89838	-0.403168	-0.363598			-1.8933	-2.83301	-2.82885
-1.89622	-0.398636	-0.375387			-1.89103	-2.82303	-2.83349
-1.89405	-0.397528	-0.388067			-1.88876	-2.81268	-2.8821
-1.89189	-0.401001	-0.397716			-1.88649	-2.75461	-2.87784
-1.88973	-0.407378	-0.401064			-1.88422	-2.69084	-2.71899
-1.88757	-0.413669	-0.397597			-1.88195	-2.77217	-2.65928
-1.88541	-0.417853	-0.390003			-1.87968	-2.73059	-2.81056
-1.88324	-0.419645	-0.382281			-1.87741	-2.7966	-2.68396
-1.88108	-0.419156	-0.376897			-1.87514	-2.79347	-2.7352
-1.87892	-0.415226	-0.37354			-1.87286	-2.74697	-2.85073
-1.87676	-0.40574	-0.370757			-1.87059	-2.73698	-2.77833
-1.87459	-0.390123	-0.36879			-1.86832	-2.72843	-2.72266
-1.87243	-0.371483	-0.370465			-1.86605	-2.66806	-2.75132
-1.87027	-0.355714	-0.378997			-1.86378	-2.65082	-2.62154
-1.86811	-0.34765	-0.395044			-1.86151	-2.65007	-2.76494
-1.86595	-0.347565	-0.416021			-1.85924	-2.87561	-2.67959
-1.86378	-0.351472	-0.437791			-1.85697	-2.67547	-2.73775
-1.86162	-0.355186	-0.456302			-1.8547	-2.8527	-2.69901
-1.85946	-0.358126	-0.467769			-1.85243	-2.66482	-2.84584
-1.8573	-0.362959	-0.468752			-1.85016	-2.65418	-2.58542
-1.85514	-0.371547	-0.457737			-1.84789	-2.62792	-2.80651
-1.85297	-0.381631	-0.437305			-1.84562	-2.78171	-2.6966
-1.85081	-0.387741	-0.414252			-1.84335	-2.64893	-2.69689
-1.84865	-0.385358	-0.396547			-1.84108	-2.69523	-2.66418
-1.84649	-0.37451	-0.389063			-1.83881	-2.52301	-2.58264
-1.84432	-0.360069	-0.391303			-1.83654	-2.65776	-2.66053
-1.84216	-0.348845	-0.39866			-1.83427	-2.77469	-2.63756
-1.84	-0.345579	-0.405796			-1.832	-2.5401	-2.69374
-1.83784	-0.350342	-0.409258			-1.82973	-2.75693	-2.67561
-1.83568	-0.358874	-0.407685			-1.82746	-2.68186	-2.72857
-1.83351	-0.365572	-0.400449			-1.82519	-2.68738	-2.72827
-1.83135	-0.367063	-0.386997			-1.82292	-2.64561	-2.76977
-1.82919	-0.363967	-0.367881			-1.82065	-2.67232	-2.53421
-1.82703	-0.35985	-0.346131			-1.81838	-2.68949	-2.68859
-1.82486	-0.358397	-0.326873			-1.81611	-2.66413	-2.63925
-1.8227	-0.360827	-0.31493			-1.81384	-2.65025	-2.59467
-1.82054	-0.36507	-0.312331			-1.81157	-2.48841	-2.58909
-1.81838	-0.366957	-0.31764			-1.8093	-2.4706	-2.69133
-1.81622	-0.362776	-0.327176			-1.80703	-2.59707	-2.60991
-1.81405	-0.35202	-0.336928			-1.80476	-2.65753	-2.62057
-1.81189	-0.338539	-0.344287			-1.80249	-2.59857	-2.68728
-1.80973	-0.32855	-0.349158			-1.80022	-2.68359	-2.60567
-1.80757	-0.326312	-0.353673			-1.79795	-2.63065	-2.59629
-1.80541	-0.330961	-0.360059			-1.79568	-2.58801	-2.5819
-1.80324	-0.337537	-0.368103			-1.79341	-2.58708	-2.61091
-1.80108	-0.34132	-0.374852			-1.79114	-2.49149	-2.67841
-1.79892	-0.341476	-0.377261			-1.78886	-2.43517	-2.50172
-1.79676	-0.341067	-0.375159			-1.78659	-2.54482	-2.53964
-1.79459	-0.34407	-0.371379			-1.78432	-2.51192	-2.52504
-1.79243	-0.352152	-0.368902			-1.78205	-2.60803	-2.55747
-1.79027	-0.363442	-0.367989			-1.77978	-2.51951	-2.52606
-1.78811	-0.373827	-0.366113			-1.77751	-2.54717	-2.53257
-1.78595	-0.379876	-0.360606			-1.77524	-2.47628	-2.57797
-1.78378	-0.3812	-0.351341			-1.77297	-2.40656	-2.66076
-1.78162	-0.380007	-0.340981			-1.7707	-2.50191	-2.4837
-1.77946	-0.378027	-0.332885			-1.76843	-2.50843	-2.58871
-1.7773	-0.374132	-0.328754			-1.76616	-2.45497	-2.43936
-1.77514	-0.36566	-0.327886			-1.76389	-2.63108	-2.60049
-1.77297	-0.352291	-0.328428			-1.76162	-2.52426	-2.48351
-1.77081	-0.338207	-0.329672			-1.75935	-2.57061	-2.59746
-1.76865	-0.330071	-0.333505			-1.75708	-2.45893	-2.56558
-1.76649	-0.332679	-0.343133			-1.75481	-2.51259	-2.61995
-1.76432	-0.346003	-0.35928			-1.75254	-2.46061	-2.45046
-1.76216	-0.365382	-0.377328			-1.75027	-2.50933	-2.55317
-1.76	-0.383922	-0.389316			-1.748	-2.45257	-2.53441
-1.75784	-0.395345	-0.390239			-1.74573	-2.52663	-2.45001
-1.75568	-0.396139	-0.382733			-1.74346	-2.43174	-2.47819
-1.75351	-0.386396	-0.374973			-1.74119	-2.5214	-2.58466
-1.75135	-0.369112	-0.373681			-1.73892	-2.46144	-2.62258
-1.74919	-0.348585	-0.379123			-1.73665	-2.41729	-2.44683
-1.74703	-0.329239	-0.386111			-1.73438	-2.49202	-2.43544
-1.74486	-0.315323	-0.38868			-1.73211	-2.50629	-2.50877
-1.7427	-0.310301	-0.383847			-1.72984	-2.37178	-2.47619
-1.74054	-0.314968	-0.372424			-1.72757	-2.44227	-2.4834
-1.73838	-0.325681	-0.357675			-1.7253	-2.34714	-2.57195
-1.73622	-0.335449	-0.343469			-1.72303	-2.486	-2.45046
-1.73405	-0.338251	-0.333094			-1.72076	-2.38605	-2.3978
-1.73189	-0.333039	-0.328918			-1.71849	-2.48384	-2.45549
-1.72973	-0.323657	-0.332012			-1.71622	-2.41905	-2.3313
-1.72757	-0.315136	-0.341224			-1.71395	-2.58046	-2.44162
-1.72541	-0.310411	-0.35271			-1.71168	-2.33307	-2.61904
-1.72324	-0.310076	-0.361553			-1.70941	-2.50882	-2.50011
-1.72108	-0.313758	-0.365067			-1.70714	-2.25047	-2.44155
-1.71892	-0.320534	-0.364821			-1.70486	-2.41153	-2.41734
-1.71676	-0.328138	-0.364941			-1.70259	-2.34598	-2.36693
-1.71459	-0.33286	-0.368056			-1.70032	-2.28063	-2.50415
-1.71243	-0.331409	-0.373053			-1.69805	-2.33389	-2.35211
-1.71027	-0.323729	-0.376731			-1.69578	-2.29304	-2.40319
-1.70811	-0.314257	-0.377052			-1.69351	-2.32177	-2.46436
-1.70595	-0.309768	-0.374424			-1.69124	-2.38984	-2.33941
-1.70378	-0.314875	-0.370307			-1.68897	-2.43866	-2.44004
-1.70162	-0.328736	-0.365323			-1.6867	-2.29986	-2.35128
-1.69946	-0.345852	-0.358848			-1.68443	-2.48646	-2.37855
-1.6973	-0.360288	-0.350062			-1.68216	-2.28893	-2.3535
-1.69514	-0.369829	-0.339252			-1.67989	-2.36751	-2.38812
-1.69297	-0.376814	-0.328199			-1.67762	-2.25085	-2.4972
-1.69081	-0.385032	-0.319239			-1.67535	-2.34359	-2.4351
-1.68865	-0.395211	-0.313813			-1.67308	-2.35566	-2.33354
-1.68649	-0.403118	-0.31195			-1.67081	-2.15952	-2.42262
-1.68432	-0.402384	-0.313178			-1.66854	-2.24336	-2.29183
-1.68216	-0.389873	-0.317522			-1.66627	-2.34243	-2.41973
-1.68	-0.368748	-0.325083			-1.664	-2.31188	-2.40231
-1.67784	-0.346425	-0.334573			-1.66173	-2.28611	-2.28508
-1.67568	-0.329432	-0.342729			-1.65946	-2.17326	-2.39659
-1.67351	-0.319765	-0.345591			-1.65719	-2.18014	-2.30697
-1.67135	-0.315314	-0.340626			-1.65492	-2.24901	-2.27497
-1.66919	-0.312973	-0.328137			-1.65265	-2.35366	-2.34316
-1.66703	-0.311354	-0.311357			-1.65038	-2.22976	-2.34695
-1.66486	-0.311315	-0.295428			-1.64811	-2.41477	-2.36842
-1.6627	-0.314621	-0.285672			-1.64584	-2.26109	-2.31693
-1.66054	-0.322142	-0.285696			-1.64357	-2.37929	-2.28098
-1.65838	-0.332922	-0.295924			-1.6413	-2.26302	-2.40875
-1.65622	-0.344564	-0.312915			-1.63903	-2.26898	-2.22928
-1.65405	-0.354052	-0.32989			-1.63676	-2.2207	-2.30151
-1.65189	-0.357904	-0.338992			-1.63449	-2.31335	-2.34587
-1.64973	-0.352246	-0.334934			-1.63222	-2.30755	-2.36542
-1.64757	-0.334657	-0.318059			-1.62995	-2.1674	-2.26864
-1.64541	-0.307597	-0.294524			-1.62768	-2.03639	-2.36586
-1.64324	-0.279847	-0.273149			-1.62541	-2.29735	-2.22533
-1.64108	-0.26281	-0.260959			-1.62314	-2.29156	-2.29948
-1.63892	-0.263515	-0.260315			-1.62086	-2.13448	-2.20911
-1.63676	-0.280055	-0.269111			-1.61859	-2.24491	-2.27995
-1.63459	-0.303236	-0.283037			-1.61632	-2.25093	-2.22491
-1.63243	-0.322711	-0.297646			-1.61405	-2.19406	-2.23343
-1.63027	-0.332626	-0.309051			-1.61178	-2.11187	-2.33821
-1.62811	-0.333203	-0.31414			-1.60951	-2.26502	-2.2119
-1.62595	-0.328382	-0.311598			-1.60724	-2.17604	-2.3033
-1.62378	-0.32218	-0.303396			-1.60497	-2.20499	-2.26221
-1.62162	-0.316567	-0.294811			-1.6027	-2.15357	-2.31107
-1.61946	-0.311824	-0.291881			-1.60043	-2.24251	-2.2891
-1.6173	-0.308062	-0.297811			-1.59816	-2.17776	-2.24489
-1.61514	-0.305807	-0.311211			-1.59589	-2.24126	-2.26408
-1.61297	-0.305209	-0.327403			-1.59362	-2.12352	-2.16218
-1.61081	-0.305566	-0.341276			-1.59135	-2.19262	-2.20581
-1.60865	-0.306439	-0.349305			-1.58908	-2.18167	-2.20921
-1.60649	-0.308972	-0.349981			-1.58681	-2.22469	-2.16998
-1.60432	-0.315082	-0.343446			-1.58454	-2.17431	-2.17659
-1.60216	-0.324778	-0.331172			-1.58227	-2.27473	-2.21433
-1.6	-0.334763	-0.315591			-1.58	-2.03795	-2.27524
-1.59784	-0.340428	-0.29941			-1.57773	-2.16491	-2.22381
-1.59568	-0.339476	-0.284949			-1.57546	-2.06889	-2.12831
-1.59351	-0.333527	-0.274003			-1.57319	-2.10474	-2.09597
-1.59135	-0.326253	-0.267939			-1.57092	-2.07836	-2.27089
-1.58919	-0.320119	-0.267341			-1.56865	-2.05677	-2.23151
-1.58703	-0.314863	-0.271324			-1.56638	-2.09444	-2.18554
-1.58486	-0.30879	-0.277597			-1.56411	-2.11862	-2.12451
-1.5827	-0.301151	-0.283853			-1.56184	-2.10004	-2.38655
-1.58054	-0.293131	-0.289471			-1.55957	-1.98823	-2.087
-1.57838	-0.286811	-0.295674			-1.5573	-2.11258	-2.24101
-1.57622	-0.283632	-0.303634			-1.55503	-2.16978	-2.09212
-1.57405	-0.283886	-0.312401			-1.55276	-2.08294	-2.20949
-1.57189	-0.287136	-0.319128			-1.55049	-2.20399	-2.14575
-1.56973	-0.292638	-0.321554			-1.54822	-2.06667	-2.16026
-1.56757	-0.299518	-0.319838			-1.54595	-2.14579	-2.09183
-1.56541	-0.306889	-0.315494			-1.54368	-2.01761	-2.03925
-1.56324	-0.313761	-0.308915			-1.54141	-2.08061	-2.20645
-1.56108	-0.318623	-0.298858			-1.53914	-1.99799	-2.07408
-1.55892	-0.319395	-0.284832			-1.53686	-2.09496	-2.14661
-1.55676	-0.314445	-0.26973			-1.53459	-2.02325	-2.09562
-1.55459	-0.303972	-0.259565			-1.53232	-2.03092	-2.17385
-1.55243	-0.290282	-0.259922			-1.53005	-2.11232	-2.13021
-1.55027	-0.276494	-0.271834			-1.52778	-1.99127	-2.07133
-1.54811	-0.264939	-0.290572			-1.52551	-1.92108	-2.1069
-1.54595	-0.256656	-0.308676			-1.52324	-1.93576	-2.12644
-1.54378	-0.252	-0.320646			-1.52097	-2.01591	-2.11549
-1.54162	-0.251207	-0.325027			-1.5187	-1.98724	-2.00929
-1.53946	-0.254118	-0.322579			-1.51643	-2.14184	-2.06357
-1.5373	-0.259679	-0.313673			-1.51416	-1.98567	-2.17898
-1.53514	-0.266417	-0.298396			-1.51189	-2.13796	-2.07534
-1.53297	-0.273788	-0.278798			-1.50962	-2.03	-2.04134
-1.53081	-0.282642	-0.259777			-1.50735	-2.04412	-1.97099
-1.52865	-0.293624	-0.246904			-1.50508	-2.04091	-1.97623
-1.52649	-0.304902	-0.243186			-1.50281	-1.98398	-2.11156
-1.52432	-0.3121	-0.247855			-1.50054	-2.04866	-2.06921
-1.52216	-0.311273	-0.257961			-1.49827	-1.9899	-2.04669
-1.52	-0.302216	-0.27089			-1.496	-2.05625	-1.99511
-1.51784	-0.28843	-0.285539			-1.49373	-1.95304	-2.01982
-1.51568	-0.273562	-0.301444			-1.49146	-1.88984	-2.06849
-1.51351	-0.258381	-0.317012			-1.48919	-2.12155	-1.99789
-1.51135	-0.241973	-0.328826			-1.48692	-1.94556	-2.08044
-1.50919	-0.225747	-0.333091			-1.48465	-1.98338	-1.91361
-1.50703	-0.215191	-0.328184			-1.48238	-1.98729	-2.10057
-1.50486	-0.216716	-0.315871			-1.48011	-2.00216	-1.97835
-1.5027	-0.232346	-0.300055			-1.47784	-2.03461	-2.11255
-1.50054	-0.257184	-0.284583			-1.47557	-1.86867	-2.06077
-1.49838	-0.281904	-0.272258			-1.4733	-1.8824	-1.85535
-1.49622	-0.298311	-0.265014			-1.47103	-1.92215	-1.99141
-1.49405	-0.303846	-0.263713			-1.46876	-1.92033	-1.98685
-1.49189	-0.301889	-0.267309			-1.46649	-2.05534	-1.98582
-1.48973	-0.298016	-0.272937			-1.46422	-1.97359	-1.98986
-1.48757	-0.295655	-0.277627			-1.46195	-1.98619	-1.96383
-1.48541	-0.294702	-0.280173			-1.45968	-1.89044	-1.9873
-1.48324	-0.293367	-0.281393			-1.45741	-1.87678	-1.87682
-1.48108	-0.29046	-0.28281			-1.45514	-1.97451	-1.98294
-1.47892	-0.285811	-0.285178			-1.45286	-1.85993	-2.03053
-1.47676	-0.27939	-0.287913			-1.45059	-1.8436	-1.90672
-1.47459	-0.27104	-0.289493			-1.44832	-1.83356	-1.84216
-1.47243	-0.261413	-0.288356			-1.44605	-1.84023	-1.92567
-1.47027	-0.252892	-0.283757			-1.44378	-1.75981	-1.9796
-1.46811	-0.249102	-0.276156			-1.44151	-2.00108	-1.9546
-1.46595	-0.252909	-0.267018			-1.43924	-1.83779	-1.95874
-1.46378	-0.264328	-0.258276			-1.43697	-1.91345	-2.00196
-1.46162	-0.280134	-0.251739			-1.4347	-1.87492	-1.89124
-1.45946	-0.295468	-0.248457			-1.43243	-1.8307	-2.00454
-1.4573	-0.305834	-0.248128			-1.43016	-1.81758	-1.91196
-1.45514	-0.307997	-0.24914			-1.42789	-1.85575	-2.00902
-1.45297	-0.30018	-0.249661			-1.42562	-1.86903	-1.92991
-1.45081	-0.282844	-0.249013			-1.42335	-1.78591	-1.89139
-1.44865	-0.259757	-0.247845			-1.42108	-1.68098	-1.91952
-1.44649	-0.237474	-0.246794			-1.41881	-1.8492	-1.80542
-1.44432	-0.222306	-0.245313			-1.41654	-1.93933	-1.8715
-1.44216	-0.216786	-0.242361			-1.41427	-1.8847	-1.79545
-1.44	-0.218805	-0.238466			-1.412	-1.75289	-1.95225
-1.43784	-0.224261	-0.236643			-1.40973	-1.94127	-1.84437
-1.43568	-0.230455	-0.240581			-1.40746	-1.76272	-1.75974
-1.43351	-0.236995	-0.251433			-1.40519	-1.85101	-1.90995
-1.43135	-0.244075	-0.266162			-1.40292	-1.8242	-1.85915
-1.42919	-0.250919	-0.278979			-1.40065	-1.84029	-1.96422
-1.42703	-0.256251	-0.284686			-1.39838	-1.82895	-1.83484
-1.42486	-0.25963	-0.281484			-1.39611	-1.87407	-1.83756
-1.4227	-0.261547	-0.271645			-1.39384	-1.94548	-1.75005
-1.42054	-0.26216	-0.259929			-1.39157	-1.65537	-1.82762
-1.41838	-0.260439	-0.250741			-1.3893	-1.88191	-1.93046
-1.41622	-0.254764	-0.24554			-1.38703	-1.7682	-1.74887
-1.41405	-0.244276	-0.242205			-1.38476	-1.76256	-1.98466
-1.41189	-0.229821	-0.237201			-1.38249	-1.77662	-1.73278
-1.40973	-0.214196	-0.22916			-1.38022	-1.82519	-1.92424
-1.40757	-0.201751	-0.220722			-1.37795	-1.69298	-1.89217
-1.40541	-0.197043	-0.216593			-1.37568	-1.76523	-1.92505
-1.40324	-0.202605	-0.21967			-1.37341	-1.7965	-1.89727
-1.40108	-0.217174	-0.229176			-1.37114	-1.68168	-1.79402
-1.39892	-0.236172	-0.242356			-1.36886	-1.88631	-1.77235
-1.39676	-0.25449	-0.257183			-1.36659	-1.69342	-1.69451
-1.39459	-0.269337	-0.27284			-1.36432	-1.82443	-1.78856
-1.39243	-0.280741	-0.287856			-1.36205	-1.7368	-1.77951
-1.39027	-0.289597	-0.298651			-1.35978	-1.71201	-1.78662
-1.38811	-0.295329	-0.300766			-1.35751	-1.76761	-1.92266
-1.38595	-0.295419	-0.292008			-1.35524	-1.66018	-1.77227
-1.38378	-0.287411	-0.274616			-1.35297	-1.78135	-1.75629
-1.38162	-0.271812	-0.254472			-1.3507	-1.7148	-1.67127
-1.37946	-0.253157	-0.238194			-1.34843	-1.79946	-1.86031
-1.3773	-0.237682	-0.230477			-1.34616	-1.72144	-1.87325
-1.37514	-0.229196	-0.233093			-1.34389	-1.65027	-1.72919
-1.37297	-0.226747	-0.245152			-1.34162	-1.67221	-1.81277
-1.37081	-0.226251	-0.263518			-1.33935	-1.737	-1.72643
-1.36865	-0.22458	-0.283038			-1.33708	-1.89375	-1.7877
-1.36649	-0.222401	-0.297214			-1.33481	-1.62643	-1.72854
-1.36432	-0.223156	-0.300171			-1.33254	-1.76184	-1.71661
-1.36216	-0.229151	-0.289645			-1.33027	-1.64816	-1.7307
-1.36	-0.238453	-0.269135			-1.328	-1.59561	-1.73473
-1.35784	-0.245861	-0.246989			-1.32573	-1.72065	-1.72649
-1.35568	-0.247433	-0.232115			-1.32346	-1.68706	-1.67693
-1.35351	-0.244301	-0.228977			-1.32119	-1.66935	-1.69793
-1.35135	-0.241732	-0.23566			-1.31892	-1.73993	-1.68063
-1.34919	-0.244091	-0.246493			-1.31665	-1.70042	-1.67669
-1.34703	-0.250921	-0.256682			-1.31438	-1.65234	-1.80904
-1.34486	-0.258288	-0.264675			-1.31211	-1.65488	-1.90081
-1.3427	-0.263742	-0.270654			-1.30984	-1.57536	-1.67897
-1.34054	-0.269182	-0.273867			-1.30757	-1.70578	-1.67926
-1.33838	-0.278537	-0.272466			-1.3053	-1.73304	-1.80069
-1.33622	-0.292976	-0.265964			-1.30303	-1.65266	-1.61288
-1.33405	-0.308644	-0.256905			-1.30076	-1.61516	-1.54695
-1.33189	-0.318659	-0.249344			-1.29849	-1.66303	-1.68324
-1.32973	-0.317191	-0.245678			-1.29622	-1.72479	-1.70406
-1.32757	-0.302827	-0.245107			-1.29395	-1.63922	-1.72564
-1.32541	-0.279927	-0.244854			-1.29168	-1.64916	-1.7619
-1.32324	-0.257162	-0.242625			-1.28941	-1.60516	-1.78332
-1.32108	-0.242996	-0.238318			-1.28714	-1.72293	-1.71133
-1.31892	-0.240447	-0.234074			-1.28486	-1.60258	-1.70572
-1.31676	-0.245375	-0.23279			-1.28259	-1.65745	-1.62576
-1.31459	-0.249995	-0.236099			-1.28032	-1.65632	-1.64554
-1.31243	-0.248377	-0.243195			-1.27805	-1.6176	-1.59013
-1.31027	-0.239528	-0.251388			-1.27578	-1.6587	-1.61797
-1.30811	-0.226866	-0.258067			-1.27351	-1.60057	-1.59495
-1.30595	-0.215852	-0.262505			-1.27124	-1.58597	-1.53867
-1.30378	-0.211333	-0.265768			-1.26897	-1.64733	-1.80797
-1.30162	-0.21519	-0.268619			-1.2667	-1.74142	-1.60161
-1.29946	-0.225262	-0.269635			-1.26443	-1.40717	-1.67064
-1.2973	-0.236635	-0.265923			-1.26216	-1.6832	-1.54295
-1.29514	-0.244587	-0.255954			-1.25989	-1.65823	-1.64969
-1.29297	-0.246827	-0.241532			-1.25762	-1.55473	-1.68199
-1.29081	-0.243636	-0.226887			-1.25535	-1.58181	-1.62028
-1.28865	-0.236901	-0.215994			-1.25308	-1.64555	-1.69434
-1.28649	-0.229268	-0.210592			-1.25081	-1.54845	-1.69662
-1.28432	-0.223125	-0.210085			-1.24854	-1.53997	-1.5247
-1.28216	-0.219019	-0.212713			-1.24627	-1.56452	-1.6646
-1.28	-0.215008	-0.216912			-1.244	-1.5865	-1.53408
-1.27784	-0.208487	-0.222229			-1.24173	-1.54231	-1.78372
-1.27568	-0.19917	-0.229489			-1.23946	-1.60134	-1.60574
-1.27351	-0.189924	-0.240016			-1.23719	-1.65327	-1.52593
-1.27135	-0.184422	-0.254142			-1.23492	-1.53956	-1.58524
-1.26919	-0.183993	-0.269929			-1.23265	-1.50088	-1.69986
-1.26703	-0.186631	-0.283395			-1.23038	-1.55077	-1.61996
-1.26486	-0.188777	-0.290644			-1.22811	-1.50397	-1.52092
-1.2627	-0.188299	-0.290457			-1.22584	-1.49855	-1.61384
-1.26054	-0.186294	-0.28501			-1.22357	-1.60118	-1.69707
-1.25838	-0.185956	-0.277837			-1.2213	-1.53599	-1.54444
-1.25622	-0.189142	-0.270927			-1.21903	-1.52533	-1.47342
-1.25405	-0.193945	-0.263871			-1.21676	-1.53355	-1.5327
-1.25189	-0.196249	-0.25575			-1.21449	-1.63168	-1.61014
-1.24973	-0.194173	-0.247489			-1.21222	-1.43974	-1.59602
-1.24757	-0.190693	-0.242094			-1.20995	-1.51685	-1.59581
-1.24541	-0.191168	-0.242579			-1.20768	-1.44058	-1.45548
-1.24324	-0.197946	-0.249494			-1.20541	-1.54507	-1.5017
-1.24108	-0.207642	-0.260024			-1.20314	-1.46052	-1.57079
-1.23892	-0.214119	-0.269263			-1.20086	-1.38481	-1.58812
-1.23676	-0.21421	-0.272737			-1.19859	-1.47905	-1.4631
-1.23459	-0.210142	-0.26851			-1.19632	-1.51323	-1.55062
-1.23243	-0.206127	-0.257704			-1.19405	-1.40707	-1.59053
-1.23027	-0.203187	-0.243508			-1.19178	-1.32855	-1.58326
-1.22811	-0.198515	-0.229586			-1.18951	-1.53981	-1.47511
-1.22595	-0.190276	-0.218648			-1.18724	-1.49093	-1.57033
-1.22378	-0.181721	-0.211641			-1.18497	-1.38276	-1.4571
-1.22162	-0.178857	-0.207992			-1.1827	-1.456	-1.47989
-1.21946	-0.183868	-0.206973			-1.18043	-1.59432	-1.5277
-1.2173	-0.192096	-0.208974			-1.17816	-1.46931	-1.5353
-1.21514	-0.196483	-0.215019			-1.17589	-1.60483	-1.5546
-1.21297	-0.194842	-0.224669			-1.17362	-1.4269	-1.38352
-1.21081	-0.192239	-0.234869			-1.17135	-1.34839	-1.55466
-1.20865	-0.195994	-0.241667			-1.16908	-1.3588	-1.36227
-1.20649	-0.208265	-0.243369			-1.16681	-1.46518	-1.50123
-1.20432	-0.223342	-0.241571			-1.16454	-1.52041	-1.42539
-1.20216	-0.23216	-0.238688			-1.16227	-1.31744	-1.55797
-1.2	-0.229718	-0.234549			-1.16	-1.5121	-1.48188
-1.19784	-0.218567	-0.226016			-1.15773	-1.311	-1.46814
-1.19568	-0.205706	-0.21064			-1.15546	-1.37004	-1.47399
-1.19351	-0.196646	-0.190912			-1.15319	-1.52606	-1.38436
-1.19135	-0.192432	-0.174301			-1.15092	-1.43605	-1.4811
-1.18919	-0.191339	-0.16822			-1.14865	-1.36268	-1.50953
-1.18703	-0.192141	-0.174278			-1.14638	-1.40556	-1.55962
-1.18486	-0.195516	-0.187089			-1.14411	-1.40447	-1.3291
-1.1827	-0.203189	-0.198558			-1.14184	-1.56143	-1.4148
-1.18054	-0.216304	-0.203744			-1.13957	-1.42543	-1.47282
-1.17838	-0.233937	-0.203628			-1.1373	-1.43132	-1.593
-1.17622	-0.252216	-0.203127			-1.13503	-1.30703	-1.46727
-1.17405	-0.265121	-0.206513			-1.13276	-1.42199	-1.39996
-1.17189	-0.267473	-0.214053			-1.13049	-1.48431	-1.45626
-1.16973	-0.258318	-0.222237			-1.12822	-1.37345	-1.4972
-1.16757	-0.241595	-0.226823			-1.12595	-1.36097	-1.38992
-1.16541	-0.223108	-0.225884			-1.12368	-1.47698	-1.43906
-1.16324	-0.206413	-0.220611			-1.12141	-1.40374	-1.42062
-1.16108	-0.191463	-0.213747			-1.11914	-1.34354	-1.46455
-1.15892	-0.177027	-0.207303			-1.11686	-1.36476	-1.47789
-1.15676	-0.164084	-0.201555			-1.11459	-1.32549	-1.35469
-1.15459	-0.156527	-0.196052			-1.11232	-1.38181	-1.39998
-1.15243	-0.158372	-0.191457			-1.11005	-1.32554	-1.37942
-1.15027	-0.170173	-0.19002			-1.10778	-1.29782	-1.48109
-1.14811	-0.188007	-0.193719			-1.10551	-1.38794	-1.40762
-1.14595	-0.205898	-0.201733			-1.10324	-1.29596	-1.32259
-1.14378	-0.219551	-0.210048			-1.10097	-1.38749	-1.49336
-1.14162	-0.228469	-0.214198			-1.0987	-1.38303	-1.45391
-1.13946	-0.235121	-0.212865			-1.09643	-1.43782	-1.46645
-1.1373	-0.242217	-0.20876			-1.09416	-1.3395	-1.24394
-1.13514	-0.250396	-0.205655			-1.09189	-1.40487	-1.38032
-1.13297	-0.258016	-0.204364			-1.08962	-1.34739	-1.33541
-1.13081	-0.26276	-0.20182			-1.08735	-1.32861	-1.29269
-1.12865	-0.263096	-0.194392			-1.08508	-1.22651	-1.36463
-1.12649	-0.258248	-0.182346			-1.08281	-1.26608	-1.38209
-1.12432	-0.247567	-0.17108			-1.08054	-1.47027	-1.32772
-1.12216	-0.231226	-0.167589			-1.07827	-1.32766	-1.41143
-1.12	-0.212095	-0.174972			-1.076	-1.28778	-1.49405
-1.11784	-0.196019	-0.189692			-1.07373	-1.27304	-1.2411
-1.11568	-0.18867	-0.203976			-1.07146	-1.44	-1.34777
-1.11351	-0.191243	-0.211198			-1.06919	-1.21835	-1.32455
-1.11135	-0.199369	-0.209647			-1.06692	-1.26053	-1.43042
-1.10919	-0.206627	-0.202038			-1.06465	-1.50432	-1.31098
-1.10703	-0.209247	-0.192131			-1.06238	-1.21741	-1.29716
-1.10486	-0.207778	-0.182016			-1.06011	-1.26608	-1.46674
-1.1027	-0.204831	-0.172284			-1.05784	-1.27187	-1.30668
-1.10054	-0.201645	-0.164183			-1.05557	-1.3824	-1.23353
-1.09838	-0.196859	-0.160831			-1.0533	-1.24689	-1.34405
-1.09622	-0.188678	-0.165701			-1.05103	-1.28888	-1.39847
-1.09405	-0.178319	-0.17969			-1.04876	-1.25557	-1.24148
-1.09189	-0.170748	-0.199734			-1.04649	-1.27946	-1.30751
-1.08973	-0.171034	-0.220407			-1.04422	-1.25663	-1.22529
-1.08757	-0.17962	-0.237064			-1.04195	-1.20603	-1.29517
-1.08541	-0.19177	-0.248012			-1.03968	-1.23319	-1.31664
-1.08324	-0.202202	-0.254402			-1.03741	-1.17667	-1.3345
-1.08108	-0.210035	-0.258337			-1.03514	-1.28233	-1.26029
-1.07892	-0.218617	-0.260758			-1.03286	-1.28954	-1.36352
-1.07676	-0.230417	-0.26058			-1.03059	-1.26849	-1.40748
-1.07459	-0.242604	-0.255517			-1.02832	-1.17369	-1.33822
-1.07243	-0.248347	-0.243723			-1.02605	-1.21209	-1.31997
-1.07027	-0.243053	-0.225081			-1.02378	-1.17041	-1.21863
-1.06811	-0.22945	-0.201667			-1.02151	-1.3043	-1.22784
-1.06595	-0.216104	-0.177598			-1.01924	-1.25226	-1.27074
-1.06378	-0.21012	-0.158251			-1.01697	-1.25078	-1.19679
-1.06162	-0.210867	-0.148692			-1.0147	-1.17987	-1.30853
-1.05946	-0.210979	-0.151727			-1.01243	-1.22607	-1.32463
-1.0573	-0.20385	-0.166659			-1.01016	-1.17465	-1.28275
-1.05514	-0.190235	-0.189537			-1.00789	-1.25047	-1.16473
-1.05297	-0.177464	-0.214453			-1.00562	-1.23783	-1.35316
-1.05081	-0.172404	-0.234873			-1.00335	-1.0311	-1.2869
-1.04865	-0.175623	-0.244777			-1.00108	-1.29471	-1.31068
-1.04649	-0.182431	-0.24015			-0.998811	-1.21794	-1.22258
-1.04432	-0.188641	-0.220877			-0.996541	-1.02339	-1.1931
-1.04216	-0.194128	-0.191685			-0.99427	-1.23348	-1.21267
-1.04	-0.20073	-0.160847			-0.992	-1.1929	-1.23091
-1.03784	-0.208062	-0.137031			-0.98973	-1.21982	-1.37154
-1.03568	-0.212819	-0.126095			-0.987459	-1.21848	-1.24355
-1.03351	-0.212299	-0.129442			-0.985189	-1.25862	-1.31799
-1.03135	-0.207754	-0.144407			-0.982919	-1.1399	-1.29955
-1.02919	-0.203442	-0.16593			-0.980649	-1.16028	-1.13483
-1.02703	-0.202277	-0.188241			-0.978378	-1.14973	-1.11911
-1.02486	-0.202856	-0.205782			-0.976108	-1.16382	-1.28137
-1.0227	-0.201241	-0.213934			-0.973838	-1.24487	-1.21889
-1.02054	-0.195599	-0.210402			-0.971568	-1.17614	-1.12179
-1.01838	-0.188615	-0.196688			-0.969297	-1.24438	-1.39318
-1.01622	-0.185144	-0.177759			-0.967027	-1.27093	-1.17752
-1.01405	-0.187653	-0.1593			-0.964757	-1.25251	-1.20935
-1.01189	-0.193987	-0.144645			-0.962487	-1.06718	-1.30435
-1.00973	-0.19918	-0.134029			-0.960216	-1.00967	-1.16079
-1.00757	-0.199188	-0.126334			-0.957946	-1.12447	-1.28631
-1.00541	-0.193315	-0.121224			-0.955676	-1.2663	-1.13383
-1.00324	-0.183762	-0.119885			-0.953405	-1.07691	-1.17125
-1.00108	-0.173337	-0.124181			-0.951135	-1.2561	-1.10953
-0.998919	-0.163654	-0.134876			-0.948865	-1.08594	-1.17184
-0.996757	-0.155331	-0.150037			-0.946595	-1.01297	-1.23697
-0.994595	-0.149395	-0.165114			-0.944324	-1.07267	-1.12713
-0.992432	-0.147818	-0.175199			-0.942054	-1.04644	-1.17187
-0.99027	-0.152277	-0.177631			-0.939784	-1.06241	-1.31115
-0.988108	-0.162391	-0.172633			-0.937513	-1.15156	-1.32286
-0.985946	-0.175236	-0.162241			-0.935243	-1.13585	-1.18586
-0.983784	-0.186592	-0.149706			-0.932973	-1.07906	-1.12046
-0.981622	-0.192794	-0.139732			-0.930703	-1.1081	-1.23693
-0.979459	-0.191973	-0.137593			-0.928432	-1.10054	-1.18467
-0.977297	-0.184349	-0.146374			-0.926162	-1.18305	-1.11015
-0.975135	-0.171797	-0.164655			-0.923892	-1.10518	-1.22007
-0.972973	-0.156944	-0.187124			-0.921622	-1.01319	-1.16689
-0.970811	-0.142221	-0.207668			-0.919351	-1.10131	-1.16696
-0.968649	-0.129538	-0.222265			-0.917081	-1.12339	-1.0706
-0.966487	-0.120724	-0.229678			-0.914811	-1.10872	-1.1073
-0.964324	-0.117782	-0.230195			-0.912541	-0.972162	-1.20376
-0.962162	-0.121944	-0.2241			-0.91027	-1.16246	-1.02674
-0.96	-0.13219	-0.211448			-0.908	-0.983611	-1.19732
-0.957838	-0.145094	-0.193336			-0.90573	-1.10459	-1.12236
-0.955676	-0.156682	-0.173346			-0.903459	-1.07258	-1.23141
-0.953513	-0.16458	-0.15717			-0.901189	-1.17966	-1.12878
-0.951351	-0.168477	-0.149681			-0.898919	-1.02399	-1.17833
-0.949189	-0.169025	-0.151476			-0.896649	-1.15976	-1.05955
-0.947027	-0.166918	-0.158423			-0.894378	-1.21962	-1.22612
-0.944865	-0.162884	-0.165235			-0.892108	-1.01966	-1.12728
-0.942703	-0.1578	-0.169607			-0.889838	-1.09253	-1.10737
-0.940541	-0.152407	-0.172565			-0.887568	-1.04728	-1.0654
-0.938378	-0.147182	-0.175183			-0.885297	-1.09022	-1.09587
-0.936216	-0.142764	-0.176169			-0.883027	-1.1609	-1.03136
-0.934054	-0.140327	-0.173385			-0.880757	-1.07889	-1.01332
-0.931892	-0.141259	-0.167254			-0.878487	-1.20918	-1.11595
-0.92973	-0.146421	-0.161682			-0.876216	-1.06469	-1.13502
-0.927568	-0.155651	-0.16115			-0.873946	-1.02789	-1.17391
-0.925405	-0.167782	-0.166832			-0.871676	-1.06193	-1.1715
-0.923243	-0.181	-0.175361			-0.869405	-1.08073	-1.00399
-0.921081	-0.193177	-0.18105			-0.867135	-1.08334	-1.13
-0.918919	-0.201789	-0.179632			-0.864865	-1.20008	-1.11828
-0.916757	-0.203761	-0.171034			-0.862595	-0.998367	-1.07532
-0.914595	-0.196387	-0.159781			-0.860324	-1.05896	-1.23083
-0.912432	-0.179669	-0.152781			-0.858054	-0.960269	-1.12622
-0.91027	-0.15797	-0.155483			-0.855784	-0.957277	-1.04133
-0.908108	-0.138289	-0.168548			-0.853513	-1.08681	-1.05395
-0.905946	-0.125743	-0.187119			-0.851243	-1.01792	-1.13492
-0.903784	-0.120412	-0.203158			-0.848973	-1.06801	-1.04039
-0.901622	-0.118679	-0.209426			-0.846703	-1.12041	-1.01804
-0.899459	-0.117611	-0.202832			-0.844432	-1.00126	-1.10676
-0.897297	-0.118071	-0.185533			-0.842162	-0.996005	-0.976809
-0.895135	-0.123986	-0.163582			-0.839892	-0.896466	-1.13527
-0.892973	-0.138662	-0.144247			-0.837622	-1.09169	-1.12473
-0.890811	-0.16112	-0.133458			-0.835351	-0.880573	-1.0479
-0.888649	-0.185241	-0.134081			-0.833081	-1.03656	-1.19202
-0.886487	-0.202779	-0.145087			-0.830811	-0.930289	-1.01461
-0.884324	-0.208462	-0.161683			-0.828541	-1.02866	-0.930749
-0.882162	-0.203141	-0.176866			-0.82627	-0.978581	-1.05635
-0.88	-0.192119	-0.184515			-0.824	-1.04741	-0.998664
-0.877838	-0.180261	-0.182867			-0.82173	-0.931119	-1.05865
-0.875676	-0.16892	-0.175852			-0.819459	-0.962749	-1.03779
-0.873513	-0.15764	-0.170376			-0.817189	-1.03498	-1.06819
-0.871351	-0.148047	-0.17085			-0.814919	-0.968672	-1.12559
-0.869189	-0.144752	-0.175405			-0.812649	-0.938885	-1.07039
-0.867027	-0.151686	-0.177384			-0.810378	-1.08347	-1.01312
-0.864865	-0.167576	-0.170914			-0.808108	-0.894303	-0.871156
-0.862703	-0.185389	-0.155584			-0.805838	-0.991109	-1.01979
-0.860541	-0.196668	-0.136485			-0.803568	-0.827959	-1.0428
-0.858378	-0.19722	-0.120426			-0.801297	-0.962473	-0.955489
-0.856216	-0.189567	-0.11191			-0.799027	-1.05529	-1.04563
-0.854054	-0.180234	-0.111556			-0.796757	-0.932718	-1.12219
-0.851892	-0.174042	-0.117092			-0.794487	-0.917536	-0.846565
-0.84973	-0.17017	-0.125519			-0.792216	-0.922596	-0.951799
-0.847568	-0.163412	-0.134814			-0.789946	-0.955963	-1.03984
-0.845405	-0.149517	-0.144239			-0.787676	-0.982265	-1.0414
-0.843243	-0.129864	-0.153302			-0.785405	-0.951304	-1.03255
-0.841081	-0.111334	-0.160588			-0.783135	-0.89587	-0.965006
-0.838919	-0.101564	-0.163824			-0.780865	-1.00127	-0.934535
-0.836757	-0.103644	-0.161442			-0.778595	-0.833665	-1.03791
-0.834595	-0.114687	-0.15423			-0.776324	-0.894045	-0.920717
-0.832432	-0.129192	-0.145326			-0.774054	-0.901919	-0.960859
-0.83027	-0.143781	-0.138293			-0.771784	-0.865999	-0.94548
-0.828108	-0.15866	-0.134822			-0.769513	-0.902179	-0.921145
-0.825946	-0.174582	-0.13401			-0.767243	-0.920169	-0.854095
-0.823784	-0.189014	-0.133734			-0.764973	-0.902253	-1.01101
-0.821622	-0.19607	-0.132932			-0.762703	-0.861547	-1.16047
-0.819459	-0.190501	-0.132817			-0.760432	-0.908934	-0.960634
-0.817297	-0.171609	-0.135738			-0.758162	-0.822355	-1.04783
-0.815135	-0.143661	-0.142458			-0.755892	-1.02139	-0.829907
-0.812973	-0.11354	-0.150442			-0.753622	-0.923978	-1.04163
-0.810811	-0.0883717	-0.155259			-0.751351	-1.00469	-0.918066
-0.808649	-0.0741143	-0.15407			-0.749081	-0.788155	-1.04427
-0.806487	-0.0742221	-0.147947			-0.746811	-0.849306	-0.978888
-0.804324	-0.0881218	-0.141013			-0.744541	-0.988442	-0.976752
-0.802162	-0.110686	-0.137595			-0.74227	-0.969844	-0.870593
-0.8	-0.133921	-0.139942			-0.74	-0.964765	-0.932582
-0.797838	-0.150642	-0.147757			-0.73773	-0.898746	-0.813575
-0.795676	-0.158099	-0.159075			-0.735459	-0.751669	-0.846628
-0.793513	-0.158958	-0.171384			-0.733189	-0.941387	-0.980506
-0.791351	-0.158679	-0.182318			-0.730919	-0.85163	-0.907376
-0.789189	-0.161213	-0.189862			-0.728649	-0.821664	-0.944593
-0.787027	-0.166246	-0.192462			-0.726378	-0.725487	-0.942321
-0.784865	-0.169842	-0.18922			-0.724108	-0.90755	-0.937127
-0.782703	-0.167666	-0.180076			-0.721838	-0.879098	-0.901542
-0.780541	-0.158314	-0.165955			-0.719568	-0.783483	-1.01226
-0.778378	-0.144405	-0.149001			-0.717297	-0.875626	-0.793462
-0.776216	-0.130974	-0.132626			-0.715027	-0.787103	-0.989315
-0.774054	-0.122746	-0.120707			-0.712757	-1.0502	-0.952701
-0.771892	-0.122335	-0.116062			-0.710487	-0.928121	-0.896824
-0.76973	-0.129971	-0.119306			-0.708216	-0.979152	-0.927903
-0.767568	-0.143934	-0.129033			-0.705946	-0.730422	-0.901198
-0.765405	-0.161116	-0.142913			-0.703676	-1.02681	-0.858609
-0.763243	-0.177925	-0.158429			-0.701405	-0.826349	-0.895916
-0.761081	-0.191492	-0.172684			-0.699135	-0.844312	-0.886085
-0.758919	-0.200352	-0.182244			-0.696865	-0.811362	-0.88954
-0.756757	-0.204092	-0.184371			-0.694595	-0.944984	-0.823305
-0.754595	-0.202691	-0.179262			-0.692324	-0.823529	-0.932761
-0.752432	-0.196565	-0.17085			-0.690054	-0.761716	-0.847323
-0.75027	-0.187078	-0.164403			-0.687784	-0.96855	-0.864684
-0.748108	-0.176383	-0.162607			-0.685513	-0.954482	-0.704933
-0.745946	-0.166336	-0.164124			-0.683243	-0.777386	-0.917016
-0.743784	-0.157741	-0.16622			-0.680973	-0.704566	-0.911905
-0.741622	-0.150877	-0.168286			-0.678703	-0.926705	-0.896696
-0.739459	-0.146547	-0.171959			-0.676432	-0.819946	-0.864519
-0.737297	-0.146114	-0.177761			-0.674162	-0.80556	-0.903349
-0.735135	-0.150371	-0.182634			-0.671892	-0.87741	-0.941118
-0.732973	-0.158589	-0.18178			-0.669622	-0.768636	-0.828376
-0.730811	-0.168754	-0.173058			-0.667351	-0.827735	-0.730778
-0.728649	-0.178445	-0.159115			-0.665081	-0.816864	-0.846261
-0.726487	-0.185229	-0.144959			-0.662811	-0.818415	-0.935693
-0.724324	-0.186552	-0.133783			-0.660541	-0.877155	-0.828436
-0.722162	-0.180337	-0.12567			-0.65827	-0.766077	-0.842023
-0.72	-0.166836	-0.120177			-0.656	-0.749289	-0.783631
-0.717838	-0.150115	-0.119045			-0.65373	-0.860996	-0.767505
-0.715676	-0.136906	-0.125211			-0.651459	-0.673542	-0.892756
-0.713513	-0.13287	-0.139091			-0.649189	-0.775387	-0.894302
-0.711351	-0.139057	-0.156567			-0.646919	-0.820282	-0.84756
-0.709189	-0.151302	-0.171012			-0.644649	-0.750111	-0.926711
-0.707027	-0.16271	-0.17716			-0.642378	-0.610055	-0.704373
-0.704865	-0.167144	-0.173384			-0.640108	-0.731337	-0.814714
-0.702703	-0.161642	-0.161465			-0.637838	-0.776718	-0.760584
-0.700541	-0.147076	-0.145229			-0.635568	-0.767667	-0.751529
-0.698378	-0.12735	-0.129218			-0.633297	-0.709549	-0.875553
-0.696216	-0.107597	-0.117624			-0.631027	-0.932405	-0.767169
-0.694054	-0.0922033	-0.113464			-0.628757	-0.776601	-0.816484
-0.691892	-0.083754	-0.118073			-0.626487	-0.760106	-0.804978
-0.68973	-0.0833266	-0.130691			-0.624216	-0.760633	-0.888176
-0.687568	-0.0911429	-0.148066			-0.621946	-0.847192	-0.745291
-0.685405	-0.106284	-0.164724			-0.619676	-0.76729	-0.770468
-0.683243	-0.125682	-0.174779			-0.617405	-0.85238	-0.818236
-0.681081	-0.144107	-0.174902			-0.615135	-0.870484	-0.818629
-0.678919	-0.156269	-0.166452			-0.612865	-0.749927	-0.872265
-0.676757	-0.159795	-0.15489			-0.610595	-0.715181	-0.709783
-0.674595	-0.156451	-0.146665			-0.608324	-0.693048	-0.796383
-0.672432	-0.150456	-0.145607			-0.606054	-0.848259	-0.717581
-0.67027	-0.14556	-0.150858			-0.603784	-0.722384	-0.758622
-0.668108	-0.143536	-0.157243			-0.601513	-0.701338	-0.81194
-0.665946	-0.144743	-0.158087			-0.599243	-0.681603	-0.7819
-0.663784	-0.149266	-0.149481			-0.596973	-0.688479	-0.629322
-0.661622	-0.157198	-0.133368			-0.594703	-0.763466	-0.735138
-0.659459	-0.1679	-0.11654			-0.592432	-0.821359	-0.827678
-0.657297	-0.178908	-0.105679			-0.590162	-0.753712	-0.855443
-0.655135	-0.185563	-0.102567			-0.587892	-0.77779	-0.638299
-0.652973	-0.182578	-0.103707			-0.585622	-0.75075	-0.763509
-0.650811	-0.16748	-0.104186			-0.583351	-0.698875	-0.825764
-0.648649	-0.143483	-0.101786			-0.581081	-0.785347	-0.690975
-0.646487	-0.118791	-0.0978155			-0.578811	-0.689634	-0.791768
-0.644324	-0.10207	-0.0948323			-0.576541	-0.780744	-0.75594
-0.642162	-0.0974044	-0.0940698			-0.57427	-0.651846	-0.703122
-0.64	-0.102604	-0.094953			-0.572	-0.777207	-0.865388
-0.637838	-0.111747	-0.0966008			-0.56973	-0.71369	-0.623879
-0.635676	-0.119527	-0.0993925			-0.567459	-0.606602	-0.796056
-0.633513	-0.124182	-0.105047			-0.565189	-0.815594	-0.863503
-0.631351	-0.127479	-0.11529			-0.562919	-0.687789	-0.663828
-0.629189	-0.132285	-0.130128			-0.560649	-0.815036	-0.734246
-0.627027	-0.139523	-0.146617			-0.558378	-0.701475	-0.872221
-0.624865	-0.146715	-0.158809			-0.556108	-0.810014	-0.813137
-0.622703	-0.149544	-0.159634			-0.553838	-0.622279	-0.657242
-0.620541	-0.145549	-0.144766			-0.551568	-0.780201	-0.72997
-0.618378	-0.136906	-0.116594			-0.549297	-0.705279	-0.742276
-0.616216	-0.129517	-0.0848452			-0.547027	-0.6644	-0.718463
-0.614054	-0.128793	-0.0619635			-0.544757	-0.755665	-0.776146
-0.611892	-0.135629	-0.0559276			-0.542487	-0.709746	-0.659258
-0.60973	-0.146074	-0.066382			-0.540216	-0.674598	-0.8426
-0.607568	-0.154888	-0.0871154			-0.537946	-0.666148	-0.639876
-0.605405	-0.159553	-0.111681			-0.535676	-0.701209	-0.803527
-0.603243	-0.160944	-0.136644			-0.533405	-0.713013	-0.655843
-0.601081	-0.160405	-0.160822			-0.531135	-0.748713	-0.743014
-0.598919	-0.156912	-0.183111			-0.528865	-0.872276	-0.861087
-0.596757	-0.147792	-0.201354			-0.526595	-0.675395	-0.650252
-0.594595	-0.132196	-0.212395			-0.524324	-0.674844	-0.730354
-0.592432	-0.113407	-0.213053			-0.522054	-0.781763	-0.696525
-0.59027	-0.0976277	-0.202098			-0.519784	-0.661552	-0.609587
-0.588108	-0.0904848	-0.182168			-0.517513	-0.715169	-0.65627
-0.585946	-0.0938534	-0.159338			-0.515243	-0.508705	-0.795506
-0.583784	-0.104752	-0.13995			-0.512973	-0.796587	-0.715451
-0.581622	-0.117001	-0.127505			-0.510703	-0.645372	-0.618031
-0.579459	-0.12498	-0.122452			-0.508432	-0.694668	-0.673731
-0.577297	-0.1269	-0.124124			-0.506162	-0.670479	-0.692178
-0.575135	-0.124796	-0.131824			-0.503892	-0.613709	-0.669073
-0.572973	-0.1215	-0.143873			-0.501622	-0.655215	-0.735124
-0.570811	-0.118057	-0.156629			-0.499351	-0.566741	-0.588566
-0.568649	-0.114104	-0.165762			-0.497081	-0.620023	-0.735569
-0.566487	-0.109858	-0.169129			-0.494811	-0.611728	-0.800305
-0.564324	-0.106553	-0.168158			-0.492541	-0.644061	-0.620508
-0.562162	-0.104718	-0.165839			-0.49027	-0.698659	-0.704872
-0.56	-0.102955	-0.163175			-0.488	-0.607068	-0.809956
-0.557838	-0.0995176	-0.158032			-0.48573	-0.595341	-0.670214
-0.555676	-0.095283	-0.147944			-0.483459	-0.560631	-0.757078
-0.553513	-0.0942572	-0.134043			-0.481189	-0.650487	-0.61442
-0.551351	-0.100102	-0.121631			-0.478919	-0.555791	-0.63497
-0.549189	-0.111963	-0.116122			-0.476649	-0.541557	-0.79142
-0.547027	-0.124209	-0.118061			-0.474378	-0.637348	-0.583469
-0.544865	-0.13062	-0.122149			-0.472108	-0.615543	-0.60304
-0.542703	-0.129025	-0.121394			-0.469838	-0.589069	-0.597125
-0.540541	-0.122513	-0.112614			-0.467568	-0.669521	-0.744593
-0.538378	-0.116903	-0.0987768			-0.465297	-0.724931	-0.615695
-0.536216	-0.116606	-0.0869208			-0.463027	-0.7228	-0.662932
-0.534054	-0.121248	-0.083637			-0.460757	-0.516236	-0.715511
-0.531892	-0.125196	-0.0911683			-0.458486	-0.658244	-0.594738
-0.52973	-0.121123	-0.106402			-0.456216	-0.594145	-0.59011
-0.527568	-0.105825	-0.123297			-0.453946	-0.669813	-0.77281
-0.525405	-0.0836713	-0.136954			-0.451676	-0.623406	-0.544994
-0.523243	-0.0644646	-0.146155			-0.449405	-0.615955	-0.59167
-0.521081	-0.0573541	-0.152551			-0.447135	-0.610958	-0.646949
-0.518919	-0.0656825	-0.15776			-0.444865	-0.521712	-0.629088
-0.516757	-0.0859722	-0.161369			-0.442595	-0.683797	-0.546103
-0.514595	-0.110436	-0.16154			-0.440324	-0.618657	-0.578758
-0.512432	-0.130706	-0.157133			-0.438054	-0.69968	-0.546245
-0.51027	-0.141227	-0.148922			-0.435784	-0.563505	-0.648183
-0.508108	-0.141423	-0.13875			-0.433514	-0.671292	-0.761346
-0.505946	-0.135517	-0.127928			-0.431243	-0.621135	-0.49455
-0.503784	-0.12961	-0.11691			-0.428973	-0.672012	-0.624066
-0.501622	-0.127812	-0.106387			-0.426703	-0.553629	-0.503246
-0.499459	-0.130402	-0.0978929			-0.424432	-0.501462	-0.706213
-0.497297	-0.135189	-0.0927809			-0.422162	-0.407984	-0.59091
-0.495135	-0.140206	-0.090988			-0.419892	-0.620177	-0.653009
-0.492973	-0.145071	-0.091365			-0.417622	-0.808234	-0.654164
-0.490811	-0.150335	-0.0931827			-0.415351	-0.608268	-0.592807
-0.488649	-0.156186	-0.0969122			-0.413081	-0.530108	-0.551873
-0.486486	-0.161763	-0.103353			-0.410811	-0.523414	-0.661059
-0.484324	-0.165335	-0.111981			-0.408541	-0.63352	-0.520384
-0.482162	-0.165095	-0.120221			-0.40627	-0.591081	-0.6503
-0.48	-0.160051	-0.124813			-0.404	-0.660538	-0.696985
-0.477838	-0.150309	-0.124603			-0.40173	-0.562434	-0.663818
-0.475676	-0.13656	-0.122058			-0.399459	-0.598236	-0.597613
-0.473514	-0.119728	-0.121316			-0.397189	-0.554081	-0.46594
-0.471351	-0.10153	-0.124223			-0.394919	-0.424863	-0.57266
-0.469189	-0.0851979	-0.128592			-0.392649	-0.523159	-0.607989
-0.467027	-0.0749953	-0.13085			-0.390378	-0.620489	-0.570278
-0.464865	-0.0744103	-0.13018			-0.388108	-0.577397	-0.569116
-0.462703	-0.0843737	-0.129352			-0.385838	-0.558208	-0.561628
-0.460541	-0.102731	-0.131295			-0.383568	-0.499882	-0.529087
-0.458378	-0.125069	-0.135589			-0.381297	-0.567349	-0.621953
-0.456216	-0.146145	-0.139141			-0.379027	-0.612068	-0.500674
-0.454054	-0.161245	-0.140164			-0.376757	-0.541217	-0.520609
-0.451892	-0.167287	-0.140659			-0.374486	-0.373912	-0.529709
-0.44973	-0.163573	-0.144572			-0.372216	-0.536268	-0.517592
-0.447568	-0.15183	-0.153818			-0.369946	-0.455658	-0.552351
-0.445405	-0.135558	-0.16607			-0.367676	-0.598766	-0.597931
-0.443243	-0.119263	-0.175787			-0.365405	-0.490282	-0.491258
-0.441081	-0.107785	-0.177354			-0.363135	-0.731943	-0.702
-0.438919	-0.105026	-0.168362			-0.360865	-0.605814	-0.625926
-0.436757	-0.112048	-0.151052			-0.358595	-0.482782	-0.534634
-0.434595	-0.125994	-0.130749			-0.356324	-0.537073	-0.507251
-0.432432	-0.141298	-0.112463			-0.354054	-0.4426	-0.593195
-0.43027	-0.152531	-0.0985496			-0.351784	-0.627067	-0.446156
-0.428108	-0.156721	-0.0890115			-0.349514	-0.67179	-0.56846
-0.425946	-0.153714	-0.0830164			-0.347243	-0.475177	-0.586691
-0.423784	-0.145061	-0.0796516			-0.344973	-0.483408	-0.779106
-0.421622	-0.132972	-0.0779703			-0.342703	-0.50144	-0.512015
-0.419459	-0.120165	-0.0775128			-0.340432	-0.572787	-0.577929
-0.417297	-0.109861	-0.0791341			-0.338162	-0.531956	-0.535042
-0.415135	-0.104745	-0.084638			-0.335892	-0.56494	-0.532034
-0.412973	-0.105272	-0.0946943			-0.333622	-0.541004	-0.50913
-0.410811	-0.109305	-0.106628			-0.331351	-0.537231	-0.591066
-0.408649	-0.114061	-0.114448			-0.329081	-0.502155	-0.42484
-0.406486	-0.118436	-0.112065			-0.326811	-0.492847	-0.58614
-0.404324	-0.123176	-0.0979128			-0.324541	-0.413942	-0.545586
-0.402162	-0.129001	-0.0772552			-0.32227	-0.614088	-0.541762
-0.4	-0.135133	-0.0595971			-0.32	-0.553667	-0.56624
-0.397838	-0.139644	-0.0527436			-0.31773	-0.402245	-0.467607
-0.395676	-0.140714	-0.0582384			-0.315459	-0.307691	-0.66956
-0.393514	-0.137503	-0.0715628			-0.313189	-0.421708	-0.603183
-0.391351	-0.13065	-0.0861864			-0.310919	-0.44157	-0.483385
-0.389189	-0.122702	-0.0978568			-0.308649	-0.494052	-0.436982
-0.387027	-0.117675	-0.106259			-0.306378	-0.568721	-0.539309
-0.384865	-0.119003	-0.113594			-0.304108	-0.403365	-0.515905
-0.382703	-0.127012	-0.121602			-0.301838	-0.517853	-0.529886
-0.380541	-0.138325	-0.129407			-0.299568	-0.453815	-0.503701
-0.378378	-0.148098	-0.13405			-0.297297	-0.573855	-0.531161
-0.376216	-0.153216	-0.133478			-0.295027	-0.59972	-0.475294
-0.374054	-0.153711	-0.12919			-0.292757	-0.425737	-0.601433
-0.371892	-0.151541	-0.125568			-0.290486	-0.528726	-0.624665
-0.36973	-0.148474	-0.126196			-0.288216	-0.591049	-0.645242
-0.367568	-0.145261	-0.130914			-0.285946	-0.429387	-0.476457
-0.365405	-0.14211	-0.136558			-0.283676	-0.534527	-0.438556
-0.363243	-0.138849	-0.140212			-0.281405	-0.381889	-0.55586
-0.361081	-0.134419	-0.141334			-0.279135	-0.476856	-0.479938
-0.358919	-0.127445	-0.140945			-0.276865	-0.515567	-0.611091
-0.356757	-0.118497	-0.13933			-0.274595	-0.508848	-0.473394
-0.354595	-0.11148	-0.134854			-0.272324	-0.460508	-0.338973
-0.352432	-0.111389	-0.125118			-0.270054	-0.554453	-0.533952
-0.35027	-0.11973	-0.109561			-0.267784	-0.425207	-0.55371
-0.348108	-0.132237	-0.0914253			-0.265514	-0.472223	-0.454759
-0.345946	-0.14161	-0.0772578			-0.263243	-0.463067	-0.538232
-0.343784	-0.14309	-0.0737171			-0.260973	-0.535786	-0.390125
-0.341622	-0.137992	-0.0835733			-0.258703	-0.428907	-0.579833
-0.339459	-0.132399	-0.103793			-0.256432	-0.494701	-0.556541
-0.337297	-0.132363	-0.127124			-0.254162	-0.363758	-0.383906
-0.335135	-0.139516	-0.145693			-0.251892	-0.520945	-0.456436
-0.332973	-0.150269	-0.153776			-0.249622	-0.568731	-0.58855
-0.330811	-0.1588	-0.148604			-0.247351	-0.391606	-0.484258
-0.328649	-0.161122	-0.130412			-0.245081	-0.373194	-0.510097
-0.326486	-0.15694	-0.10298			-0.242811	-0.537229	-0.373563
-0.324324	-0.148275	-0.0739635			-0.240541	-0.419746	-0.457916
-0.322162	-0.137029	-0.0531677			-0.23827	-0.552295	-0.39364
-0.32	-0.124219	-0.0483353			-0.236	-0.410206	-0.38481
-0.317838	-0.111119	-0.060864			-0.23373	-0.496153	-0.523624
-0.315676	-0.100261	-0.0849947			-0.231459	-0.480547	-0.573602
-0.313514	-0.0947693	-0.111611			-0.229189	-0.507798	-0.342041
-0.311351	-0.0967118	-0.133644			-0.226919	-0.403434	-0.467402
-0.309189	-0.105955	-0.148593			-0.224649	-0.366895	-0.535526
-0.307027	-0.12006	-0.156795			-0.222378	-0.472555	-0.366075
-0.304865	-0.134956	-0.158458			-0.220108	-0.43412	-0.445064
-0.302703	-0.146247	-0.153087			-0.217838	-0.349806	-0.46003
-0.300541	-0.15089	-0.141445			-0.215568	-0.479836	-0.422024
-0.298378	-0.148384	-0.127016			-0.213297	-0.451175	-0.535325
-0.296216	-0.140511	-0.11479			-0.211027	-0.530964	-0.451783
-0.294054	-0.129906	-0.108548			-0.208757	-0.345959	-0.609635
-0.291892	-0.11878	-0.1094			-0.206486	-0.382094	-0.451684
-0.28973	-0.10866	-0.116589			-0.204216	-0.431319	-0.45961
-0.287568	-0.100646	-0.128908			-0.201946	-0.361201	-0.33789
-0.285405	-0.0953882	-0.144743			-0.199676	-0.358365	-0.333522
-0.283243	-0.0929558	-0.160843			-0.197405	-0.545195	-0.353624
-0.281081	-0.0932158	-0.171883			-0.195135	-0.392518	-0.430885
-0.278919	-0.0962847	-0.172465			-0.192865	-0.442198	-0.516414
-0.276757	-0.102018	-0.160679			-0.190595	-0.333357	-0.430361
-0.274595	-0.108982	-0.140298			-0.188324	-0.529216	-0.394118
-0.272432	-0.114766	-0.119477			-0.186054	-0.447719	-0.357326
-0.27027	-0.117924	-0.106639			-0.183784	-0.572618	-0.474801
-0.268108	-0.119106	-0.10648			-0.181514	-0.505616	-0.338576
-0.265946	-0.119677	-0.118442			-0.179243	-0.342794	-0.51104
-0.263784	-0.119778	-0.137741			-0.176973	-0.461586	-0.430634
-0.261622	-0.118765	-0.157532			-0.174703	-0.443091	-0.451776
-0.259459	-0.117348	-0.171174			-0.172432	-0.438384	-0.381787
-0.257297	-0.118024	-0.174483			-0.170162	-0.387698	-0.415176
-0.255135	-0.122551	-0.167533			-0.167892	-0.356826	-0.530196
-0.252973	-0.12922	-0.154811			-0.165622	-0.402258	-0.448157
-0.250811	-0.133204	-0.142851			-0.163351	-0.47853	-0.319019
-0.248649	-0.13022	-0.136336			-0.161081	-0.437714	-0.435584
-0.246486	-0.120432	-0.13531			-0.158811	-0.42491	-0.479899
-0.244324	-0.108931	-0.135801			-0.156541	-0.32911	-0.330434
-0.242162	-0.101901	-0.133631			-0.15427	-0.324056	-0.390201
-0.24	-0.101831	-0.128361			-0.152	-0.46608	-0.422428
-0.237838	-0.106357	-0.123966			-0.14973	-0.392146	-0.393539
-0.235676	-0.111458	-0.125645			-0.147459	-0.395232	-0.503298
-0.233514	-0.114929	-0.135606			-0.145189	-0.391222	-0.477497
-0.231351	-0.116507	-0.151322			-0.142919	-0.475223	-0.464934
-0.229189	-0.115831	-0.167139			-0.140649	-0.42894	-0.370636
-0.227027	-0.112016	-0.177312			-0.138378	-0.383823	-0.50781
-0.224865	-0.105635	-0.178316			-0.136108	-0.290625	-0.325596
-0.222703	-0.10003	-0.169848			-0.133838	-0.429633	-0.42744
-0.220541	-0.0994188	-0.154795			-0.131568	-0.472444	-0.26941
-0.218378	-0.105437	-0.13796			-0.129297	-0.317014	-0.402676
-0.216216	-0.115892	-0.123599			-0.127027	-0.302415	-0.37016
-0.214054	-0.127104	-0.113301			-0.124757	-0.263199	-0.396956
-0.211892	-0.137219	-0.106218			-0.122486	-0.32452	-0.546655
-0.20973	-0.147126	-0.101355			-0.120216	-0.462961	-0.371752
-0.207568	-0.158205	-0.0991706			-0.117946	-0.522437	-0.48053
-0.205405	-0.169135	-0.100572			-0.115676	-0.372142	-0.403119
-0.203243	-0.174686	-0.104851			-0.113405	-0.430647	-0.308659
-0.201081	-0.167984	-0.109488			-0.111135	-0.325432	-0.474002
-0.198919	-0.145186	-0.112165			-0.108865	-0.389117	-0.397191
-0.196757	-0.109404	-0.112661			-0.106595	-0.394617	-0.354551
-0.194595	-0.0707572	-0.112791			-0.104324	-0.3499	-0.429488
-0.192432	-0.042019	-0.114825			-0.102054	-0.416207	-0.334859
-0.19027	-0.0322724	-0.119629			-0.0997838	-0.35914	-0.40911
-0.188108	-0.0423749	-0.125471			-0.0975135	-0.292884	-0.369641
-0.185946	-0.0650821	-0.128315			-0.0952432	-0.39334	-0.197359
-0.183784	-0.0897442	-0.124166			-0.092973	-0.429354	-0.305425
-0.181622	-0.108209	-0.112306			-0.0907027	-0.376286	-0.508685
-0.179459	-0.11778	-0.0966289			-0.0884324	-0.36623	-0.351722
-0.177297	-0.119903	-0.0832898			-0.0861622	-0.414592	-0.331725
-0.175135	-0.116889	-0.0762255			-0.0838919	-0.267255	-0.470004
-0.172973	-0.109883	-0.0742776			-0.0816216	-0.370573	-0.38738
-0.170811	-0.0993506	-0.0724414			-0.0793513	-0.394416	-0.297667
-0.168649	-0.0868849	-0.0663789			-0.0770811	-0.379167	-0.358345
-0.166486	-0.0761311	-0.0566831			-0.0748108	-0.261279	-0.263798
-0.164324	-0.0715192	-0.0493239			-0.0725405	-0.415603	-0.26423
-0.162162	-0.0756931	-0.0514565			-0.0702703	-0.34159	-0.391399
-0.16	-0.0879271	-0.0656585			-0.068	-0.361817	-0.358622
-0.157838	-0.104884	-0.0874184			-0.0657297	-0.391452	-0.286974
-0.155676	-0.122827	-0.108132			-0.0634595	-0.35611	-0.452934
-0.153514	-0.139308	-0.120974			-0.0611892	-0.442713	-0.486328
-0.151351	-0.153261	-0.12467			-0.0589189	-0.292509	-0.350833
-0.149189	-0.164002	-0.12264			-0.0566486	-0.445199	-0.414018
-0.147027	-0.170342	-0.119319			-0.0543784	-0.396332	-0.532826
-0.144865	-0.17073	-0.117272			-0.0521081	-0.42984	-0.460845
-0.142703	-0.164443	-0.116968			-0.0498378	-0.373916	-0.372425
-0.140541	-0.152864	-0.118249			-0.0475676	-0.331956	-0.299319
-0.138378	-0.139518	-0.121396			-0.0452973	-0.519911	-0.24907
-0.136216	-0.128437	-0.126773			-0.043027	-0.279723	-0.406168
-0.134054	-0.122241	-0.133764			-0.0407568	-0.403967	-0.398834
-0.131892	-0.12174	-0.140346			-0.0384865	-0.343155	-0.389161
-0.12973	-0.126914	-0.14376			-0.0362162	-0.252673	-0.359998
-0.127568	-0.13728	-0.141596			-0.0339459	-0.350579	-0.321099
-0.125405	-0.150707	-0.132708			-0.0316757	-0.283743	-0.272383
-0.123243	-0.162347	-0.118162			-0.0294054	-0.230692	-0.320612
-0.121081	-0.165909	-0.102205			-0.0271351	-0.316142	-0.454615
-0.118919	-0.157182	-0.0918908			-0.0248649	-0.39235	-0.35057
-0.116757	-0.137297	-0.0939303			-0.0225946	-0.271552	-0.201064
-0.114595	-0.113012	-0.109979			-0.0203243	-0.337837	-0.367722
-0.112432	-0.0933079	-0.134206			-0.0180541	-0.404903	-0.279486
-0.11027	-0.084455	-0.155848			-0.0157838	-0.361125	-0.350826
-0.108108	-0.0871207	-0.16516			-0.0135135	-0.283031	-0.425465
-0.105946	-0.0972882	-0.158306			-0.0112432	-0.40001	-0.27685
-0.103784	-0.109392	-0.138017			-0.00897297	-0.325058	-0.357655
-0.101622	-0.118891	-0.110675			-0.0067027	-0.181272	-0.272432
-0.0994595	-0.123379	-0.0829291			-0.00443243	-0.188324	-0.325839
-0.0972973	-0.122944	-0.0602288			-0.00216216	-0.219024	-0.30147
-0.0951351	-0.119917	-0.0468951			0.000108108	-0.505021	-0.380331
-0.092973	-0.117391	-0.045763			0.00237838	-0.351374	-0.215644
-0.0908108	-0.117046	-0.0566725			0.00464865	-0.208596	-0.354421
-0.0886487	-0.118003	-0.0754137			0.00691892	-0.444177	-0.322131
-0.0864865	-0.117802	-0.0950943			0.00918919	-0.328627	-0.303011
-0.0843243	-0.114724	-0.109717			0.0114595	-0.273687	-0.260423
-0.0821622	-0.109624	-0.117378			0.0137297	-0.267907	-0.366011
-0.08	-0.105733	-0.120387			0.016	-0.343363	-0.326649
-0.0778378	-0.10634	-0.12215			0.0182703	-0.370038	-0.311797
-0.0756757	-0.112155	-0.123727			0.0205405	-0.267753	-0.460537
-0.0735135	-0.120732	-0.123493			0.0228108	-0.244124	-0.306113
-0.0713513	-0.128614	-0.120039			0.0250811	-0.206694	-0.266747
-0.0691892	-0.134222	-0.114729			0.0273514	-0.412364	-0.343058
-0.067027	-0.138625	-0.110666			0.0296216	-0.301438	-0.422612
-0.0648649	-0.143339	-0.109366			0.0318919	-0.515896	-0.290229
-0.0627027	-0.147463	-0.109383			0.0341622	-0.248945	-0.290193
-0.0605405	-0.147545	-0.108538			0.0364324	-0.216201	-0.232363
-0.0583784	-0.140836	-0.106708			0.0387027	-0.343551	-0.375462
-0.0562162	-0.128595	-0.105554			0.040973	-0.297417	-0.454145
-0.0540541	-0.115798	-0.105637			0.0432432	-0.424707	-0.295937
-0.0518919	-0.107521	-0.104677			0.0455135	-0.215694	-0.165505
-0.0497297	-0.105724	-0.0992289			0.0477838	-0.306949	-0.289631
-0.0475676	-0.109064	-0.0882132			0.0500541	-0.305617	-0.286495
-0.0454054	-0.114923	-0.0748549			0.0523243	-0.260115	-0.382831
-0.0432432	-0.121144	-0.065085			0.0545946	-0.319376	-0.362435
-0.0410811	-0.126281	-0.06359			0.0568649	-0.31662	-0.283247
-0.0389189	-0.129133	-0.0708198			0.0591351	-0.183532	-0.275125
-0.0367568	-0.128708	-0.0834386			0.0614054	-0.298252	-0.346184
-0.0345946	-0.124687	-0.0974829			0.0636757	-0.309585	-0.472703
-0.0324324	-0.117706	-0.111086			0.0659459	-0.238984	-0.31151
-0.0302703	-0.109081	-0.124486			0.0682162	-0.310894	-0.249595
-0.0281081	-0.100251	-0.137925			0.0704865	-0.358109	-0.202498
-0.0259459	-0.0922383	-0.149841			0.0727568	-0.348533	-0.366007
-0.0237838	-0.0853596	-0.157208			0.075027	-0.24711	-0.304745
-0.0216216	-0.079552	-0.157904			0.0772973	-0.248166	-0.212381
-0.0194595	-0.0753858	-0.153118			0.0795676	-0.256571	-0.344042
-0.0172973	-0.0747791	-0.147405			0.0818378	-0.251847	-0.335791
-0.0151351	-0.0800933	-0.145734			0.0841081	-0.171277	-0.352934
-0.012973	-0.0918368	-0.14972			0.0863784	-0.248412	-0.280275
-0.0108108	-0.107261	-0.156389			0.0886487	-0.240414	-0.271056
-0.00864865	-0.121826	-0.160647			0.0909189	-0.185564	-0.210987
-0.00648649	-0.132402	-0.159133			0.0931892	-0.310768	-0.322219
-0.00432432	-0.138758	-0.151984			0.0954595	-0.341412	-0.439354
-0.00216216	-0.141824	-0.141527			0.0977297	-0.377824	-0.148758
0	-0.141245	-0.13001			0.1	-0.221305	-0.222691
0.00216216	-0.135567	-0.118938			0.10227	-0.233185	-0.270143
0.00432432	-0.124868	-0.110124			0.104541	-0.331419	-0.296884
0.00648649	-0.112513	-0.106422			0.106811	-0.1639	-0.396538
0.00864865	-0.103787	-0.110547			0.109081	-0.41842	-0.327116
0.0108108	-0.10249	-0.122765			0.111351	-0.3314	-0.308348
0.012973	-0.108392	-0.139745			0.113622	-0.0647112	-0.36691
0.0151351	-0.117575	-0.155886			0.115892	-0.23961	-0.387854
0.0172973	-0.125462	-0.166069			0.118162	-0.200583	-0.179992
0.0194595	-0.130207	-0.167783			0.120432	-0.292233	-0.334268
0.0216216	-0.133585	-0.161533			0.122703	-0.296643	-0.380339
0.0237838	-0.138544	-0.149911			0.124973	-0.381095	-0.285674
0.0259459	-0.145743	-0.136202			0.127243	-0.214967	-0.389822
0.0281081	-0.152582	-0.123251			0.129514	-0.34293	-0.282997
0.0302703	-0.155751	-0.11308			0.131784	-0.337503	-0.294795
0.0324324	-0.154597	-0.107044			0.134054	-0.267499	-0.238159
0.0345946	-0.151863	-0.105928			0.136324	-0.273247	-0.323224
0.0367568	-0.151267	-0.109849			0.138595	-0.133534	-0.306076
0.0389189	-0.154482	-0.118414			0.140865	-0.347413	-0.270302
0.0410811	-0.159992	-0.13088			0.143135	-0.254497	-0.122431
0.0432432	-0.164009	-0.145509			0.145405	-0.150381	-0.243725
0.0454054	-0.16235	-0.158614			0.147676	-0.231602	-0.271902
0.0475676	-0.152613	-0.165228			0.149946	-0.244276	-0.333177
0.0497297	-0.136062	-0.162028			0.152216	-0.42383	-0.214126
0.0518919	-0.11799	-0.150078			0.154486	-0.414766	-0.159992
0.0540541	-0.105531	-0.134514			0.156757	-0.288592	-0.36046
0.0562162	-0.103849	-0.121329			0.159027	-0.275068	-0.394184
0.0583784	-0.113313	-0.114137			0.161297	-0.298442	-0.269821
0.0605405	-0.129743	-0.113114			0.163568	-0.19668	-0.266684
0.0627027	-0.14734	-0.115879			0.165838	-0.283141	-0.320634
0.0648649	-0.161686	-0.119137			0.168108	-0.251205	-0.28731
0.067027	-0.170515	-0.120373			0.170378	-0.33699	-0.518439
0.0691892	-0.172599	-0.118957			0.172649	-0.178707	-0.101157
0.0713513	-0.167045	-0.11592			0.174919	-0.247574	-0.29112
0.0735135	-0.154175	-0.112524			0.177189	-0.291619	-0.126794
0.0756757	-0.136649	-0.109065			0.179459	-0.28531	-0.341691
0.0778378	-0.118951	-0.105257			0.18173	-0.290818	-0.222451
0.08	-0.105289	-0.101795			0.184	-0.120425	-0.29848
0.0821622	-0.0977559	-0.101059			0.18627	-0.321741	-0.339055
0.0843243	-0.0962253	-0.105418			0.188541	-0.231619	-0.154987
0.0864865	-0.0996145	-0.114241			0.190811	-0.135527	-0.339623
0.0886487	-0.107057	-0.123032			0.193081	-0.219319	-0.273509
0.0908108	-0.118174	-0.126566			0.195351	-0.244685	-0.176138
0.092973	-0.132785	-0.123472			0.197622	-0.110196	-0.291542
0.0951351	-0.150419	-0.117391			0.199892	-0.219526	-0.245684
0.0972973	-0.169318	-0.113331			0.202162	-0.187186	-0.389446
0.0994595	-0.185216	-0.113154			0.204432	-0.203145	-0.238026
0.101622	-0.191665	-0.114829			0.206703	-0.190471	-0.216794
0.103784	-0.183317	-0.115622			0.208973	-0.324885	-0.258112
0.105946	-0.16036	-0.115377			0.211243	-0.236532	-0.226769
0.108108	-0.12992	-0.116724			0.213514	-0.201095	-0.322986
0.11027	-0.102602	-0.12243			0.215784	-0.253493	-0.277048
0.112432	-0.0870776	-0.13251			0.218054	-0.297914	-0.0698114
0.114595	-0.0870082	-0.143533			0.220324	-0.335948	-0.238428
0.116757	-0.101138	-0.150634			0.222595	0.00437679	-0.260294
0.118919	-0.124482	-0.150424			0.224865	-0.16204	-0.327899
0.121081	-0.14969	-0.142491			0.227135	-0.292787	-0.211124
0.123243	-0.169551	-0.128922			0.229405	-0.267014	-0.217734
0.125405	-0.180153	-0.113235			0.231676	-0.29837	-0.255987
0.127568	-0.181889	-0.0997217			0.233946	-0.173084	-0.17111
0.12973	-0.177075	-0.0926754			0.236216	-0.270056	-0.301914
0.131892	-0.166874	-0.0948688			0.238486	-0.192535	-0.239183
0.134054	-0.150909	-0.105947			0.240757	-0.15493	-0.200077
0.136216	-0.129467	-0.12193			0.243027	-0.272486	-0.184214
0.138378	-0.105581	-0.136411			0.245297	-0.233827	-0.349527
0.140541	-0.0851532	-0.143259			0.247568	-0.351183	-0.351021
0.142703	-0.0751163	-0.139885			0.249838	-0.17338	-0.27046
0.144865	-0.080254	-0.129117			0.252108	-0.178564	-0.169056
0.147027	-0.0999251	-0.117834			0.254378	-0.175369	-0.171401
0.149189	-0.127036	-0.112738			0.256649	-0.186571	-0.30707
0.151351	-0.150947	-0.11626			0.258919	-0.215831	-0.178068
0.153514	-0.163008	-0.125665			0.261189	-0.10583	-0.368096
0.155676	-0.160986	-0.135722			0.263459	-0.226009	-0.166138
0.157838	-0.149292	-0.142539			0.26573	-0.207614	-0.265143
0.16	-0.13513	-0.145619			0.268	-0.239579	-0.160474
0.162162	-0.123592	-0.146848			0.27027	-0.235353	-0.396703
0.164324	-0.115396	-0.14775			0.272541	-0.235366	-0.111636
0.166486	-0.108594	-0.147978			0.274811	-0.283238	-0.271065
0.168649	-0.102156	-0.146712			0.277081	-0.100602	-0.323826
0.170811	-0.097779	-0.145053			0.279351	-0.326504	-0.193419
0.172973	-0.0984257	-0.145753			0.281622	-0.210025	-0.327787
0.175135	-0.105554	-0.149644			0.283892	-0.205952	-0.198142
0.177297	-0.118071	-0.152787			0.286162	-0.192168	-0.210792
0.179459	-0.133549	-0.148743			0.288432	-0.245665	-0.185401
0.181622	-0.149606	-0.134931			0.290703	-0.362312	-0.0648508
0.183784	-0.163879	-0.116677			0.292973	-0.286191	-0.105211
0.185946	-0.173548	-0.10397			0.295243	-0.165104	-0.195875
0.188108	-0.176098	-0.103469			0.297514	-0.179683	-0.19537
0.19027	-0.171028	-0.113589			0.299784	-0.122438	-0.248284
0.192432	-0.16053	-0.127143			0.302054	-0.298591	-0.308494
0.194595	-0.148214	-0.137995			0.304324	-0.248994	-0.178456
0.196757	-0.137123	-0.144768			0.306595	-0.179282	-0.218821
0.198919	-0.128821	-0.149073			0.308865	-0.251457	-0.191221
0.201081	-0.123846	-0.151785			0.311135	-0.208105	-0.170786
0.203243	-0.122292	-0.151778			0.313405	-0.146614	-0.309027
0.205405	-0.123623	-0.147751			0.315676	-0.266601	-0.298018
0.207568	-0.126206	-0.140522			0.317946	-0.33992	-0.122299
0.20973	-0.127698	-0.133347			0.320216	-0.180724	-0.204622
0.211892	-0.126419	-0.130049			0.322486	-0.306435	-0.183442
0.214054	-0.12252	-0.132391			0.324757	-0.234033	-0.15903
0.216216	-0.117894	-0.138639			0.327027	-0.128802	-0.315924
0.218378	-0.115033	-0.144455			0.329297	-0.181357	-0.153734
0.220541	-0.115858	-0.145613			0.331568	-0.1505	-0.242141
0.222703	-0.120945	-0.14057			0.333838	-0.242454	-0.171957
0.224865	-0.129025	-0.131026			0.336108	-0.187834	-0.0628322
0.227027	-0.137083	-0.120398			0.338378	-0.179825	-0.349616
0.229189	-0.141684	-0.111754			0.340649	-0.263371	-0.261711
0.231351	-0.140946	-0.106797			0.342919	-0.205037	-0.299827
0.233514	-0.135336	-0.106072			0.345189	-0.30304	-0.210863
0.235676	-0.126515	-0.109555			0.347459	-0.136104	-0.0394375
0.237838	-0.115941	-0.116791			0.34973	-0.193796	-0.215106
0.24	-0.105289	-0.126496			0.352	-0.171585	-0.299093
0.242162	-0.0979084	-0.136112			0.35427	-0.158779	-0.124225
0.244324	-0.0982891	-0.142016			0.356541	-0.301472	-0.15712
0.246486	-0.108427	-0.140901			0.358811	-0.284443	-0.197196
0.248649	-0.124342	-0.131831			0.361081	-0.235095	-0.246229
0.250811	-0.137243	-0.117558			0.363351	-0.224489	-0.186486
0.252973	-0.139489	-0.103889			0.365622	-0.206417	-0.193118
0.255135	-0.13027	-0.097252			0.367892	-0.243396	-0.210343
0.257297	-0.115969	-0.101634			0.370162	-0.112955	-0.217585
0.259459	-0.105416	-0.116337			0.372432	-0.164715	-0.211741
0.261622	-0.104596	-0.135997			0.374703	-0.253753	-0.228984
0.263784	-0.114496	-0.153469			0.376973	-0.120527	-0.35284
0.265946	-0.13211	-0.163914			0.379243	-0.129191	-0.168258
0.268108	-0.152431	-0.166824			0.381514	-0.208931	-0.188572
0.27027	-0.170042	-0.16447			0.383784	-0.283095	-0.192403
0.272432	-0.180465	-0.158877			0.386054	-0.287739	-0.323789
0.274595	-0.18164	-0.150692			0.388324	-0.20226	-0.015742
0.276757	-0.174842	-0.140722			0.390595	-0.196832	-0.204625
0.278919	-0.163992	-0.131754			0.392865	-0.0753627	-0.151675
0.281081	-0.15348	-0.128066			0.395135	-0.263619	-0.277661
0.283243	-0.146052	-0.132525			0.397405	-0.284547	-0.12559
0.285405	-0.142171	-0.143624			0.399676	-0.366212	-0.197764
0.287568	-0.14079	-0.155124			0.401946	-0.152464	-0.261429
0.28973	-0.140374	-0.159113			0.404216	-0.205622	-0.348593
0.291892	-0.139372	-0.150819			0.406486	-0.191781	-0.149504
0.294054	-0.136542	-0.132191			0.408757	-0.165413	-0.0764802
0.296216	-0.131784	-0.11168			0.411027	-0.142613	-0.2678
0.298378	-0.126903	-0.0997945			0.413297	-0.138478	-0.144328
0.300541	-0.124797	-0.102859			0.415568	-0.266262	-0.216693
0.302703	-0.126793	-0.119227			0.417838	-0.191232	-0.0919428
0.304865	-0.130517	-0.140991			0.420108	-0.272531	-0.280627
0.307027	-0.131169	-0.159985			0.422378	-0.308674	-0.133546
0.309189	-0.125963	-0.173061			0.424649	-0.227656	-0.242919
0.311351	-0.117624	-0.182349			0.426919	-0.222212	-0.195009
0.313514	-0.113017	-0.191095			0.429189	-0.172906	-0.249847
0.315676	-0.117707	-0.199655			0.431459	-0.189123	-0.229301
0.317838	-0.13139	-0.205179			0.43373	-0.196444	-0.20725
0.32	-0.148141	-0.204348			0.436	-0.201586	-0.220534
0.322162	-0.1607	-0.196126			0.43827	-0.33882	-0.4333
0.324324	-0.164766	-0.182588			0.440541	-0.227297	-0.0153782
0.326486	-0.160329	-0.167956			0.442811	-0.130989	-0.143047
0.328649	-0.150304	-0.156644			0.445081	-0.160306	-0.165932
0.330811	-0.138623	-0.151211			0.447351	-0.214549	-0.142299
0.332973	-0.129222	-0.15132			0.449622	-0.32332	-0.186691
0.335135	-0.125428	-0.15443			0.451892	-0.153067	-0.235548
0.337297	-0.128767	-0.157597			0.454162	-0.242347	-0.31573
0.339459	-0.137713	-0.159046			0.456432	-0.136942	-0.171762
0.341622	-0.148095	-0.158864			0.458703	-0.198069	-0.229562
0.343784	-0.155574	-0.158748			0.460973	-0.224691	-0.300061
0.345946	-0.158132	-0.160545			0.463243	-0.154143	-0.156576
0.348108	-0.156425	-0.164025			0.465514	-0.283017	-0.227704
0.35027	-0.152216	-0.166035			0.467784	-0.10908	-0.147872
0.352432	-0.146723	-0.162956			0.470054	-0.171947	-0.214164
0.354595	-0.140071	-0.15481			0.472324	-0.280093	-0.29257
0.356757	-0.131691	-0.146623			0.474595	-0.124019	-0.229894
0.358919	-0.121152	-0.144851			0.476865	-0.136863	-0.297179
0.361081	-0.1091	-0.15183			0.479135	-0.0947175	-0.148016
0.363243	-0.0979131	-0.163365			0.481405	-0.108649	-0.22162
0.365405	-0.0913223	-0.171522			0.483676	-0.254768	-0.141097
0.367568	-0.0926615	-0.170176			0.485946	-0.191897	-0.239052
0.36973	-0.10255	-0.159201			0.488216	-0.178811	-0.212841
0.371892	-0.117733	-0.144837			0.490486	-0.19846	-0.155339
0.374054	-0.132255	-0.136341			0.492757	-0.126469	-0.0810554
0.376216	-0.140419	-0.140779			0.495027	-0.222633	-0.262473
0.378378	-0.139655	-0.158705			0.497297	-0.244886	-0.10176
0.380541	-0.131519	-0.1832			0.499568	-0.133217	-0.224384
0.382703	-0.120342	-0.20317			0.501838	-0.190596	-0.153928
0.384865	-0.110579	-0.20936			0.504108	-0.172004	-0.314939
0.387027	-0.104849	-0.199589			0.506378	-0.159171	-0.104001
0.389189	-0.104004	-0.179807			0.508649	-0.24536	-0.307876
0.391351	-0.108518	-0.160068			0.510919	-0.0987027	-0.120802
0.393514	-0.119018	-0.148249			0.513189	-0.255132	-0.138677
0.395676	-0.13474	-0.146175			0.515459	-0.0787745	-0.206481
0.397838	-0.151594	-0.150646			0.51773	-0.187353	-0.148177
0.4	-0.162829	-0.157544			0.52	-0.239016	-0.106791
0.402162	-0.162932	-0.164928			0.52227	-0.221698	-0.189255
0.404324	-0.151852	-0.172874			0.524541	-0.149978	-0.100732
0.406486	-0.135841	-0.181208			0.526811	-0.121779	-0.0611963
0.408649	-0.123967	-0.187907			0.529081	-0.182714	-0.272481
0.410811	-0.122678	-0.189762			0.531351	-0.243446	-0.265297
0.412973	-0.132124	-0.184653			0.533622	-0.237363	-0.131457
0.415135	-0.146805	-0.173393			0.535892	-0.270737	-0.123658
0.417297	-0.159989	-0.159712			0.538162	-0.208225	-0.24859
0.419459	-0.16831	-0.148645			0.540432	-0.0857563	-0.169776
0.421622	-0.172757	-0.144564			0.542703	-0.179645	-0.200008
0.423784	-0.175835	-0.149508			0.544973	-0.208343	-0.209396
0.425946	-0.178391	-0.162019			0.547243	-0.255462	-0.202964
0.428108	-0.179214	-0.177181			0.549513	-0.196992	-0.182086
0.43027	-0.176913	-0.188638			0.551784	-0.145959	-0.289152
0.432432	-0.171403	-0.191936			0.554054	-0.114636	-0.193572
0.434595	-0.163585	-0.186911			0.556324	-0.0428473	-0.12456
0.436757	-0.154064	-0.177423			0.558595	-0.170235	-0.157378
0.438919	-0.142518	-0.168824			0.560865	-0.173831	-0.223632
0.441081	-0.128663	-0.165063			0.563135	-0.131334	-0.19392
0.443243	-0.114301	-0.167065			0.565405	-0.238042	-0.165352
0.445405	-0.104332	-0.172829			0.567676	-0.226582	-0.231868
0.447568	-0.104569	-0.178808			0.569946	-0.27895	-0.161703
0.44973	-0.117105	-0.181787			0.572216	-0.285604	-0.10408
0.451892	-0.137351	-0.180382			0.574487	-0.246416	-0.181313
0.454054	-0.156192	-0.175336			0.576757	-0.197203	-0.274753
0.456216	-0.166006	-0.168647			0.579027	-0.214014	-0.180249
0.458378	-0.165592	-0.162401			0.581297	-0.242101	-0.30391
0.460541	-0.160191	-0.158176			0.583568	-0.264594	-0.264418
0.462703	-0.157024	-0.15697			0.585838	-0.141478	-0.112472
0.464865	-0.160213	-0.159052			0.588108	-0.131433	-0.156823
0.467027	-0.16885	-0.163634			0.590378	-0.217481	-0.20106
0.469189	-0.179025	-0.169016			0.592649	-0.242638	-0.144104
0.471351	-0.187558	-0.173677			0.594919	-0.000293164	-0.204346
0.473514	-0.19429	-0.177562			0.597189	-0.25516	-0.182028
0.475676	-0.201328	-0.182029			0.599459	-0.23495	-0.243843
0.477838	-0.209948	-0.187835			0.60173	-0.090153	-0.158956
0.48	-0.217849	-0.192903			0.604	-0.213502	-0.0193743
0.482162	-0.219657	-0.192838			0.60627	-0.352384	-0.110473
0.484324	-0.21102	-0.184921			0.608541	-0.138851	-0.243835
0.486486	-0.192971	-0.172144			0.610811	-0.1757	-0.149102
0.488649	-0.172345	-0.162395			0.613081	-0.111881	-0.0853839
0.490811	-0.157573	-0.162162			0.615351	-0.170615	-0.0896901
0.492973	-0.153468	-0.17009			0.617622	-0.196735	-0.172145
0.495135	-0.159235	-0.176886			0.619892	-0.130713	-0.137339
0.497297	-0.170726	-0.172484			0.622162	-0.267303	-0.0604896
0.499459	-0.184222	-0.154505			0.624432	-0.309334	-0.258377
0.501622	-0.198198	-0.130719			0.626703	-0.147716	-0.0710578
0.503784	-0.211895	-0.113424			0.628973	-0.197494	-0.200498
0.505946	-0.222874	-0.110579			0.631243	-0.233348	-0.155721
0.508108	-0.226913	-0.121003			0.633513	-0.313019	-0.14387
0.51027	-0.221114	-0.137067			0.635784	-0.233687	-0.159146
0.512432	-0.207329	-0.151791			0.638054	-0.295184	-0.218624
0.514595	-0.19197	-0.163761			0.640324	-0.283907	-0.18732
0.516757	-0.18165	-0.175844			0.642595	-0.111699	-0.0755926
0.518919	-0.178466	-0.189675			0.644865	-0.278823	-0.143537
0.521081	-0.179379	-0.201771			0.647135	-0.0244441	-0.153433
0.523243	-0.180067	-0.205321			0.649405	-0.288297	-0.141536
0.525405	-0.179243	-0.196111			0.651676	-0.26883	-0.233086
0.527568	-0.17928	-0.176987			0.653946	-0.152411	-0.0645166
0.52973	-0.182974	-0.156577			0.656216	-0.240854	-0.203712
0.531892	-0.190071	-0.143291			0.658487	-0.167074	-0.212985
0.534054	-0.196963	-0.139834			0.660757	-0.239007	-0.0891129
0.536216	-0.199461	-0.142635			0.663027	-0.158043	-0.236879
0.538378	-0.195677	-0.14588			0.665297	-0.175731	-0.159501
0.540541	-0.186592	-0.146176			0.667568	-0.225309	-0.127238
0.542703	-0.174532	-0.144271			0.669838	-0.223958	-0.188587
0.544865	-0.161546	-0.143402			0.672108	-0.207017	-0.216563
0.547027	-0.149079	-0.146421			0.674378	-0.206	-0.228681
0.549189	-0.138768	-0.15417			0.676649	-0.178458	-0.10614
0.551351	-0.133153	-0.165875			0.678919	-0.0618034	-0.184726
0.553513	-0.13514	-0.180304			0.681189	-0.228793	-0.127447
0.555676	-0.146128	-0.1961			0.683459	-0.101669	-0.23535
0.557838	-0.164197	-0.211225			0.68573	-0.145613	-0.19619
0.56	-0.184297	-0.222737			0.688	-0.363198	-0.246714
0.562162	-0.200716	-0.22771			0.69027	-0.253485	-0.166972
0.564324	-0.209878	-0.224759			0.692541	-0.238843	-0.0407025
0.566487	-0.211356	-0.215089			0.694811	-0.210405	-0.0962737
0.568649	-0.207005	-0.202291			0.697081	-0.185741	-0.222013
0.570811	-0.199609	-0.190737			0.699351	-0.25113	-0.0713753
0.572973	-0.191871	-0.183333			0.701622	-0.214731	-0.197401
0.575135	-0.185582	-0.180342			0.703892	-0.117575	-0.246266
0.577297	-0.181085	-0.180447			0.706162	-0.26356	-0.219272
0.579459	-0.177804	-0.182981			0.708432	-0.197618	-0.114361
0.581622	-0.175769	-0.188636			0.710703	-0.299764	-0.181059
0.583784	-0.176524	-0.197566			0.712973	-0.0388397	-0.24492
0.585946	-0.181951	-0.207003			0.715243	-0.194958	-0.0407739
0.588108	-0.191794	-0.211559			0.717513	-0.19166	-0.203524
0.59027	-0.202637	-0.206656			0.719784	-0.121723	-0.252515
0.592432	-0.210134	-0.192235			0.722054	-0.190721	-0.197288
0.594595	-0.21284	-0.173573			0.724324	-0.307768	-0.287535
0.596757	-0.213602	-0.158559			0.726595	-0.385322	-0.193514
0.598919	-0.216564	-0.153391			0.728865	-0.196096	-0.271046
0.601081	-0.222635	-0.159469			0.731135	-0.201627	-0.303564
0.603243	-0.22811	-0.173276			0.733405	-0.130676	-0.226965
0.605405	-0.227686	-0.189051			0.735676	-0.202012	-0.186364
0.607568	-0.218676	-0.202236			0.737946	-0.136285	-0.133615
0.60973	-0.202904	-0.211376			0.740216	-0.281749	-0.164282
0.611892	-0.185619	-0.21744			0.742487	-0.128436	-0.215793
0.614054	-0.172767	-0.22138			0.744757	-0.24881	-0.172556
0.616216	-0.167976	-0.222054			0.747027	-0.102142	-0.240568
0.618378	-0.170529	-0.216523			0.749297	-0.208785	-0.126501
0.620541	-0.175911	-0.202883			0.751568	-0.296294	-0.237308
0.622703	-0.179263	-0.183181			0.753838	-0.220437	-0.286763
0.624865	-0.179298	-0.163454			0.756108	-0.174711	-0.22071
0.627027	-0.179087	-0.15043			0.758378	-0.188963	-0.161434
0.629189	-0.182727	-0.147672			0.760649	-0.118463	-0.116861
0.631351	-0.190978	-0.154335			0.762919	-0.203478	-0.136716
0.633513	-0.200016	-0.166885			0.765189	-0.232232	-0.283435
0.635676	-0.204366	-0.181523			0.767459	-0.203443	-0.205759
0.637838	-0.201138	-0.195158			0.76973	-0.200227	-0.190026
0.64	-0.191971	-0.204984			0.772	-0.158838	-0.156176
0.642162	-0.181706	-0.208201			0.77427	-0.130455	-0.236765
0.644324	-0.175659	-0.203003			0.776541	-0.189486	-0.275898
0.646487	-0.177633	-0.190264			0.778811	-0.102167	-0.123119
0.648649	-0.189057	-0.174255			0.781081	-0.109163	-0.178121
0.650811	-0.20848	-0.161237			0.783351	-0.241584	-0.179695
0.652973	-0.231176	-0.15648			0.785622	-0.17016	-0.245477
0.655135	-0.249982	-0.161678			0.787892	-0.217265	-0.229927
0.657297	-0.258194	-0.174571			0.790162	-0.257585	-0.082261
0.659459	-0.253277	-0.190835			0.792432	-0.232432	-0.214389
0.661622	-0.238561	-0.206428			0.794703	-0.106972	-0.262632
0.663784	-0.221342	-0.218632			0.796973	-0.165509	-0.162624
0.665946	-0.208717	-0.225751			0.799243	-0.182109	-0.162444
0.668108	-0.204172	-0.226777			0.801513	-0.140132	-0.306284
0.67027	-0.206959	-0.221725			0.803784	-0.260619	-0.249863
0.672432	-0.213816	-0.212087			0.806054	-0.220667	-0.276129
0.674595	-0.221069	-0.200542			0.808324	-0.379025	-0.168908
0.676757	-0.225903	-0.190024			0.810595	-0.272668	-0.193872
0.678919	-0.22706	-0.182836			0.812865	-0.271731	-0.23606
0.681081	-0.225164	-0.180268			0.815135	-0.22544	-0.294238
0.683243	-0.221835	-0.182584			0.817405	-0.175843	-0.17077
0.685405	-0.217599	-0.189148			0.819676	-0.237675	-0.145909
0.687568	-0.210819	-0.198482			0.821946	-0.229211	-0.358826
0.68973	-0.199703	-0.208275			0.824216	-0.156951	-0.155983
0.691892	-0.185764	-0.215837			0.826487	-0.215111	-0.203356
0.694054	-0.174674	-0.219395			0.828757	-0.233203	-0.237186
0.696216	-0.172794	-0.219351			0.831027	-0.190341	-0.226049
0.698378	-0.182242	-0.217828			0.833297	-0.165046	-0.274665
0.700541	-0.198779	-0.216446			0.835568	-0.348759	-0.228934
0.702703	-0.214255	-0.214878			0.837838	-0.353972	-0.240703
0.704865	-0.22159	-0.212116			0.840108	-0.263036	-0.289231
0.707027	-0.218661	-0.208642			0.842378	-0.350072	-0.211209
0.709189	-0.208611	-0.206061			0.844649	-0.081344	-0.291634
0.711351	-0.196892	-0.204252			0.846919	-0.179447	-0.0813022
0.713513	-0.187612	-0.200228			0.849189	-0.219381	-0.179461
0.715676	-0.181897	-0.191345			0.851459	-0.332298	-0.158681
0.717838	-0.179063	-0.179649			0.85373	-0.24213	-0.209556
0.72	-0.178905	-0.171822			0.856	-0.168292	-0.365184
0.722162	-0.182462	-0.173984			0.85827	-0.240375	-0.0794164
0.724324	-0.190399	-0.186531			0.860541	-0.27022	-0.173751
0.726487	-0.200936	-0.204012			0.862811	-0.123766	-0.29843
0.728649	-0.209883	-0.219513			0.865081	-0.24179	-0.24311
0.730811	-0.213139	-0.228866			0.867351	-0.0881701	-0.290069
0.732973	-0.20953	-0.231452			0.869622	-0.117761	-0.208702
0.735135	-0.201601	-0.228644			0.871892	-0.199022	-0.155488
0.737297	-0.193641	-0.222703			0.874162	-0.229235	-0.164319
0.739459	-0.188431	-0.216817			0.876432	-0.281304	-0.18413
0.741622	-0.18548	-0.2146			0.878703	-0.1906	-0.346591
0.743784	-0.182509	-0.218095			0.880973	-0.250366	-0.182776
0.745946	-0.178942	-0.225891			0.883243	-0.177758	-0.125922
0.748108	-0.177848	-0.233512			0.885513	-0.240983	-0.32165
0.75027	-0.183868	-0.236067			0.887784	-0.238278	-0.188112
0.752432	-0.198554	-0.23108			0.890054	-0.247031	-0.182796
0.754595	-0.217484	-0.219786			0.892324	-0.129869	-0.202244
0.756757	-0.23251	-0.20671			0.894595	-0.242316	-0.185884
0.758919	-0.237763	-0.197859			0.896865	-0.152021	-0.171835
0.761081	-0.233985	-0.197793			0.899135	-0.379703	-0.0909156
0.763243	-0.226952	-0.206753			0.901405	-0.139738	-0.164737
0.765405	-0.221683	-0.22013			0.903676	-0.224696	-0.287838
0.767568	-0.218609	-0.231505			0.905946	-0.112833	-0.18821
0.76973	-0.215467	-0.237155			0.908216	-0.35271	-0.148451
0.771892	-0.212061	-0.237924			0.910487	-0.127378	-0.17282
0.774054	-0.211883	-0.23673			0.912757	-0.264722	-0.241576
0.776216	-0.218705	-0.234526			0.915027	-0.124285	-0.295376
0.778378	-0.232265	-0.229154			0.917297	-0.216355	-0.239832
0.780541	-0.247893	-0.218231			0.919568	-0.200266	-0.175006
0.782703	-0.260049	-0.202961			0.921838	-0.181542	-0.198199
0.784865	-0.265672	-0.188973			0.924108	-0.159575	-0.280429
0.787027	-0.264372	-0.183041			0.926378	-0.235072	-0.254649
0.789189	-0.256474	-0.187958			0.928649	-0.286618	-0.255226
0.791351	-0.241858	-0.199574			0.930919	-0.226566	-0.180574
0.793513	-0.220857	-0.209047			0.933189	-0.227965	-0.328043
0.795676	-0.195902	-0.20924			0.935459	-0.14422	-0.327698
0.797838	-0.171981	-0.199966			0.93773	-0.292891	-0.203846
0.8	-0.15536	-0.187259			0.94	-0.252362	-0.340206
0.802162	-0.151346	-0.177681			0.94227	-0.361887	-0.136632
0.804324	-0.162023	-0.173499			0.944541	-0.284567	-0.31769
0.806487	-0.184776	-0.172899			0.946811	-0.228264	-0.294226
0.808649	-0.21253	-0.173674			0.949081	-0.35493	-0.236003
0.810811	-0.236199	-0.175728			0.951351	-0.167586	-0.258968
0.812973	-0.248459	-0.179997			0.953622	-0.20678	-0.203782
0.815135	-0.246824	-0.185763			0.955892	-0.282844	-0.320684
0.817297	-0.234396	-0.189971			0.958162	-0.257823	-0.118623
0.819459	-0.218087	-0.189759			0.960432	-0.215682	-0.353667
0.821622	-0.205319	-0.185741			0.962703	-0.382513	-0.231037
0.823784	-0.200781	-0.182693			0.964973	-0.110641	-0.240919
0.825946	-0.204757	-0.1868			0.967243	-0.136604	-0.290006
0.828108	-0.213681	-0.20163			0.969513	-0.212742	-0.305229
0.83027	-0.222348	-0.22578			0.971784	-0.253175	-0.202796
0.832432	-0.226406	-0.25371			0.974054	-0.171777	-0.188173
0.834595	-0.224	-0.27895			0.976324	-0.161502	-0.176387
0.836757	-0.216153	-0.297089			0.978595	-0.343655	-0.266993
0.838919	-0.206061	-0.306308			0.980865	-0.298349	-0.0524257
0.841081	-0.197767	-0.305851			0.983135	-0.200547	-0.39722
0.843243	-0.1947	-0.295015			0.985405	-0.194015	-0.225125
0.845405	-0.198472	-0.274307			0.987676	-0.327492	-0.244778
0.847568	-0.208277	-0.247455			0.989946	-0.24627	-0.139673
0.84973	-0.221198	-0.221485			0.992216	-0.280327	-0.127454
0.851892	-0.233431	-0.20385			0.994487	-0.256305	-0.124426
0.854054	-0.242018	-0.198412			0.996757	-0.232062	-0.244311
0.856216	-0.246121	-0.203209			0.999027	-0.3249	-0.396673
0.858378	-0.246869	-0.211668			1.0013	-0.245259	-0.23898
0.860541	-0.245725	-0.216508			1.00357	-0.265108	-0.244047
0.862703	-0.242732	-0.213811			1.00584	-0.224609	-0.379454
0.864865	-0.236515	-0.204697			1.00811	-0.320277	-0.0842581
0.867027	-0.226422	-0.193714			1.01038	-0.208662	-0.266852
0.869189	-0.214868	-0.185401			1.01265	-0.286076	-0.161434
0.871351	-0.207181	-0.181716			1.01492	-0.291743	-0.351032
0.873513	-0.208414	-0.181995			1.01719	-0.315543	-0.330854
0.875676	-0.219668	-0.184787			1.01946	-0.270113	-0.20252
0.877838	-0.237314	-0.189528			1.02173	-0.200597	-0.169061
0.88	-0.255915	-0.196711			1.024	-0.177835	-0.150432
0.882162	-0.272035	-0.206939			1.02627	-0.253882	-0.280777
0.884324	-0.285313	-0.220062			1.02854	-0.305283	-0.190433
0.886487	-0.296194	-0.235018			1.03081	-0.401851	-0.304781
0.888649	-0.303356	-0.250162			1.03308	-0.248951	-0.345529
0.890811	-0.303834	-0.263675			1.03535	-0.269696	-0.173204
0.892973	-0.295444	-0.273844			1.03762	-0.314323	-0.304341
0.895135	-0.278936	-0.279168			1.03989	-0.129682	-0.225836
0.897297	-0.258404	-0.278548			1.04216	-0.234933	-0.301388
0.899459	-0.240271	-0.272051			1.04443	-0.421604	-0.301024
0.901622	-0.231251	-0.261884			1.0467	-0.293371	-0.350245
0.903784	-0.235293	-0.252175			1.04897	-0.216082	-0.268036
0.905946	-0.250691	-0.246814			1.05124	-0.243603	-0.207239
0.908108	-0.269898	-0.246899			1.05351	-0.221041	-0.245515
0.91027	-0.283407	-0.250358			1.05578	-0.208286	-0.313775
0.912432	-0.285501	-0.254241			1.05805	-0.281676	-0.166347
0.914595	-0.277469	-0.257332			1.06032	-0.325823	-0.267929
0.916757	-0.265682	-0.260413			1.06259	-0.393021	-0.206771
0.918919	-0.256375	-0.264261			1.06486	-0.320071	-0.311854
0.921081	-0.251729	-0.268023			1.06714	-0.330342	-0.200229
0.923243	-0.250327	-0.269911			1.06941	-0.367453	-0.237692
0.925405	-0.250721	-0.269206			1.07168	-0.328318	-0.196217
0.927568	-0.253969	-0.267219			1.07395	-0.257622	-0.289499
0.92973	-0.262321	-0.26639			1.07622	-0.288641	-0.118792
0.931892	-0.275448	-0.268433			1.07849	-0.270947	-0.22373
0.934054	-0.288447	-0.272703			1.08076	-0.225326	-0.280666
0.936216	-0.294243	-0.275808			1.08303	-0.27932	-0.2768
0.938378	-0.288594	-0.273336			1.0853	-0.330638	-0.356072
0.940541	-0.273209	-0.263116			1.08757	-0.225384	-0.144149
0.942703	-0.254463	-0.247364			1.08984	-0.266262	-0.235115
0.944865	-0.239317	-0.231526			1.09211	-0.272625	-0.319032
0.947027	-0.231897	-0.220835			1.09438	-0.375767	-0.314665
0.949189	-0.232449	-0.217816			1.09665	-0.253244	-0.269246
0.951351	-0.23807	-0.222404			1.09892	-0.45855	-0.24191
0.953513	-0.244322	-0.233157			1.10119	-0.247967	-0.336267
0.955676	-0.247462	-0.247512			1.10346	-0.354305	-0.373872
0.957838	-0.246582	-0.261432			1.10573	-0.199441	-0.240138
0.96	-0.244084	-0.270446			1.108	-0.289391	-0.25042
0.962162	-0.243533	-0.272402			1.11027	-0.262416	-0.269039
0.964324	-0.246257	-0.269382			1.11254	-0.28508	-0.382341
0.966487	-0.249763	-0.266218			1.11481	-0.41173	-0.282537
0.968649	-0.24978	-0.266405			1.11708	-0.326653	-0.26324
0.970811	-0.244301	-0.269243			1.11935	-0.225901	-0.338745
0.972973	-0.235737	-0.271081			1.12162	-0.289995	-0.259771
0.975135	-0.228952	-0.269386			1.12389	-0.365975	-0.364489
0.977297	-0.227174	-0.265445			1.12616	-0.316041	-0.197369
0.979459	-0.229937	-0.263006			1.12843	-0.378575	-0.289589
0.981622	-0.234806	-0.264521			1.1307	-0.274647	-0.288786
0.983784	-0.240364	-0.268977			1.13297	-0.352761	-0.459256
0.985946	-0.246926	-0.273121			1.13524	-0.249468	-0.181015
0.988108	-0.254679	-0.274213			1.13751	-0.296946	-0.186583
0.99027	-0.262152	-0.271444			1.13978	-0.281821	-0.394554
0.992432	-0.267065	-0.265455			1.14205	-0.253426	-0.244548
0.994595	-0.268193	-0.257618			1.14432	-0.278783	-0.357837
0.996757	-0.265807	-0.250214			1.14659	-0.36296	-0.39374
0.998919	-0.260533	-0.246496			1.14886	-0.452651	-0.235782
1.00108	-0.252667	-0.249162			1.15114	-0.299464	-0.234679
1.00324	-0.243033	-0.25806			1.15341	-0.400008	-0.369853
1.00541	-0.234162	-0.26972			1.15568	-0.398287	-0.37843
1.00757	-0.229921	-0.279585			1.15795	-0.304266	-0.3528
1.00973	-0.233275	-0.284654			1.16022	-0.271158	-0.308244
1.01189	-0.243791	-0.28414			1.16249	-0.4793	-0.274159
1.01405	-0.257129	-0.278693			1.16476	-0.267414	-0.27196
1.01622	-0.267423	-0.269994			1.16703	-0.325093	-0.33741
1.01838	-0.271017	-0.26082			1.1693	-0.350304	-0.370575
1.02054	-0.268461	-0.254437			1.17157	-0.32093	-0.260522
1.0227	-0.263168	-0.253308			1.17384	-0.278565	-0.364885
1.02486	-0.258332	-0.258197			1.17611	-0.383424	-0.428205
1.02703	-0.255101	-0.267847			1.17838	-0.294076	-0.273502
1.02919	-0.253116	-0.278829			1.18065	-0.30778	-0.364893
1.03135	-0.252024	-0.286324			1.18292	-0.364374	-0.254811
1.03351	-0.252283	-0.286866			1.18519	-0.357741	-0.279272
1.03568	-0.254837	-0.281537			1.18746	-0.417823	-0.480295
1.03784	-0.260142	-0.276034			1.18973	-0.411734	-0.252528
1.04	-0.267156	-0.276488			1.192	-0.231423	-0.32435
1.04216	-0.273264	-0.28458			1.19427	-0.405985	-0.312341
1.04432	-0.275754	-0.296502			1.19654	-0.324386	-0.359304
1.04649	-0.273973	-0.306154			1.19881	-0.396352	-0.490699
1.04865	-0.270169	-0.309047			1.20108	-0.411024	-0.21226
1.05081	-0.26816	-0.303904			1.20335	-0.316899	-0.277572
1.05297	-0.271106	-0.292127			1.20562	-0.434158	-0.337176
1.05514	-0.2801	-0.276974			1.20789	-0.441301	-0.400654
1.0573	-0.293815	-0.26313			1.21016	-0.371926	-0.437856
1.05946	-0.308555	-0.255927			1.21243	-0.306471	-0.325222
1.06162	-0.319034	-0.259448			1.2147	-0.461043	-0.249806
1.06378	-0.320721	-0.274097			1.21697	-0.388414	-0.299131
1.06595	-0.312837	-0.295366			1.21924	-0.39239	-0.419907
1.06811	-0.299138	-0.315358			1.22151	-0.346508	-0.322558
1.07027	-0.285033	-0.326798			1.22378	-0.363888	-0.276693
1.07243	-0.273618	-0.32697			1.22605	-0.402137	-0.395759
1.07459	-0.264721	-0.318485			1.22832	-0.333584	-0.231582
1.07676	-0.257572	-0.306341			1.23059	-0.198235	-0.423505
1.07892	-0.253459	-0.294141			1.23286	-0.470561	-0.183268
1.08108	-0.254967	-0.282827			1.23514	-0.308655	-0.301216
1.08324	-0.262757	-0.272219			1.23741	-0.420457	-0.435738
1.08541	-0.273741	-0.262889			1.23968	-0.364859	-0.335611
1.08757	-0.282768	-0.256364			1.24195	-0.392111	-0.407084
1.08973	-0.286068	-0.253886			1.24422	-0.336689	-0.341881
1.09189	-0.283298	-0.255181			1.24649	-0.263315	-0.369209
1.09405	-0.276942	-0.258228			1.24876	-0.431506	-0.333559
1.09622	-0.270427	-0.260195			1.25103	-0.328433	-0.382368
1.09838	-0.266809	-0.259089			1.2533	-0.295958	-0.318635
1.10054	-0.268416	-0.255107			1.25557	-0.507304	-0.336228
1.1027	-0.276562	-0.25053			1.25784	-0.421952	-0.146617
1.10486	-0.290808	-0.247957			1.26011	-0.347002	-0.409516
1.10703	-0.308369	-0.248262			1.26238	-0.333445	-0.264478
1.10919	-0.324633	-0.25018			1.26465	-0.310801	-0.4043
1.11135	-0.334778	-0.252013			1.26692	-0.478601	-0.330594
1.11351	-0.335636	-0.253769			1.26919	-0.495081	-0.353724
1.11568	-0.326838	-0.257483			1.27146	-0.377298	-0.374288
1.11784	-0.310741	-0.265145			1.27373	-0.359595	-0.366949
1.12	-0.291214	-0.275964			1.276	-0.42304	-0.378799
1.12216	-0.27223	-0.285582			1.27827	-0.222881	-0.312099
1.12432	-0.25742	-0.288506			1.28054	-0.515041	-0.427242
1.12649	-0.250385	-0.282314			1.28281	-0.414293	-0.412398
1.12865	-0.254212	-0.270138			1.28508	-0.445758	-0.387242
1.13081	-0.269596	-0.258908			1.28735	-0.291664	-0.440004
1.13297	-0.293177	-0.254647			1.28962	-0.337788	-0.423861
1.13514	-0.318106	-0.258957			1.29189	-0.376114	-0.360314
1.1373	-0.336849	-0.269425			1.29416	-0.401071	-0.377434
1.13946	-0.344394	-0.282542			1.29643	-0.464993	-0.373389
1.14162	-0.340018	-0.295694			1.2987	-0.466537	-0.239049
1.14378	-0.326946	-0.306826			1.30097	-0.228299	-0.375893
1.14595	-0.310461	-0.313397			1.30324	-0.397238	-0.340393
1.14811	-0.295671	-0.312756			1.30551	-0.510367	-0.448492
1.15027	-0.28603	-0.303967			1.30778	-0.375345	-0.339428
1.15243	-0.282937	-0.289129			1.31005	-0.352686	-0.307221
1.15459	-0.28608	-0.2726			1.31232	-0.458671	-0.479497
1.15676	-0.293964	-0.258525			1.31459	-0.332502	-0.418962
1.15892	-0.304477	-0.248773			1.31686	-0.371602	-0.403308
1.16108	-0.315484	-0.242989			1.31914	-0.35539	-0.326559
1.16324	-0.325131	-0.240377			1.32141	-0.433659	-0.369934
1.16541	-0.331414	-0.241069			1.32368	-0.521869	-0.449406
1.16757	-0.33167	-0.245554			1.32595	-0.539363	-0.324779
1.16973	-0.323558	-0.253135			1.32822	-0.398434	-0.346307
1.17189	-0.30768	-0.261671			1.33049	-0.51932	-0.463793
1.17405	-0.28932	-0.269219			1.33276	-0.412733	-0.290035
1.17622	-0.276535	-0.275741			1.33503	-0.439308	-0.409802
1.17838	-0.275249	-0.282927			1.3373	-0.395904	-0.210122
1.18054	-0.285241	-0.292283			1.33957	-0.333386	-0.426244
1.1827	-0.300407	-0.303157			1.34184	-0.489971	-0.483353
1.18486	-0.313104	-0.312429			1.34411	-0.378921	-0.380406
1.18703	-0.319329	-0.316483			1.34638	-0.578142	-0.516311
1.18919	-0.321006	-0.314457			1.34865	-0.559047	-0.377244
1.19135	-0.323721	-0.309849			1.35092	-0.40806	-0.42325
1.19351	-0.331565	-0.307862			1.35319	-0.437176	-0.462322
1.19568	-0.343143	-0.310042			1.35546	-0.352954	-0.443753
1.19784	-0.352183	-0.31185			1.35773	-0.504677	-0.454319
1.2	-0.352399	-0.306674			1.36	-0.473384	-0.377161
1.20216	-0.342519	-0.292499			1.36227	-0.439425	-0.384862
1.20432	-0.327237	-0.274105			1.36454	-0.473784	-0.284362
1.20649	-0.313483	-0.259101			1.36681	-0.427474	-0.471157
1.20865	-0.305376	-0.25286			1.36908	-0.555242	-0.529337
1.21081	-0.301979	-0.257028			1.37135	-0.400823	-0.2447
1.21297	-0.299361	-0.270693			1.37362	-0.322927	-0.595801
1.21514	-0.294662	-0.29108			1.37589	-0.448659	-0.416379
1.2173	-0.288348	-0.313354			1.37816	-0.491499	-0.344552
1.21946	-0.282795	-0.33138			1.38043	-0.488526	-0.408145
1.22162	-0.279369	-0.340013			1.3827	-0.48454	-0.362372
1.22378	-0.277546	-0.337442			1.38497	-0.733686	-0.481548
1.22595	-0.276755	-0.326048			1.38724	-0.422172	-0.340573
1.22811	-0.277915	-0.311403			1.38951	-0.356269	-0.503521
1.23027	-0.282323	-0.299892			1.39178	-0.534752	-0.431605
1.23243	-0.289448	-0.295974			1.39405	-0.453326	-0.400571
1.23459	-0.296849	-0.300453			1.39632	-0.500101	-0.374656
1.23676	-0.302676	-0.310794			1.39859	-0.392074	-0.28868
1.23892	-0.307826	-0.323137			1.40086	-0.458664	-0.431791
1.24108	-0.315076	-0.334385			1.40314	-0.552457	-0.479092
1.24324	-0.325792	-0.343014			1.40541	-0.492998	-0.42749
1.24541	-0.337473	-0.348574			1.40768	-0.520466	-0.479239
1.24757	-0.344669	-0.350807			1.40995	-0.419153	-0.395485
1.24973	-0.342758	-0.349158			1.41222	-0.611552	-0.351792
1.25189	-0.331664	-0.343093			1.41449	-0.476389	-0.477405
1.25405	-0.316861	-0.333189			1.41676	-0.479406	-0.389099
1.25622	-0.306785	-0.322152			1.41903	-0.516988	-0.434184
1.25838	-0.307982	-0.314332			1.4213	-0.599715	-0.459642
1.26054	-0.321092	-0.313443			1.42357	-0.489658	-0.49028
1.2627	-0.340648	-0.320102			1.42584	-0.569273	-0.409686
1.26486	-0.358599	-0.331397			1.42811	-0.453978	-0.521462
1.26703	-0.368437	-0.342893			1.43038	-0.44595	-0.343158
1.26919	-0.367272	-0.351274			1.43265	-0.596507	-0.41545
1.27135	-0.355854	-0.355355			1.43492	-0.576311	-0.378415
1.27351	-0.337634	-0.355168			1.43719	-0.517132	-0.399886
1.27568	-0.317336	-0.350839			1.43946	-0.464346	-0.525514
1.27784	-0.299566	-0.34277			1.44173	-0.42069	-0.456848
1.28	-0.288142	-0.332528			1.444	-0.446272	-0.586693
1.28216	-0.285769	-0.322912			1.44627	-0.398474	-0.490996
1.28432	-0.292945	-0.31699			1.44854	-0.51906	-0.364154
1.28649	-0.306587	-0.317262			1.45081	-0.39584	-0.52354
1.28865	-0.320594	-0.325239			1.45308	-0.429348	-0.498573
1.29081	-0.32914	-0.340696			1.45535	-0.617045	-0.382939
1.29297	-0.330276	-0.360483			1.45762	-0.530531	-0.641552
1.29514	-0.326571	-0.378282			1.45989	-0.458349	-0.487358
1.2973	-0.32233	-0.386529			1.46216	-0.492303	-0.549702
1.29946	-0.320159	-0.38011			1.46443	-0.672981	-0.422787
1.30162	-0.31979	-0.359778			1.4667	-0.583569	-0.64612
1.30378	-0.319451	-0.332867			1.46897	-0.463469	-0.461171
1.30595	-0.317816	-0.310077			1.47124	-0.6821	-0.420353
1.30811	-0.31496	-0.299984			1.47351	-0.59002	-0.55743
1.31027	-0.312307	-0.305085			1.47578	-0.409656	-0.464028
1.31243	-0.31196	-0.321922			1.47805	-0.61941	-0.640896
1.31459	-0.315337	-0.3441			1.48032	-0.541752	-0.405383
1.31676	-0.321528	-0.365117			1.48259	-0.440784	-0.501887
1.31892	-0.327051	-0.379761			1.48486	-0.566519	-0.365742
1.32108	-0.32815	-0.385026			1.48714	-0.5342	-0.465517
1.32324	-0.324084	-0.381089			1.48941	-0.621637	-0.504702
1.32541	-0.318158	-0.371287			1.49168	-0.591667	-0.431605
1.32757	-0.314999	-0.360332			1.49395	-0.527516	-0.542962
1.32973	-0.316452	-0.35186			1.49622	-0.534564	-0.566826
1.33189	-0.320116	-0.347101			1.49849	-0.433682	-0.610425
1.33405	-0.322112	-0.345303			1.50076	-0.472401	-0.53742
1.33622	-0.321448	-0.345067			1.50303	-0.532866	-0.610067
1.33838	-0.321695	-0.345411			1.5053	-0.542238	-0.411704
1.34054	-0.328248	-0.345937			1.50757	-0.57389	-0.434662
1.3427	-0.343372	-0.346121			1.50984	-0.553179	-0.50982
1.34486	-0.363064	-0.34449			1.51211	-0.564487	-0.664509
1.34703	-0.378444	-0.338977			1.51438	-0.704158	-0.450755
1.34919	-0.381173	-0.328919			1.51665	-0.639169	-0.522925
1.35135	-0.36923	-0.316987			1.51892	-0.558781	-0.612864
1.35351	-0.348635	-0.308351			1.52119	-0.484598	-0.500004
1.35568	-0.329727	-0.306894			1.52346	-0.462168	-0.538302
1.35784	-0.321215	-0.312096			1.52573	-0.579756	-0.52294
1.36	-0.326655	-0.320062			1.528	-0.458146	-0.517431
1.36216	-0.344643	-0.32756			1.53027	-0.490879	-0.533458
1.36432	-0.370395	-0.334581			1.53254	-0.669481	-0.628768
1.36649	-0.396739	-0.342943			1.53481	-0.583685	-0.500156
1.36865	-0.415533	-0.353036			1.53708	-0.436203	-0.571466
1.37081	-0.420786	-0.362562			1.53935	-0.623893	-0.516269
1.37297	-0.411871	-0.368545			1.54162	-0.628701	-0.644343
1.37514	-0.393631	-0.370154			1.54389	-0.500823	-0.633951
1.3773	-0.37281	-0.369076			1.54616	-0.695242	-0.541363
1.37946	-0.354047	-0.367171			1.54843	-0.695656	-0.59481
1.38162	-0.338981	-0.364468			1.5507	-0.625324	-0.486289
1.38378	-0.328348	-0.360006			1.55297	-0.688139	-0.646117
1.38595	-0.323752	-0.354304			1.55524	-0.507829	-0.478041
1.38811	-0.32669	-0.350161			1.55751	-0.482219	-0.53901
1.39027	-0.336226	-0.350607			1.55978	-0.675349	-0.565374
1.39243	-0.348629	-0.356177			1.56205	-0.503105	-0.430888
1.39459	-0.359888	-0.364202			1.56432	-0.764778	-0.588532
1.39676	-0.368527	-0.370691			1.56659	-0.74264	-0.559475
1.39892	-0.375637	-0.373222			1.56886	-0.667737	-0.638024
1.40108	-0.38212	-0.372481			1.57114	-0.585327	-0.721457
1.40324	-0.386262	-0.370941			1.57341	-0.604557	-0.538087
1.40541	-0.384711	-0.369643			1.57568	-0.513993	-0.517223
1.40757	-0.376306	-0.366384			1.57795	-0.666525	-0.641938
1.40973	-0.364806	-0.357773			1.58022	-0.604378	-0.719703
1.41189	-0.357123	-0.343546			1.58249	-0.683188	-0.587923
1.41405	-0.358266	-0.328501			1.58476	-0.621816	-0.590448
1.41622	-0.36772	-0.319637			1.58703	-0.704244	-0.49031
1.41838	-0.380443	-0.321037			1.5893	-0.522421	-0.560976
1.42054	-0.390995	-0.331251			1.59157	-0.534821	-0.625817
1.4227	-0.396758	-0.344968			1.59384	-0.441499	-0.599038
1.42486	-0.397986	-0.356651			1.59611	-0.653551	-0.502395
1.42703	-0.395791	-0.36298			1.59838	-0.652933	-0.753101
1.42919	-0.390573	-0.363364			1.60065	-0.541742	-0.495243
1.43135	-0.382298	-0.359616			1.60292	-0.640123	-0.693306
1.43351	-0.371951	-0.355498			1.60519	-0.676808	-0.551864
1.43568	-0.36235	-0.3555			1.60746	-0.562775	-0.620708
1.43784	-0.357143	-0.362507			1.60973	-0.555288	-0.629874
1.44	-0.358742	-0.375579			1.612	-0.515354	-0.554683
1.44216	-0.367047	-0.389852			1.61427	-0.709784	-0.623919
1.44432	-0.379844	-0.399104			1.61654	-0.565303	-0.681701
1.44649	-0.394025	-0.399153			1.61881	-0.569015	-0.571036
1.44865	-0.406615	-0.389644			1.62108	-0.639438	-0.641626
1.45081	-0.415518	-0.373722			1.62335	-0.563992	-0.427668
1.45297	-0.420175	-0.35669			1.62562	-0.714666	-0.63535
1.45514	-0.421818	-0.344309			1.62789	-0.569708	-0.57013
1.4573	-0.422904	-0.340601			1.63016	-0.635111	-0.724139
1.45946	-0.42581	-0.345943			1.63243	-0.657997	-0.550427
1.46162	-0.431424	-0.357224			1.6347	-0.625969	-0.695227
1.46378	-0.43852	-0.370207			1.63697	-0.592506	-0.716466
1.46595	-0.444594	-0.381699			1.63924	-0.643444	-0.599417
1.46811	-0.44779	-0.389574			1.64151	-0.634867	-0.563083
1.47027	-0.448435	-0.391892			1.64378	-0.539507	-0.672956
1.47243	-0.448793	-0.387702			1.64605	-0.691219	-0.651213
1.47459	-0.451011	-0.379286			1.64832	-0.712339	-0.73884
1.47676	-0.454828	-0.372427			1.65059	-0.653232	-0.788074
1.47892	-0.457109	-0.372767			1.65286	-0.527821	-0.679266
1.48108	-0.45406	-0.38114			1.65514	-0.624384	-0.644561
1.48324	-0.444524	-0.392728			1.65741	-0.666744	-0.490083
1.48541	-0.431362	-0.401182			1.65968	-0.8115	-0.578546
1.48757	-0.419393	-0.403725			1.66195	-0.646184	-0.629699
1.48973	-0.411708	-0.402564			1.66422	-0.523824	-0.717402
1.49189	-0.407871	-0.401857			1.66649	-0.702184	-0.629676
1.49405	-0.405443	-0.403649			1.66876	-0.774404	-0.698784
1.49622	-0.402627	-0.406521			1.67103	-0.706725	-0.669528
1.49838	-0.39918	-0.407563			1.6733	-0.680638	-0.695608
1.50054	-0.395536	-0.40507			1.67557	-0.628347	-0.760322
1.5027	-0.392066	-0.399472			1.67784	-0.688692	-0.583245
1.50486	-0.389222	-0.392659			1.68011	-0.714962	-0.657907
1.50703	-0.38761	-0.387336			1.68238	-0.704	-0.536692
1.50919	-0.387647	-0.386511			1.68465	-0.836561	-0.69668
1.51135	-0.38956	-0.392025			1.68692	-0.746353	-0.561136
1.51351	-0.393896	-0.402771			1.68919	-0.576101	-0.504198
1.51568	-0.401479	-0.414917			1.69146	-0.553211	-0.755587
1.51784	-0.41229	-0.424542			1.69373	-0.826816	-0.770189
1.52	-0.424334	-0.430039			1.696	-0.780975	-0.775943
1.52216	-0.433979	-0.431998			1.69827	-0.677102	-0.55865
1.52432	-0.437909	-0.431532			1.70054	-0.691778	-0.687548
1.52649	-0.435348	-0.42934			1.70281	-0.599995	-0.644139
1.52865	-0.428834	-0.426124			1.70508	-0.820262	-0.686933
1.53081	-0.422906	-0.423155			1.70735	-0.698532	-0.644479
1.53297	-0.421582	-0.422035			1.70962	-0.776734	-0.596097
1.53514	-0.426305	-0.423768			1.71189	-0.740245	-0.744984
1.5373	-0.435476	-0.427924			1.71416	-0.756394	-0.794077
1.53946	-0.445485	-0.432579			1.71643	-0.731057	-0.72545
1.54162	-0.452413	-0.435148			1.7187	-0.617396	-0.70351
1.54378	-0.453571	-0.433442			1.72097	-0.84644	-0.665025
1.54595	-0.448345	-0.426204			1.72324	-0.704767	-0.705522
1.54811	-0.438184	-0.41324			1.72551	-0.741416	-0.803494
1.55027	-0.425744	-0.395871			1.72778	-0.640302	-0.71223
1.55243	-0.413568	-0.377647			1.73005	-0.737803	-0.578255
1.55459	-0.403116	-0.364014			1.73232	-0.771219	-0.703373
1.55676	-0.395053	-0.360119			1.73459	-0.753011	-0.880632
1.55892	-0.390493	-0.367954			1.73686	-0.687958	-0.735467
1.56108	-0.391373	-0.385066			1.73914	-0.699433	-0.788632
1.56324	-0.398681	-0.405719			1.74141	-0.720782	-0.758789
1.56541	-0.410088	-0.423585			1.74368	-0.702513	-0.642133
1.56757	-0.42015	-0.43438			1.74595	-0.769224	-0.975937
1.56973	-0.423974	-0.437152			1.74822	-0.777529	-0.540236
1.57189	-0.421189	-0.433593			1.75049	-0.694307	-0.799011
1.57405	-0.416114	-0.426086			1.75276	-0.715429	-0.783972
1.57622	-0.413562	-0.416489			1.75503	-0.796851	-0.61574
1.57838	-0.41417	-0.406774			1.7573	-0.7221	-0.770106
1.58054	-0.413797	-0.400131			1.75957	-0.789322	-0.690523
1.5827	-0.407802	-0.400166			1.76184	-0.695906	-0.807727
1.58486	-0.396456	-0.408217			1.76411	-0.661476	-0.66099
1.58703	-0.386489	-0.421568			1.76638	-0.756553	-0.639647
1.58919	-0.38686	-0.434744			1.76865	-0.952671	-0.79132
1.59135	-0.401782	-0.44283			1.77092	-0.789078	-0.765767
1.59351	-0.426919	-0.443932			1.77319	-0.717121	-0.710629
1.59568	-0.452278	-0.439253			1.77546	-0.842037	-0.831068
1.59784	-0.469436	-0.431485			1.77773	-0.76804	-0.682851
1.6	-0.476748	-0.423136			1.78	-0.724735	-0.793411
1.60216	-0.478534	-0.41593			1.78227	-0.849753	-0.763096
1.60432	-0.480039	-0.411264			1.78454	-0.772034	-0.755548
1.60649	-0.483144	-0.410584			1.78681	-0.793711	-0.829911
1.60865	-0.485834	-0.414698			1.78908	-0.711097	-0.825595
1.61081	-0.484676	-0.422546			1.79135	-0.824188	-0.828473
1.61297	-0.477652	-0.431139			1.79362	-0.706408	-0.762733
1.61514	-0.465385	-0.437304			1.79589	-0.799412	-0.8195
1.6173	-0.450512	-0.439857			1.79816	-0.822104	-0.724557
1.61946	-0.436284	-0.440221			1.80043	-0.784797	-0.770446
1.62162	-0.425445	-0.441019			1.8027	-0.825894	-0.855159
1.62378	-0.419632	-0.443914			1.80497	-0.892925	-0.759478
1.62595	-0.419098	-0.448296			1.80724	-0.871237	-0.768589
1.62811	-0.422584	-0.451533			1.80951	-0.936107	-0.757437
1.63027	-0.42732	-0.450511			1.81178	-0.789279	-0.775131
1.63243	-0.429508	-0.443702			1.81405	-0.805205	-0.891026
1.63459	-0.425953	-0.432682			1.81632	-0.78654	-0.695187
1.63676	-0.416597	-0.421807			1.81859	-0.669829	-0.842819
1.63892	-0.405921	-0.41558			1.82086	-0.839417	-0.776759
1.64108	-0.401074	-0.415356			1.82314	-0.774976	-0.674435
1.64324	-0.407329	-0.418503			1.82541	-0.837706	-0.914748
1.64541	-0.42437	-0.421233			1.82768	-0.74528	-0.812147
1.64757	-0.446409	-0.42237			1.82995	-0.850922	-0.879728
1.64973	-0.465751	-0.424029			1.83222	-0.762509	-0.802108
1.65189	-0.47691	-0.428599			1.83449	-0.693683	-0.831406
1.65405	-0.478879	-0.435578			1.83676	-0.85041	-0.740556
1.65622	-0.474867	-0.441784			1.83903	-0.827918	-0.680829
1.65838	-0.469857	-0.444506			1.8413	-0.83089	-0.7409
1.66054	-0.467252	-0.444077			1.84357	-0.869833	-0.848955
1.6627	-0.466845	-0.443353			1.84584	-0.929903	-0.765203
1.66486	-0.465786	-0.44492			1.84811	-0.781652	-0.755426
1.66703	-0.461502	-0.448823			1.85038	-0.849166	-0.872505
1.66919	-0.453903	-0.45259			1.85265	-0.912595	-0.799137
1.67135	-0.445456	-0.453103			1.85492	-0.720918	-0.96588
1.67351	-0.439815	-0.448753			1.85719	-1.01178	-0.807707
1.67568	-0.439926	-0.44056			1.85946	-0.819559	-0.750345
1.67784	-0.446247	-0.431685			1.86173	-0.958479	-0.876166
1.68	-0.456232	-0.425457			1.864	-1.03585	-0.770521
1.68216	-0.465993	-0.423112			1.86627	-0.913563	-0.825471
1.68432	-0.47297	-0.423196			1.86854	-0.928392	-0.779724
1.68649	-0.477051	-0.42344			1.87081	-0.83022	-0.970227
1.68865	-0.479316	-0.423346			1.87308	-0.891974	-0.703
1.69081	-0.480132	-0.424715			1.87535	-0.86065	-0.906454
1.69297	-0.478687	-0.429643			1.87762	-0.937151	-0.855086
1.69514	-0.474178	-0.438244			1.87989	-0.805014	-0.922881
1.6973	-0.467292	-0.448215			1.88216	-0.80757	-0.794978
1.69946	-0.46064	-0.455991			1.88443	-0.886043	-0.825307
1.70162	-0.457793	-0.458201			1.8867	-1.02203	-0.922363
1.70378	-0.461597	-0.452967			1.88897	-0.973986	-0.84534
1.70595	-0.472723	-0.44119			1.89124	-0.939443	-0.858634
1.70811	-0.489064	-0.427159			1.89351	-0.901241	-0.888227
1.71027	-0.506293	-0.417332			1.89578	-0.964964	-0.783494
1.71243	-0.519546	-0.417334			1.89805	-0.877638	-0.910941
1.71459	-0.525545	-0.428865			1.90032	-0.977303	-0.926394
1.71676	-0.523822	-0.448556			1.90259	-0.781225	-0.889336
1.71892	-0.51628	-0.469597			1.90486	-0.854439	-0.807821
1.72108	-0.505672	-0.485293			1.90714	-0.89602	-0.924165
1.72324	-0.494134	-0.492445			1.90941	-0.892528	-0.90876
1.72541	-0.482391	-0.492382			1.91168	-0.934905	-0.823731
1.72757	-0.469853	-0.488947			1.91395	-0.847255	-0.883355
1.72973	-0.455905	-0.485183			1.91622	-0.926715	-0.970433
1.73189	-0.441827	-0.481576			1.91849	-0.914647	-0.860736
1.73405	-0.431458	-0.477294			1.92076	-0.90342	-0.843453
1.73622	-0.42915	-0.472882			1.92303	-0.961267	-0.844125
1.73838	-0.43647	-0.471234			1.9253	-0.880515	-0.862291
1.74054	-0.451112	-0.475322			1.92757	-0.992145	-0.859225
1.7427	-0.469278	-0.484747			1.92984	-0.949512	-0.947346
1.74486	-0.488495	-0.494846			1.93211	-0.974843	-0.837644
1.74703	-0.507244	-0.499701			1.93438	-0.865017	-0.866527
1.74919	-0.522194	-0.496431			1.93665	-1.00702	-1.00414
1.75135	-0.527565	-0.48706			1.93892	-0.97203	-1.06424
1.75351	-0.518963	-0.476698			1.94119	-0.993981	-0.98782
1.75568	-0.498442	-0.469859			1.94346	-0.945175	-0.919216
1.75784	-0.475326	-0.467789			1.94573	-1.04271	-0.892703
1.76	-0.461074	-0.46863			1.948	-0.960921	-0.941292
1.76216	-0.462043	-0.470068			1.95027	-0.877268	-0.900153
1.76432	-0.475923	-0.472068			1.95254	-0.838634	-0.914875
1.76649	-0.494529	-0.477102			1.95481	-1.03078	-0.85061
1.76865	-0.510262	-0.487433			1.95708	-0.993159	-1.01055
1.77081	-0.520736	-0.502004			1.95935	-1.08484	-0.951245
1.77297	-0.52802	-0.516193			1.96162	-1.01012	-1.05326
1.77514	-0.534159	-0.524918			1.96389	-0.982581	-0.853905
1.7773	-0.537953	-0.525996			1.96616	-1.03859	-1.06362
1.77946	-0.536147	-0.520453			1.96843	-0.889363	-1.04
1.78162	-0.527346	-0.510303			1.9707	-0.998047	-0.864207
1.78378	-0.514372	-0.497159			1.97297	-0.873848	-0.879607
1.78595	-0.502718	-0.483225			1.97524	-0.983954	-0.982357
1.78811	-0.496576	-0.472399			1.97751	-0.915652	-0.893269
1.79027	-0.495873	-0.468897			1.97978	-1.04704	-0.953056
1.79243	-0.496629	-0.474143			1.98205	-0.980827	-0.94528
1.79459	-0.494268	-0.485054			1.98432	-1.00103	-0.989406
1.79676	-0.487116	-0.495489			1.98659	-1.0626	-0.89398
1.79892	-0.477258	-0.499613			1.98886	-1.0226	-1.00345
1.80108	-0.468503	-0.494699			1.99114	-0.926442	-0.937448
1.80324	-0.463883	-0.481967			1.99341	-0.931755	-0.997457
1.80541	-0.46489	-0.465665			1.99568	-1.0603	-0.932319
1.80757	-0.472014	-0.451367			1.99795	-1.01836	-0.989646
1.80973	-0.484778	-0.444303			2.00022	-1.02894	-0.991595
1.81189	-0.501009	-0.447914			2.00249	-1.02032	-1.1138
1.81405	-0.516914	-0.462564			2.00476	-1.11643	-0.937513
1.81622	-0.528829	-0.484864			2.00703	-1.01741	-1.11615
1.81838	-0.535315	-0.508569			2.0093	-1.15327	-0.93868
1.82054	-0.537537	-0.527182			2.01157	-1.03029	-1.11831
1.8227	-0.537503	-0.53668			2.01384	-1.11022	-1.01955
1.82486	-0.53585	-0.536466			2.01611	-0.989516	-1.0626
1.82703	-0.531365	-0.528315			2.01838	-0.974237	-0.93897
1.82919	-0.522735	-0.514681			2.02065	-1.09243	-1.11102
1.83135	-0.510735	-0.49777			2.02292	-0.965264	-1.08442
1.83351	-0.49858	-0.479804			2.02519	-1.01038	-0.995873
1.83568	-0.490125	-0.463893			2.02746	-1.14185	-0.8986
1.83784	-0.487687	-0.454152			2.02973	-1.08362	-1.07792
1.84	-0.491325	-0.454202			2.032	-1.17434	-1.1089
1.84216	-0.49953	-0.46493			2.03427	-0.99748	-1.08241
1.84432	-0.510089	-0.48366			2.03654	-1.12377	-0.988433
1.84649	-0.520473	-0.505796			2.03881	-1.15116	-1.09455
1.84865	-0.528331	-0.527432			2.04108	-1.07053	-1.11297
1.85081	-0.532502	-0.546423			2.04335	-1.19824	-1.01557
1.85297	-0.533537	-0.561133			2.04562	-0.969154	-0.99127
1.85514	-0.532641	-0.568648			2.04789	-1.08269	-1.00795
1.8573	-0.530004	-0.565016			2.05016	-1.07059	-1.02162
1.85946	-0.524872	-0.54805			2.05243	-1.03056	-1.04312
1.86162	-0.517697	-0.520362			2.0547	-1.11877	-1.10868
1.86378	-0.51154	-0.489628			2.05697	-1.02206	-1.06537
1.86595	-0.510296	-0.465562			2.05924	-1.07152	-1.07206
1.86811	-0.515286	-0.455745			2.06151	-1.12024	-1.16319
1.87027	-0.523987	-0.462621			2.06378	-0.996594	-1.04433
1.87243	-0.532233	-0.482551			2.06605	-1.05227	-1.12978
1.87459	-0.537495	-0.507202			2.06832	-1.00347	-0.871415
1.87676	-0.540222	-0.527297			2.07059	-1.02738	-1.01576
1.87892	-0.542622	-0.537138			2.07286	-1.13979	-1.12652
1.88108	-0.546333	-0.536916			2.07514	-1.13471	-1.1875
1.88324	-0.550753	-0.531034			2.07741	-1.03844	-1.0514
1.88541	-0.553055	-0.523971			2.07968	-1.07303	-1.07776
1.88757	-0.549942	-0.517236			2.08195	-1.14209	-1.0448
1.88973	-0.540286	-0.509714			2.08422	-1.18009	-1.04755
1.89189	-0.526898	-0.500483			2.08649	-1.23163	-1.13949
1.89405	-0.515803	-0.491036			2.08876	-1.13602	-0.968428
1.89622	-0.512834	-0.484867			2.09103	-1.09644	-1.16672
1.89838	-0.519748	-0.485406			2.0933	-1.09423	-1.05912
1.90054	-0.533084	-0.494569			2.09557	-1.09372	-1.14809
1.9027	-0.547009	-0.512525			2.09784	-1.13368	-1.06385
1.90486	-0.557701	-0.537367			2.10011	-1.18693	-1.19563
1.90703	-0.565211	-0.564219			2.10238	-1.16737	-0.955146
1.90919	-0.571413	-0.585398			2.10465	-1.12369	-1.19054
1.91135	-0.576802	-0.593316			2.10692	-1.22335	-1.07076
1.91351	-0.579555	-0.585178			2.10919	-1.05331	-1.15408
1.91568	-0.577155	-0.565871			2.11146	-1.22975	-1.15174
1.91784	-0.568321	-0.545793			2.11373	-1.34512	-1.11837
1.92	-0.553876	-0.534304			2.116	-1.08155	-1.07565
1.92216	-0.536954	-0.533881			2.11827	-1.16943	-1.13044
1.92432	-0.52269	-0.540188			2.12054	-1.20659	-1.0812
1.92649	-0.516337	-0.547826			2.12281	-1.18654	-1.12597
1.92865	-0.520005	-0.555757			2.12508	-1.15368	-1.05758
1.93081	-0.530669	-0.566817			2.12735	-1.31463	-1.16213
1.93297	-0.541958	-0.582324			2.12962	-1.20839	-1.27264
1.93514	-0.548637	-0.598187			2.13189	-1.16807	-1.10307
1.9373	-0.549873	-0.607247			2.13416	-1.12495	-1.18243
1.93946	-0.548617	-0.605676			2.13643	-1.09489	-1.10292
1.94162	-0.548256	-0.596649			2.1387	-1.30066	-1.09059
1.94378	-0.549789	-0.587282			2.14097	-1.08596	-1.15254
1.94595	-0.551722	-0.582015			2.14324	-1.18809	-1.0438
1.94811	-0.552302	-0.579355			2.14551	-1.17471	-1.3111
1.95027	-0.551872	-0.575122			2.14778	-1.25683	-1.27044
1.95243	-0.553137	-0.568187			2.15005	-1.27038	-1.20183
1.95459	-0.5589	-0.562175			2.15232	-1.10743	-1.26565
1.95676	-0.569344	-0.561354			2.15459	-1.19411	-1.1589
1.95892	-0.5817	-0.565468			2.15686	-1.34772	-1.27505
1.96108	-0.592631	-0.569213			2.15914	-1.30439	-1.19206
1.96324	-0.600553	-0.566772			2.16141	-1.12168	-1.28221
1.96541	-0.60546	-0.556669			2.16368	-1.16342	-1.27875
1.96757	-0.607339	-0.542588			2.16595	-1.2299	-0.996189
1.96973	-0.605852	-0.530294			2.16822	-1.15408	-1.23638
1.97189	-0.601556	-0.524012			2.17049	-1.24907	-1.18382
1.97405	-0.596441	-0.524824			2.17276	-1.27323	-1.06311
1.97622	-0.592663	-0.531075			2.17503	-1.11727	-1.26112
1.97838	-0.59092	-0.539618			2.1773	-1.23467	-1.02507
1.98054	-0.590144	-0.547396			2.17957	-1.19907	-1.1812
1.9827	-0.58845	-0.553188			2.18184	-1.28711	-1.1483
1.98486	-0.584494	-0.558389			2.18411	-1.29144	-1.29298
1.98703	-0.578648	-0.56548			2.18638	-1.13897	-1.11812
1.98919	-0.573285	-0.574978			2.18865	-1.37886	-1.29298
1.99135	-0.571401	-0.583913			2.19092	-1.33824	-1.28584
1.99351	-0.574256	-0.587972			2.19319	-1.188	-1.38633
1.99568	-0.580193	-0.585684			2.19546	-1.34813	-1.29619
1.99784	-0.585783	-0.580426			2.19773	-1.30879	-1.15083
2	-0.588024	-0.577772			2.2	-1.40976	-1.25028

## Sheet: Supplementary Figure 8
Kelvin probe force spectroscopy data of 5OS on bilayer NaCl/Ag(111)
Data					Fit
Bias (V)	Frequency shift, forward ramp (Hz)	Frequency shift, backward ramp (Hz)			Bias, forward ramp (V)	Frequency shift, forward ramp (Hz)	Bias, backward ramp (V)	Frequency shift, backward ramp (Hz)
-1.1	-1.23411	-1.24618			-0.088	-1.44413	-1.1	-1.19953
-1.09881	-1.23223	-1.24315			-0.0820302	-1.44628	-1.09403	-1.1978
-1.09762	-1.2274	-1.23452			-0.0760603	-1.44845	-1.08806	-1.1961
-1.09643	-1.22134	-1.22151			-0.0700905	-1.45066	-1.08209	-1.19443
-1.09524	-1.21554	-1.20574			-0.0641206	-1.45289	-1.07612	-1.19278
-1.09405	-1.2108	-1.18943			-0.0581508	-1.45515	-1.07015	-1.19116
-1.09286	-1.20774	-1.17504			-0.0521809	-1.45744	-1.06418	-1.18957
-1.09168	-1.20714	-1.16406			-0.0462111	-1.45976	-1.05821	-1.18801
-1.09049	-1.20895	-1.15637			-0.0402412	-1.46211	-1.05224	-1.18647
-1.0893	-1.2111	-1.15162			-0.0342714	-1.46449	-1.04627	-1.18496
-1.08811	-1.21019	-1.15148			-0.0283015	-1.46689	-1.0403	-1.18348
-1.08692	-1.2045	-1.15908			-0.0223317	-1.46933	-1.03433	-1.18203
-1.08573	-1.19668	-1.17554			-0.0163618	-1.47179	-1.02836	-1.18061
-1.08454	-1.19242	-1.1972			-0.010392	-1.47428	-1.02239	-1.17921
-1.08335	-1.19568	-1.21703			-0.00442211	-1.47681	-1.01642	-1.17785
-1.08216	-1.20482	-1.22891			0.00154774	-1.47936	-1.01045	-1.17651
-1.08097	-1.2137	-1.23112			0.00751759	-1.48193	-1.00448	-1.1752
-1.07978	-1.21682	-1.22642			0.0134874	-1.48454	-0.998513	-1.17391
-1.07859	-1.21364	-1.21936			0.0194573	-1.48718	-0.992543	-1.17266
-1.07741	-1.20813	-1.21275			0.0254271	-1.48984	-0.986573	-1.17143
-1.07622	-1.2044	-1.2062			0.031397	-1.49254	-0.980603	-1.17023
-1.07503	-1.20282	-1.19781			0.0373668	-1.49526	-0.974633	-1.16906
-1.07384	-1.19973	-1.18772			0.0433367	-1.49801	-0.968663	-1.16791
-1.07265	-1.19101	-1.17964			0.0493065	-1.50079	-0.962693	-1.1668
-1.07146	-1.17621	-1.17833			0.0552764	-1.5036	-0.956724	-1.16571
-1.07027	-1.15957	-1.18503			0.0612462	-1.50644	-0.950754	-1.16465
-1.06908	-1.14717	-1.19565			0.0672161	-1.50931	-0.944784	-1.16362
-1.06789	-1.14294	-1.20366			0.0731859	-1.51221	-0.938814	-1.16261
-1.0667	-1.14736	-1.20497			0.0791558	-1.51513	-0.932844	-1.16164
-1.06551	-1.15912	-1.20028			0.0851256	-1.51808	-0.926874	-1.16069
-1.06432	-1.17694	-1.19365			0.0910955	-1.52107	-0.920905	-1.15977
-1.06314	-1.19872	-1.18959			0.0970653	-1.52408	-0.914935	-1.15887
-1.06195	-1.2195	-1.1912			0.103035	-1.52712	-0.908965	-1.15801
-1.06076	-1.23167	-1.19954			0.109005	-1.53019	-0.902995	-1.15717
-1.05957	-1.22907	-1.21295			0.114975	-1.53329	-0.897025	-1.15636
-1.05838	-1.21191	-1.22679			0.120945	-1.53641	-0.891055	-1.15558
-1.05719	-1.18791	-1.23494			0.126915	-1.53957	-0.885085	-1.15483
-1.056	-1.16818	-1.23331			0.132884	-1.54275	-0.879116	-1.15411
-1.05481	-1.16102	-1.22255			0.138854	-1.54597	-0.873146	-1.15341
-1.05362	-1.16835	-1.20746			0.144824	-1.54921	-0.867176	-1.15274
-1.05243	-1.18641	-1.19382			0.150794	-1.55248	-0.861206	-1.1521
-1.05124	-1.20876	-1.18537			0.156764	-1.55578	-0.855236	-1.15149
-1.05005	-1.22905	-1.18285			0.162734	-1.55911	-0.849266	-1.1509
-1.04886	-1.2423	-1.18482			0.168704	-1.56246	-0.843296	-1.15034
-1.04768	-1.24576	-1.18908			0.174673	-1.56585	-0.837327	-1.14981
-1.04649	-1.23964	-1.19359			0.180643	-1.56927	-0.831357	-1.14931
-1.0453	-1.22695	-1.19673			0.186613	-1.57271	-0.825387	-1.14884
-1.04411	-1.21208	-1.19711			0.192583	-1.57618	-0.819417	-1.14839
-1.04292	-1.19872	-1.19402			0.198553	-1.57968	-0.813447	-1.14798
-1.04173	-1.18849	-1.18845			0.204523	-1.58322	-0.807477	-1.14759
-1.04054	-1.18084	-1.18334			0.210492	-1.58677	-0.801508	-1.14723
-1.03935	-1.17417	-1.18191			0.216462	-1.59036	-0.795538	-1.14689
-1.03816	-1.16792	-1.18487			0.222432	-1.59398	-0.789568	-1.14659
-1.03697	-1.16414	-1.18905			0.228402	-1.59763	-0.783598	-1.14631
-1.03578	-1.16675	-1.18938			0.234372	-1.6013	-0.777628	-1.14606
-1.03459	-1.17832	-1.18264			0.240342	-1.605	-0.771658	-1.14584
-1.03341	-1.1967	-1.16981			0.246312	-1.60874	-0.765688	-1.14564
-1.03222	-1.21475	-1.15521			0.252281	-1.6125	-0.759719	-1.14548
-1.03103	-1.22422	-1.14372			0.258251	-1.61629	-0.753749	-1.14534
-1.02984	-1.22098	-1.13852			0.264221	-1.62011	-0.747779	-1.14523
-1.02865	-1.20732	-1.14054			0.270191	-1.62395	-0.741809	-1.14515
-1.02746	-1.18977	-1.14902			0.276161	-1.62783	-0.735839	-1.14509
-1.02627	-1.17464	-1.16201			0.282131	-1.63174	-0.729869	-1.14507
-1.02508	-1.16514	-1.17651			0.288101	-1.63567	-0.723899	-1.14507
-1.02389	-1.16152	-1.18878			0.29407	-1.63963	-0.71793	-1.1451
-1.0227	-1.16239	-1.19545			0.30004	-1.64363	-0.71196	-1.14516
-1.02151	-1.16534	-1.19535			0.30601	-1.64765	-0.70599	-1.14524
-1.02032	-1.16706	-1.19065			0.31198	-1.6517	-0.70002	-1.14535
-1.01914	-1.16438	-1.18575			0.31795	-1.65577	-0.69405	-1.1455
-1.01795	-1.15623	-1.18451			0.32392	-1.65988	-0.68808	-1.14567
-1.01676	-1.14502	-1.1877			0.329889	-1.66402	-0.682111	-1.14586
-1.01557	-1.13574	-1.1929			0.335859	-1.66818	-0.676141	-1.14609
-1.01438	-1.13313	-1.1966			0.341829	-1.67238	-0.670171	-1.14634
-1.01319	-1.13872	-1.19638			0.347799	-1.6766	-0.664201	-1.14662
-1.012	-1.15018	-1.1916			0.353769	-1.68085	-0.658231	-1.14693
-1.01081	-1.16333	-1.18298			0.359739	-1.68513	-0.652261	-1.14727
-1.00962	-1.17486	-1.17232			0.365709	-1.68944	-0.646291	-1.14763
-1.00843	-1.18337	-1.16251			0.371678	-1.69378	-0.640322	-1.14803
-1.00724	-1.1886	-1.15655			0.377648	-1.69814	-0.634352	-1.14845
-1.00605	-1.19053	-1.15583			0.383618	-1.70254	-0.628382	-1.1489
-1.00486	-1.18957	-1.15925			0.389588	-1.70696	-0.622412	-1.14937
-1.00368	-1.18691	-1.16443			0.395558	-1.71142	-0.616442	-1.14988
-1.00249	-1.18395	-1.16978			0.401528	-1.7159	-0.610472	-1.15041
-1.0013	-1.18123	-1.17539			0.407497	-1.72041	-0.604503	-1.15097
-1.00011	-1.1784	-1.18196			0.413467	-1.72495	-0.598533	-1.15156
-0.998919	-1.17509	-1.18913			0.419437	-1.72952	-0.592563	-1.15217
-0.99773	-1.17176	-1.19472			0.425407	-1.73412	-0.586593	-1.15282
-0.996541	-1.16952	-1.19559			0.431377	-1.73874	-0.580623	-1.15349
-0.995351	-1.16934	-1.18977			0.437347	-1.7434	-0.574653	-1.15419
-0.994162	-1.17141	-1.17812			0.443317	-1.74808	-0.568683	-1.15492
-0.992973	-1.17469	-1.16452			0.449286	-1.7528	-0.562714	-1.15568
-0.991784	-1.1771	-1.15402			0.455256	-1.75754	-0.556744	-1.15646
-0.990595	-1.17637	-1.15029			0.461226	-1.76231	-0.550774	-1.15727
-0.989405	-1.17175	-1.15412			0.467196	-1.76711	-0.544804	-1.15811
-0.988216	-1.16515	-1.16348			0.473166	-1.77193	-0.538834	-1.15898
-0.987027	-1.16021	-1.17437			0.479136	-1.77679	-0.532864	-1.15988
-0.985838	-1.15964	-1.18199			0.485106	-1.78168	-0.526894	-1.1608
-0.984649	-1.16324	-1.18242			0.491075	-1.78659	-0.520925	-1.16175
-0.983459	-1.16904	-1.17473			0.497045	-1.79154	-0.514955	-1.16273
-0.98227	-1.17626	-1.16184			0.503015	-1.79651	-0.508985	-1.16374
-0.981081	-1.18643	-1.1492			0.508985	-1.80151	-0.503015	-1.16477
-0.979892	-1.2009	-1.14174			0.514955	-1.80654	-0.497045	-1.16584
-0.978703	-1.21755	-1.14168			0.520925	-1.8116	-0.491075	-1.16693
-0.977513	-1.23118	-1.14826			0.526894	-1.81669	-0.485106	-1.16805
-0.976324	-1.23777	-1.15911			0.532864	-1.8218	-0.479136	-1.1692
-0.975135	-1.23799	-1.17144			0.538834	-1.82695	-0.473166	-1.17037
-0.973946	-1.23587	-1.18212			0.544804	-1.83212	-0.467196	-1.17157
-0.972757	-1.23414	-1.18768			0.550774	-1.83733	-0.461226	-1.1728
-0.971568	-1.23139	-1.1854			0.556744	-1.84256	-0.455256	-1.17406
-0.970378	-1.22355	-1.17523			0.562714	-1.84782	-0.449286	-1.17535
-0.969189	-1.20774	-1.16043			0.568683	-1.85311	-0.443317	-1.17667
-0.968	-1.18516	-1.14606			0.574653	-1.85843	-0.437347	-1.17801
-0.966811	-1.16104	-1.1367			0.580623	-1.86377	-0.431377	-1.17938
-0.965622	-1.14224	-1.13479			0.586593	-1.86915	-0.425407	-1.18078
-0.964432	-1.134	-1.1402			0.592563	-1.87455	-0.419437	-1.18221
-0.963243	-1.13749	-1.15078			0.598533	-1.87999	-0.413467	-1.18366
-0.962054	-1.14931	-1.16361			0.604503	-1.88545	-0.407497	-1.18514
-0.960865	-1.163	-1.17632			0.610472	-1.89094	-0.401528	-1.18665
-0.959676	-1.17187	-1.18739			0.616442	-1.89646	-0.395558	-1.18819
-0.958487	-1.17223	-1.1956			0.622412	-1.90201	-0.389588	-1.18976
-0.957297	-1.16519	-1.19978			0.628382	-1.90759	-0.383618	-1.19135
-0.956108	-1.15563	-1.19943			0.634352	-1.9132	-0.377648	-1.19297
-0.954919	-1.14889	-1.19586			0.640322	-1.91883	-0.371678	-1.19462
-0.95373	-1.14761	-1.19209			0.646291	-1.9245	-0.365709	-1.1963
-0.952541	-1.15096	-1.19077			0.652261	-1.93019	-0.359739	-1.19801
-0.951351	-1.15612	-1.19161			0.658231	-1.93591	-0.353769	-1.19974
-0.950162	-1.16031	-1.19097			0.664201	-1.94166	-0.347799	-1.20151
-0.948973	-1.16232	-1.18468			0.670171	-1.94744	-0.341829	-1.2033
-0.947784	-1.16304	-1.17161			0.676141	-1.95325	-0.335859	-1.20511
-0.946595	-1.16519	-1.15472			0.682111	-1.95909	-0.329889	-1.20696
-0.945405	-1.17145	-1.13895			0.68808	-1.96496	-0.32392	-1.20883
-0.944216	-1.18192	-1.12823			0.69405	-1.97085	-0.31795	-1.21073
-0.943027	-1.19312	-1.12408			0.70002	-1.97677	-0.31198	-1.21266
-0.941838	-1.19986	-1.12616			0.70599	-1.98273	-0.30601	-1.21462
-0.940649	-1.19891	-1.13291			0.71196	-1.98871	-0.30004	-1.21661
-0.939459	-1.19143	-1.14172			0.71793	-1.99472	-0.29407	-1.21862
-0.93827	-1.18197	-1.14954			0.723899	-2.00076	-0.288101	-1.22066
-0.937081	-1.17502	-1.1544			0.729869	-2.00683	-0.282131	-1.22273
-0.935892	-1.1718	-1.15661			0.735839	-2.01292	-0.276161	-1.22483
-0.934703	-1.16992	-1.15819			0.741809	-2.01905	-0.270191	-1.22695
-0.933513	-1.16582	-1.16077			0.747779	-2.0252	-0.264221	-1.22911
-0.932324	-1.15773	-1.16373			0.753749	-2.03139	-0.258251	-1.23129
-0.931135	-1.14657	-1.16414			0.759719	-2.0376	-0.252281	-1.2335
-0.929946	-1.13494	-1.1591			0.765688	-2.04384	-0.246312	-1.23574
-0.928757	-1.12584	-1.14885			0.771658	-2.05011	-0.240342	-1.238
-0.927568	-1.12254	-1.13807			0.777628	-2.05641	-0.234372	-1.24029
-0.926378	-1.12848	-1.13334			0.783598	-2.06274	-0.228402	-1.24261
-0.925189	-1.14543	-1.13866			0.789568	-2.0691	-0.222432	-1.24496
-0.924	-1.17078	-1.15241			0.795538	-2.07548	-0.216462	-1.24734
-0.922811	-1.19673	-1.16873			0.801508	-2.0819	-0.210492	-1.24974
-0.921622	-1.21348	-1.18179			0.807477	-2.08834	-0.204523	-1.25218
-0.920432	-1.21484	-1.1891			0.813447	-2.09481	-0.198553	-1.25464
-0.919243	-1.202	-1.19149			0.819417	-2.10131	-0.192583	-1.25713
-0.918054	-1.18262	-1.19063			0.825387	-2.10784	-0.186613	-1.25964
-0.916865	-1.1661	-1.18724			0.831357	-2.1144	-0.180643	-1.26219
-0.915676	-1.15876	-1.18139			0.837327	-2.12099	-0.174673	-1.26476
-0.914487	-1.16198	-1.1735			0.843296	-2.1276	-0.168704	-1.26736
-0.913297	-1.17369	-1.16432			0.849266	-2.13425	-0.162734	-1.26999
-0.912108	-1.19031	-1.15432			0.855236	-2.14092	-0.156764	-1.27264
-0.910919	-1.20702	-1.14378			0.861206	-2.14762	-0.150794	-1.27533
-0.90973	-1.21728	-1.13367			0.867176	-2.15436	-0.144824	-1.27804
-0.908541	-1.21438	-1.12621			0.873146	-2.16112	-0.138854	-1.28078
-0.907351	-1.19535	-1.12404			0.879116	-2.1679	-0.132884	-1.28355
-0.906162	-1.1637	-1.12846			0.885085	-2.17472	-0.126915	-1.28634
-0.904973	-1.12865	-1.13841			0.891055	-2.18157	-0.120945	-1.28917
-0.903784	-1.10138	-1.15109			0.897025	-2.18844	-0.114975	-1.29202
-0.902595	-1.09093	-1.16355			0.902995	-2.19535	-0.109005	-1.2949
-0.901405	-1.10066	-1.17347			0.908965	-2.20228	-0.103035	-1.29781
-0.900216	-1.12648	-1.17867			0.914935	-2.20924	-0.0970653	-1.30074
-0.899027	-1.15836	-1.17709			0.920905	-2.21624	-0.0910955	-1.30371
-0.897838	-1.18536	-1.16846			0.926874	-2.22326	-0.0851256	-1.3067
-0.896649	-1.20072	-1.15584			0.932844	-2.2303	-0.0791558	-1.30972
-0.895459	-1.20341	-1.1443			0.938814	-2.23738	-0.0731859	-1.31276
-0.89427	-1.19612	-1.13736			0.944784	-2.24449	-0.0672161	-1.31584
-0.893081	-1.18295	-1.13509			0.950754	-2.25162	-0.0612462	-1.31894
-0.891892	-1.16842	-1.13582			0.956724	-2.25879	-0.0552764	-1.32207
-0.890703	-1.15702	-1.13889			0.962693	-2.26598	-0.0493065	-1.32523
-0.889513	-1.1518	-1.14497			0.968663	-2.2732	-0.0433367	-1.32842
-0.888324	-1.15304	-1.1543			0.974633	-2.28045	-0.0373668	-1.33164
-0.887135	-1.15839	-1.16539			0.980603	-2.28773	-0.031397	-1.33488
-0.885946	-1.16471	-1.17569			0.986573	-2.29504	-0.0254271	-1.33815
-0.884757	-1.17001	-1.18282			0.992543	-2.30238	-0.0194573	-1.34145
-0.883568	-1.17372	-1.18496			0.998513	-2.30974	-0.0134874	-1.34478
-0.882378	-1.17545	-1.18063			1.00448	-2.31714	-0.00751759	-1.34813
-0.881189	-1.17408	-1.1693			1.01045	-2.32456	-0.00154774	-1.35151
-0.88	-1.16854	-1.1527			1.01642	-2.33201	0.00442211	-1.35492
-0.878811	-1.1597	-1.13531			1.02239	-2.33949	0.010392	-1.35836
-0.877622	-1.15091	-1.12297			1.02836	-2.34701	0.0163618	-1.36183
-0.876432	-1.14586	-1.12022			1.03433	-2.35454	0.0223317	-1.36532
-0.875243	-1.14543	-1.12808			1.0403	-2.36211	0.0283015	-1.36885
-0.874054	-1.14718	-1.14353			1.04627	-2.36971	0.0342714	-1.3724
-0.872865	-1.14806	-1.16067			1.05224	-2.37733	0.0402412	-1.37597
-0.871676	-1.14709	-1.1729			1.05821	-2.38499	0.0462111	-1.37958
-0.870487	-1.14529	-1.17541			1.06418	-2.39267	0.0521809	-1.38321
-0.869297	-1.14373	-1.16707			1.07015	-2.40038	0.0581508	-1.38688
-0.868108	-1.14294	-1.15088			1.07612	-2.40812	0.0641206	-1.39057
-0.866919	-1.14418	-1.13272			1.08209	-2.41589	0.0700905	-1.39428
-0.86573	-1.1499	-1.11922			1.08806	-2.42369	0.0760603	-1.39803
-0.864541	-1.16173	-1.11519			1.09403	-2.43152	0.0820302	-1.4018
-0.863351	-1.17762	-1.12175			1.1	-2.43938	0.088	-1.40561
-0.862162	-1.19159	-1.13568
-0.860973	-1.19682	-1.15102
-0.859784	-1.19016	-1.16235
-0.858595	-1.17445	-1.16761
-0.857405	-1.15703	-1.16852
-0.856216	-1.14514	-1.16826
-0.855027	-1.14147	-1.16868
-0.853838	-1.1431	-1.16898
-0.852649	-1.14496	-1.16671
-0.851459	-1.14486	-1.15997
-0.85027	-1.14525	-1.14908
-0.849081	-1.15024	-1.13672
-0.847892	-1.16098	-1.1265
-0.846703	-1.17411	-1.12106
-0.845513	-1.1841	-1.12108
-0.844324	-1.18701	-1.12575
-0.843135	-1.18255	-1.13364
-0.841946	-1.17359	-1.14299
-0.840757	-1.16431	-1.1515
-0.839568	-1.15823	-1.15693
-0.838378	-1.15695	-1.15855
-0.837189	-1.15963	-1.1581
-0.836	-1.16321	-1.15887
-0.834811	-1.16376	-1.16343
-0.833622	-1.15865	-1.17217
-0.832432	-1.14846	-1.18339
-0.831243	-1.13666	-1.1944
-0.830054	-1.12698	-1.20239
-0.828865	-1.12107	-1.20535
-0.827676	-1.11847	-1.20305
-0.826487	-1.11841	-1.19747
-0.825297	-1.12073	-1.19188
-0.824108	-1.12525	-1.18891
-0.822919	-1.13087	-1.18895
-0.82173	-1.1359	-1.19007
-0.820541	-1.13884	-1.18924
-0.819351	-1.13899	-1.18422
-0.818162	-1.13652	-1.17486
-0.816973	-1.13215	-1.16282
-0.815784	-1.12665	-1.15012
-0.814595	-1.12067	-1.13808
-0.813405	-1.11533	-1.12777
-0.812216	-1.11255	-1.12079
-0.811027	-1.11424	-1.11873
-0.809838	-1.12098	-1.12152
-0.808649	-1.13165	-1.12708
-0.807459	-1.14453	-1.1332
-0.80627	-1.15841	-1.13947
-0.805081	-1.17244	-1.14653
-0.803892	-1.18512	-1.15344
-0.802703	-1.19394	-1.1565
-0.801513	-1.19637	-1.15189
-0.800324	-1.19154	-1.13963
-0.799135	-1.18118	-1.12493
-0.797946	-1.16948	-1.11493
-0.796757	-1.16144	-1.11358
-0.795568	-1.16036	-1.11875
-0.794378	-1.16613	-1.12405
-0.793189	-1.17569	-1.12414
-0.792	-1.18542	-1.11942
-0.790811	-1.19297	-1.11619
-0.789622	-1.19737	-1.12142
-0.788432	-1.19819	-1.13643
-0.787243	-1.1953	-1.15505
-0.786054	-1.18923	-1.16786
-0.784865	-1.18114	-1.16876
-0.783676	-1.17215	-1.15835
-0.782487	-1.16287	-1.14228
-0.781297	-1.15365	-1.12724
-0.780108	-1.14504	-1.11827
-0.778919	-1.13764	-1.1181
-0.77773	-1.13177	-1.12702
-0.776541	-1.12773	-1.14265
-0.775351	-1.12659	-1.16018
-0.774162	-1.12984	-1.17408
-0.772973	-1.13796	-1.18044
-0.771784	-1.14922	-1.17869
-0.770595	-1.16007	-1.17173
-0.769405	-1.16683	-1.16441
-0.768216	-1.16709	-1.16083
-0.767027	-1.16039	-1.16191
-0.765838	-1.14852	-1.16486
-0.764649	-1.13527	-1.16541
-0.763459	-1.12534	-1.16141
-0.76227	-1.12208	-1.15447
-0.761081	-1.12543	-1.14801
-0.759892	-1.13211	-1.14362
-0.758703	-1.13793	-1.13982
-0.757513	-1.14067	-1.13448
-0.756324	-1.14149	-1.12809
-0.755135	-1.14419	-1.12402
-0.753946	-1.15264	-1.125
-0.752757	-1.16765	-1.12947
-0.751568	-1.18529	-1.13172
-0.750378	-1.19827	-1.12639
-0.749189	-1.1999	-1.11325
-0.748	-1.18823	-1.09764
-0.746811	-1.16742	-1.08626
-0.745622	-1.14577	-1.0824
-0.744432	-1.13149	-1.08443
-0.743243	-1.12869	-1.08795
-0.742054	-1.13577	-1.08902
-0.740865	-1.14664	-1.08654
-0.739676	-1.15432	-1.08319
-0.738487	-1.15504	-1.0845
-0.737297	-1.15029	-1.09595
-0.736108	-1.14484	-1.11883
-0.734919	-1.14219	-1.14795
-0.73373	-1.14155	-1.17368
-0.732541	-1.13893	-1.18738
-0.731351	-1.13111	-1.18599
-0.730162	-1.11854	-1.17248
-0.728973	-1.10514	-1.15282
-0.727784	-1.09589	-1.13282
-0.726595	-1.09444	-1.11684
-0.725405	-1.10168	-1.10802
-0.724216	-1.11533	-1.10826
-0.723027	-1.13055	-1.11741
-0.721838	-1.14192	-1.13264
-0.720649	-1.14594	-1.14882
-0.719459	-1.14221	-1.15998
-0.71827	-1.13275	-1.16134
-0.717081	-1.1207	-1.15134
-0.715892	-1.10985	-1.13258
-0.714703	-1.10435	-1.11117
-0.713513	-1.10736	-1.09431
-0.712324	-1.1188	-1.08738
-0.711135	-1.13448	-1.09204
-0.709946	-1.1481	-1.10652
-0.708757	-1.15514	-1.12735
-0.707568	-1.15541	-1.15034
-0.706378	-1.15195	-1.17014
-0.705189	-1.14799	-1.1801
-0.704	-1.14497	-1.17507
-0.702811	-1.14313	-1.15545
-0.701622	-1.14282	-1.1287
-0.700432	-1.14436	-1.10582
-0.699243	-1.14699	-1.09536
-0.698054	-1.14911	-1.09944
-0.696865	-1.15024	-1.11411
-0.695676	-1.1521	-1.13275
-0.694487	-1.15688	-1.14939
-0.693297	-1.16423	-1.15993
-0.692108	-1.17058	-1.16196
-0.690919	-1.1716	-1.15466
-0.68973	-1.16553	-1.13969
-0.688541	-1.1547	-1.12169
-0.687351	-1.14411	-1.10743
-0.686162	-1.13838	-1.10301
-0.684973	-1.13887	-1.11083
-0.683784	-1.14318	-1.12815
-0.682595	-1.14732	-1.14862
-0.681405	-1.14883	-1.16557
-0.680216	-1.14794	-1.17462
-0.679027	-1.14635	-1.17424
-0.677838	-1.14514	-1.16519
-0.676649	-1.14398	-1.15
-0.675459	-1.142	-1.13261
-0.67427	-1.13899	-1.1173
-0.673081	-1.13584	-1.10744
-0.671892	-1.13405	-1.10469
-0.670703	-1.13487	-1.10907
-0.669513	-1.13858	-1.11957
-0.668324	-1.14434	-1.13479
-0.667135	-1.15081	-1.15316
-0.665946	-1.15738	-1.17194
-0.664757	-1.16463	-1.18656
-0.663568	-1.17305	-1.192
-0.662378	-1.18096	-1.18618
-0.661189	-1.18417	-1.17207
-0.66	-1.17888	-1.15625
-0.658811	-1.16578	-1.14479
-0.657622	-1.15116	-1.1405
-0.656432	-1.14296	-1.14294
-0.655243	-1.1448	-1.15003
-0.654054	-1.15377	-1.15893
-0.652865	-1.16359	-1.16642
-0.651676	-1.16945	-1.17004
-0.650487	-1.17024	-1.16941
-0.649297	-1.16753	-1.16615
-0.648108	-1.16361	-1.16227
-0.646919	-1.16013	-1.15868
-0.64573	-1.15782	-1.15501
-0.644541	-1.15733	-1.15037
-0.643351	-1.16035	-1.14457
-0.642162	-1.16912	-1.13933
-0.640973	-1.18375	-1.13816
-0.639784	-1.19959	-1.14421
-0.638595	-1.20796	-1.15734
-0.637405	-1.20106	-1.17331
-0.636216	-1.17764	-1.18623
-0.635027	-1.14477	-1.19215
-0.633838	-1.11396	-1.19066
-0.632649	-1.09438	-1.18373
-0.631459	-1.08866	-1.17366
-0.63027	-1.09403	-1.16244
-0.629081	-1.10669	-1.15226
-0.627892	-1.1245	-1.14573
-0.626703	-1.14552	-1.14476
-0.625513	-1.16505	-1.14935
-0.624324	-1.1757	-1.15771
-0.623135	-1.17156	-1.16747
-0.621946	-1.15292	-1.17644
-0.620757	-1.12736	-1.18249
-0.619568	-1.10622	-1.18351
-0.618378	-1.09911	-1.17828
-0.617189	-1.10946	-1.16779
-0.616	-1.13304	-1.15574
-0.614811	-1.15996	-1.14704
-0.613622	-1.17956	-1.14465
-0.612432	-1.18577	-1.14706
-0.611243	-1.17948	-1.14906
-0.610054	-1.1665	-1.14572
-0.608865	-1.15309	-1.13643
-0.607676	-1.14271	-1.12523
-0.606487	-1.13607	-1.11742
-0.605297	-1.13323	-1.11591
-0.604108	-1.13531	-1.12022
-0.602919	-1.14398	-1.12804
-0.60173	-1.15911	-1.13693
-0.600541	-1.17697	-1.14498
-0.599351	-1.19103	-1.15086
-0.598162	-1.19558	-1.15409
-0.596973	-1.18936	-1.15539
-0.595784	-1.17623	-1.1561
-0.594595	-1.16239	-1.15683
-0.593405	-1.15247	-1.15683
-0.592216	-1.14753	-1.15523
-0.591027	-1.14607	-1.15278
-0.589838	-1.14645	-1.15176
-0.588649	-1.14834	-1.15341
-0.587459	-1.15228	-1.15568
-0.58627	-1.15842	-1.15441
-0.585081	-1.16598	-1.14752
-0.583892	-1.17361	-1.13797
-0.582703	-1.17989	-1.13203
-0.581513	-1.18328	-1.1343
-0.580324	-1.18218	-1.14414
-0.579135	-1.17604	-1.15672
-0.577946	-1.16672	-1.16711
-0.576757	-1.15802	-1.17315
-0.575568	-1.15309	-1.17483
-0.574378	-1.15214	-1.17214
-0.573189	-1.15245	-1.16479
-0.572	-1.15072	-1.15394
-0.570811	-1.14588	-1.14316
-0.569622	-1.1405	-1.13668
-0.568432	-1.13968	-1.13627
-0.567243	-1.14784	-1.14025
-0.566054	-1.16489	-1.14526
-0.564865	-1.18488	-1.14903
-0.563676	-1.1988	-1.15143
-0.562487	-1.20004	-1.15318
-0.561297	-1.1886	-1.15415
-0.560108	-1.17071	-1.15339
-0.558919	-1.15471	-1.15056
-0.55773	-1.14654	-1.14688
-0.556541	-1.14776	-1.14441
-0.555351	-1.15584	-1.14427
-0.554162	-1.16572	-1.14583
-0.552973	-1.17213	-1.14746
-0.551784	-1.17193	-1.14834
-0.550595	-1.16545	-1.14959
-0.549405	-1.15573	-1.15341
-0.548216	-1.14624	-1.16082
-0.547027	-1.13916	-1.16999
-0.545838	-1.13519	-1.17717
-0.544649	-1.13432	-1.17964
-0.543459	-1.13612	-1.17797
-0.54227	-1.13989	-1.17542
-0.541081	-1.14514	-1.17502
-0.539892	-1.15217	-1.177
-0.538703	-1.16108	-1.17893
-0.537513	-1.16999	-1.17804
-0.536324	-1.17516	-1.17353
-0.535135	-1.17424	-1.16675
-0.533946	-1.16913	-1.15984
-0.532757	-1.16468	-1.15453
-0.531568	-1.16443	-1.1519
-0.530378	-1.16821	-1.15233
-0.529189	-1.17379	-1.15524
-0.528	-1.17943	-1.15914
-0.526811	-1.18424	-1.16265
-0.525622	-1.18702	-1.16552
-0.524432	-1.1861	-1.16856
-0.523243	-1.18115	-1.17213
-0.522054	-1.17437	-1.17465
-0.520865	-1.16977	-1.1727
-0.519676	-1.17058	-1.16298
-0.518487	-1.17712	-1.1451
-0.517297	-1.18659	-1.12336
-0.516108	-1.19489	-1.10604
-0.514919	-1.19899	-1.10222
-0.51373	-1.19815	-1.11737
-0.512541	-1.19377	-1.14952
-0.511351	-1.18828	-1.18831
-0.510162	-1.18408	-1.21877
-0.508973	-1.1828	-1.22893
-0.507784	-1.18472	-1.21679
-0.506595	-1.18864	-1.191
-0.505405	-1.19245	-1.16475
-0.504216	-1.19436	-1.14794
-0.503027	-1.19368	-1.14401
-0.501838	-1.19028	-1.15143
-0.500649	-1.18326	-1.16617
-0.499459	-1.17126	-1.18268
-0.49827	-1.15492	-1.195
-0.497081	-1.13904	-1.19927
-0.495892	-1.13121	-1.19581
-0.494703	-1.13674	-1.18842
-0.493514	-1.15426	-1.18174
-0.492324	-1.17599	-1.17904
-0.491135	-1.19274	-1.18165
-0.489946	-1.19936	-1.1889
-0.488757	-1.19687	-1.19779
-0.487568	-1.19029	-1.2038
-0.486378	-1.18462	-1.20322
-0.485189	-1.18183	-1.19544
-0.484	-1.18082	-1.18291
-0.482811	-1.17961	-1.16906
-0.481622	-1.17774	-1.1567
-0.480432	-1.17654	-1.14787
-0.479243	-1.17746	-1.14413
-0.478054	-1.18064	-1.14616
-0.476865	-1.18536	-1.15297
-0.475676	-1.19128	-1.16159
-0.474486	-1.19821	-1.16791
-0.473297	-1.20447	-1.16862
-0.472108	-1.20671	-1.16352
-0.470919	-1.20277	-1.15628
-0.46973	-1.19459	-1.15202
-0.468541	-1.1872	-1.15319
-0.467351	-1.18392	-1.15782
-0.466162	-1.18301	-1.16188
-0.464973	-1.1797	-1.16333
-0.463784	-1.17167	-1.16359
-0.462595	-1.16216	-1.16564
-0.461405	-1.15741	-1.17109
-0.460216	-1.16103	-1.17886
-0.459027	-1.17102	-1.18588
-0.457838	-1.1817	-1.18899
-0.456649	-1.18823	-1.18701
-0.455459	-1.18914	-1.18178
-0.45427	-1.18594	-1.17757
-0.453081	-1.18146	-1.17853
-0.451892	-1.17899	-1.18563
-0.450703	-1.18165	-1.19538
-0.449514	-1.1912	-1.20163
-0.448324	-1.20648	-1.19954
-0.447135	-1.2228	-1.18871
-0.445946	-1.23315	-1.17331
-0.444757	-1.23157	-1.15923
-0.443568	-1.21693	-1.1506
-0.442378	-1.1948	-1.1478
-0.441189	-1.17502	-1.14832
-0.44	-1.1659	-1.1496
-0.438811	-1.1689	-1.15162
-0.437622	-1.1781	-1.15675
-0.436432	-1.18491	-1.16706
-0.435243	-1.18402	-1.18159
-0.434054	-1.17639	-1.19617
-0.432865	-1.1677	-1.20621
-0.431676	-1.16388	-1.20962
-0.430486	-1.16731	-1.20735
-0.429297	-1.17621	-1.20178
-0.428108	-1.1872	-1.19547
-0.426919	-1.19797	-1.19126
-0.42573	-1.20776	-1.19214
-0.424541	-1.21602	-1.19979
-0.423351	-1.2215	-1.21271
-0.422162	-1.22329	-1.22604
-0.420973	-1.22238	-1.23337
-0.419784	-1.2216	-1.22965
-0.418595	-1.22317	-1.21365
-0.417405	-1.22588	-1.18914
-0.416216	-1.22496	-1.1637
-0.415027	-1.21582	-1.14543
-0.413838	-1.1988	-1.13893
-0.412649	-1.18021	-1.14329
-0.411459	-1.16798	-1.1538
-0.41027	-1.16551	-1.16589
-0.409081	-1.16954	-1.17774
-0.407892	-1.17408	-1.18943
-0.406703	-1.1766	-1.20002
-0.405514	-1.17995	-1.20633
-0.404324	-1.18841	-1.20487
-0.403135	-1.20202	-1.19483
-0.401946	-1.21542	-1.1792
-0.400757	-1.22211	-1.16293
-0.399568	-1.21969	-1.15008
-0.398378	-1.21128	-1.14231
-0.397189	-1.20244	-1.13998
-0.396	-1.19713	-1.14383
-0.394811	-1.19617	-1.15483
-0.393622	-1.19882	-1.17185
-0.392432	-1.20504	-1.19003
-0.391243	-1.21566	-1.20252
-0.390054	-1.23035	-1.20451
-0.388865	-1.2457	-1.19607
-0.387676	-1.25564	-1.18151
-0.386486	-1.25453	-1.16656
-0.385297	-1.24104	-1.15605
-0.384108	-1.22021	-1.15298
-0.382919	-1.20166	-1.15815
-0.38173	-1.19423	-1.16992
-0.380541	-1.20015	-1.18482
-0.379351	-1.21314	-1.19908
-0.378162	-1.22286	-1.20995
-0.376973	-1.22273	-1.21549
-0.375784	-1.21458	-1.21405
-0.374595	-1.20621	-1.20494
-0.373405	-1.20444	-1.19012
-0.372216	-1.21065	-1.17459
-0.371027	-1.22196	-1.16435
-0.369838	-1.23507	-1.16307
-0.368649	-1.24779	-1.17019
-0.367459	-1.25754	-1.18177
-0.36627	-1.26016	-1.1933
-0.365081	-1.25189	-1.20213
-0.363892	-1.23293	-1.2079
-0.362703	-1.20872	-1.21093
-0.361514	-1.18748	-1.21062
-0.360324	-1.1759	-1.20573
-0.359135	-1.17632	-1.19628
-0.357946	-1.18647	-1.18489
-0.356757	-1.20115	-1.17581
-0.355568	-1.21443	-1.1725
-0.354378	-1.22191	-1.17568
-0.353189	-1.22257	-1.18333
-0.352	-1.21897	-1.19241
-0.350811	-1.21554	-1.20057
-0.349622	-1.2158	-1.20688
-0.348432	-1.22055	-1.21135
-0.347243	-1.22786	-1.21415
-0.346054	-1.23443	-1.21501
-0.344865	-1.23725	-1.21346
-0.343676	-1.2344	-1.20958
-0.342486	-1.22529	-1.20448
-0.341297	-1.211	-1.1997
-0.340108	-1.19503	-1.1961
-0.338919	-1.18304	-1.19387
-0.33773	-1.18034	-1.1936
-0.336541	-1.18863	-1.19667
-0.335351	-1.20477	-1.20398
-0.334162	-1.22294	-1.21434
-0.332973	-1.23785	-1.2246
-0.331784	-1.24609	-1.23162
-0.330595	-1.24584	-1.23396
-0.329405	-1.23662	-1.23184
-0.328216	-1.22002	-1.22604
-0.327027	-1.19988	-1.21725
-0.325838	-1.18115	-1.20657
-0.324649	-1.16834	-1.19638
-0.323459	-1.16458	-1.19047
-0.32227	-1.17085	-1.19247
-0.321081	-1.18499	-1.20336
-0.319892	-1.20139	-1.21956
-0.318703	-1.21327	-1.23404
-0.317514	-1.21678	-1.24044
-0.316324	-1.21402	-1.23754
-0.315135	-1.21185	-1.23007
-0.313946	-1.21683	-1.22484
-0.312757	-1.23012	-1.22505
-0.311568	-1.2467	-1.22824
-0.310378	-1.25936	-1.22924
-0.309189	-1.26381	-1.22509
-0.308	-1.26074	-1.21713
-0.306811	-1.25438	-1.20952
-0.305622	-1.24958	-1.20635
-0.304432	-1.24924	-1.20959
-0.303243	-1.25274	-1.21782
-0.302054	-1.25592	-1.22626
-0.300865	-1.25354	-1.22902
-0.299676	-1.24353	-1.22304
-0.298486	-1.22942	-1.21063
-0.297297	-1.2186	-1.19812
-0.296108	-1.21701	-1.19192
-0.294919	-1.22462	-1.19523
-0.29373	-1.23539	-1.20743
-0.292541	-1.24211	-1.22519
-0.291351	-1.24183	-1.24408
-0.290162	-1.23727	-1.26003
-0.288973	-1.23325	-1.27046
-0.287784	-1.23233	-1.27469
-0.286595	-1.23338	-1.27328
-0.285405	-1.23365	-1.26682
-0.284216	-1.23139	-1.25532
-0.283027	-1.22689	-1.23885
-0.281838	-1.22159	-1.21881
-0.280649	-1.21697	-1.19873
-0.279459	-1.21454	-1.18333
-0.27827	-1.21643	-1.17655
-0.277081	-1.22481	-1.17982
-0.275892	-1.23934	-1.19149
-0.274703	-1.25535	-1.20739
-0.273514	-1.26592	-1.22232
-0.272324	-1.26679	-1.23206
-0.271135	-1.2594	-1.23521
-0.269946	-1.24938	-1.2333
-0.268757	-1.24247	-1.22961
-0.267568	-1.24153	-1.22781
-0.266378	-1.2459	-1.23108
-0.265189	-1.2524	-1.24078
-0.264	-1.25714	-1.25505
-0.262811	-1.25805	-1.26883
-0.261622	-1.25625	-1.2762
-0.260432	-1.25493	-1.27334
-0.259243	-1.25635	-1.26024
-0.258054	-1.25978	-1.24077
-0.256865	-1.26247	-1.22127
-0.255676	-1.26284	-1.20791
-0.254486	-1.26247	-1.20371
-0.253297	-1.26488	-1.20718
-0.252108	-1.27225	-1.21393
-0.250919	-1.28308	-1.22019
-0.24973	-1.29278	-1.2254
-0.248541	-1.29623	-1.23182
-0.247351	-1.29049	-1.24159
-0.246162	-1.27641	-1.25398
-0.244973	-1.25846	-1.26526
-0.243784	-1.24269	-1.27137
-0.242595	-1.23383	-1.27064
-0.241405	-1.23331	-1.26406
-0.240216	-1.23926	-1.25354
-0.239027	-1.24774	-1.24065
-0.237838	-1.25463	-1.22711
-0.236649	-1.25766	-1.21584
-0.235459	-1.25811	-1.21073
-0.23427	-1.26038	-1.21504
-0.233081	-1.2691	-1.22943
-0.231892	-1.28572	-1.25086
-0.230703	-1.30737	-1.27282
-0.229514	-1.32905	-1.28724
-0.228324	-1.3469	-1.28805
-0.227135	-1.35988	-1.27477
-0.225946	-1.36884	-1.25358
-0.224757	-1.37445	-1.23421
-0.223568	-1.37633	-1.2242
-0.222378	-1.37472	-1.22483
-0.221189	-1.37269	-1.23185
-0.22	-1.37564	-1.23999
-0.218811	-1.38718	-1.24705
-0.217622	-1.40503	-1.25385
-0.216432	-1.42169	-1.26109
-0.215243	-1.43009	-1.26705
-0.214054	-1.42867	-1.26869
-0.212865	-1.42104	-1.26463
-0.211676	-1.41121	-1.25657
-0.210486	-1.40037	-1.24789
-0.209297	-1.38862	-1.24159
-0.208108	-1.37871	-1.23961
-0.206919	-1.37629	-1.2433
-0.20573	-1.38531	-1.25317
-0.204541	-1.40305	-1.26795
-0.203351	-1.42047	-1.28408
-0.202162	-1.42829	-1.2968
-0.200973	-1.42366	-1.30195
-0.199784	-1.41122	-1.29733
-0.198595	-1.39834	-1.2834
-0.197405	-1.38952	-1.2637
-0.196216	-1.38508	-1.24421
-0.195027	-1.38391	-1.2313
-0.193838	-1.38606	-1.22878
-0.192649	-1.39233	-1.23609
-0.191459	-1.40218	-1.24881
-0.19027	-1.41293	-1.26127
-0.189081	-1.4211	-1.26957
-0.187892	-1.42445	-1.27307
-0.186703	-1.42321	-1.27331
-0.185514	-1.42011	-1.27153
-0.184324	-1.41921	-1.26752
-0.183135	-1.42317	-1.26089
-0.181946	-1.43077	-1.25324
-0.180757	-1.43704	-1.24825
-0.179568	-1.43682	-1.24909
-0.178378	-1.42892	-1.25548
-0.177189	-1.41693	-1.26358
-0.176	-1.40643	-1.26891
-0.174811	-1.40129	-1.26955
-0.173622	-1.40219	-1.26678
-0.172432	-1.40765	-1.26328
-0.171243	-1.41568	-1.26117
-0.170054	-1.42447	-1.26168
-0.168865	-1.43206	-1.26569
-0.167676	-1.43634	-1.27353
-0.166486	-1.43638	-1.28383
-0.165297	-1.43397	-1.29288
-0.164108	-1.43301	-1.29631
-0.162919	-1.43632	-1.29203
-0.16173	-1.44256	-1.28202
-0.160541	-1.44696	-1.27087
-0.159351	-1.44566	-1.26284
-0.158162	-1.43951	-1.26
-0.156973	-1.4329	-1.26233
-0.155784	-1.42912	-1.26829
-0.154595	-1.42748	-1.27507
-0.153405	-1.42486	-1.27921
-0.152216	-1.41929	-1.2782
-0.151027	-1.41122	-1.27174
-0.149838	-1.40233	-1.26146
-0.148649	-1.39451	-1.24985
-0.147459	-1.3901	-1.24011
-0.14627	-1.39185	-1.23636
-0.145081	-1.40126	-1.24196
-0.143892	-1.41643	-1.25633
-0.142703	-1.43231	-1.27385
-0.141514	-1.44327	-1.2874
-0.140324	-1.44574	-1.29381
-0.139135	-1.43932	-1.29581
-0.137946	-1.42658	-1.29846
-0.136757	-1.41227	-1.30404
-0.135568	-1.40167	-1.31018
-0.134378	-1.39814	-1.3118
-0.133189	-1.40133	-1.30486
-0.132	-1.40768	-1.28927
-0.130811	-1.41339	-1.26981
-0.129622	-1.4173	-1.25387
-0.128432	-1.42116	-1.24702
-0.127243	-1.42697	-1.24955
-0.126054	-1.43401	-1.25723
-0.124865	-1.43835	-1.26527
-0.123676	-1.43563	-1.27178
-0.122486	-1.42482	-1.27773
-0.121297	-1.41005	-1.28451
-0.120108	-1.39843	-1.29171
-0.118919	-1.3956	-1.29745
-0.11773	-1.40242	-1.30059
-0.116541	-1.41559	-1.30226
-0.115351	-1.43079	-1.30462
-0.114162	-1.44504	-1.30841
-0.112973	-1.45665	-1.31238
-0.111784	-1.46444	-1.3149
-0.110595	-1.46792	-1.31519
-0.109405	-1.46783	-1.3126
-0.108216	-1.46621	-1.30576
-0.107027	-1.46545	-1.29387
-0.105838	-1.46688	-1.27875
-0.104649	-1.46952	-1.26501
-0.103459	-1.4704	-1.25764
-0.10227	-1.46675	-1.25931
-0.101081	-1.45833	-1.26924
-0.0998919	-1.44772	-1.28363
-0.0987027	-1.43837	-1.29698
-0.0975135	-1.43263	-1.30402
-0.0963243	-1.43105	-1.30217
-0.0951351	-1.43277	-1.29321
-0.0939459	-1.43644	-1.28282
-0.0927568	-1.4411	-1.27765
-0.0915676	-1.44667	-1.28188
-0.0903784	-1.45315	-1.29492
-0.0891892	-1.45948	-1.31195
-0.088	-1.46372	-1.32687
-0.0868108	-1.46463	-1.33584
-0.0856216	-1.46316	-1.33874
-0.0844324	-1.46178	-1.33787
-0.0832432	-1.46262	-1.33524
-0.0820541	-1.46612	-1.3312
-0.0808649	-1.47102	-1.32493
-0.0796757	-1.47542	-1.31586
-0.0784865	-1.47764	-1.30449
-0.0772973	-1.47676	-1.29247
-0.0761081	-1.47252	-1.28192
-0.0749189	-1.46522	-1.27495
-0.0737297	-1.45609	-1.27311
-0.0725405	-1.44746	-1.27711
-0.0713513	-1.44182	-1.28657
-0.0701622	-1.44	-1.30035
-0.068973	-1.44081	-1.31683
-0.0677838	-1.44288	-1.33371
-0.0665946	-1.4468	-1.34757
-0.0654054	-1.45423	-1.35451
-0.0642162	-1.4647	-1.35223
-0.063027	-1.47395	-1.34239
-0.0618378	-1.47671	-1.3307
-0.0606486	-1.47129	-1.32383
-0.0594595	-1.46147	-1.32533
-0.0582703	-1.45371	-1.33374
-0.0570811	-1.45245	-1.34398
-0.0558919	-1.45742	-1.35049
-0.0547027	-1.46442	-1.34977
-0.0535135	-1.46847	-1.34133
-0.0523243	-1.46734	-1.32747
-0.0511351	-1.46314	-1.31217
-0.0499459	-1.46072	-1.29913
-0.0487568	-1.46396	-1.2899
-0.0475676	-1.47279	-1.28398
-0.0463784	-1.48314	-1.28108
-0.0451892	-1.48978	-1.28277
-0.044	-1.48959	-1.29099
-0.0428108	-1.48308	-1.30452
-0.0416216	-1.47324	-1.31811
-0.0404324	-1.46299	-1.32589
-0.0392432	-1.45332	-1.32607
-0.0380541	-1.44355	-1.32197
-0.0368649	-1.43369	-1.319
-0.0356757	-1.42661	-1.32081
-0.0344865	-1.42739	-1.32791
-0.0332973	-1.43937	-1.33889
-0.0321081	-1.46036	-1.35226
-0.0309189	-1.48291	-1.36681
-0.0297297	-1.49869	-1.3806
-0.0285405	-1.50333	-1.39019
-0.0273514	-1.49818	-1.392
-0.0261622	-1.4884	-1.38517
-0.024973	-1.47947	-1.3729
-0.0237838	-1.47463	-1.36063
-0.0225946	-1.47442	-1.3526
-0.0214054	-1.47757	-1.34984
-0.0202162	-1.48206	-1.35069
-0.019027	-1.48549	-1.35273
-0.0178378	-1.48529	-1.35406
-0.0166486	-1.47971	-1.35321
-0.0154595	-1.46949	-1.34874
-0.0142703	-1.45859	-1.34005
-0.0130811	-1.45235	-1.32878
-0.0118919	-1.45378	-1.31873
-0.0107027	-1.46116	-1.31339
-0.00951351	-1.46894	-1.31337
-0.00832432	-1.47161	-1.31642
-0.00713514	-1.46731	-1.31996
-0.00594595	-1.45891	-1.32314
-0.00475676	-1.45211	-1.32642
-0.00356757	-1.45218	-1.32986
-0.00237838	-1.4611	-1.33277
-0.00118919	-1.47645	-1.33519
0	-1.49274	-1.33909
0.00118919	-1.50428	-1.34757
0.00237838	-1.50815	-1.36213
0.00356757	-1.5053	-1.38036
0.00475676	-1.49943	-1.39599
0.00594595	-1.49433	-1.40216
0.00713514	-1.49172	-1.39577
0.00832432	-1.49076	-1.37986
0.00951351	-1.48947	-1.36198
0.0107027	-1.48665	-1.34982
0.0118919	-1.48257	-1.34732
0.0130811	-1.47813	-1.35344
0.0142703	-1.47348	-1.36372
0.0154595	-1.46766	-1.37303
0.0166486	-1.46004	-1.37797
0.0178378	-1.45221	-1.37767
0.019027	-1.44772	-1.37328
0.0202162	-1.44938	-1.36709
0.0214054	-1.45625	-1.36181
0.0225946	-1.46394	-1.35981
0.0237838	-1.46819	-1.36203
0.024973	-1.46849	-1.36712
0.0261622	-1.46806	-1.3718
0.0273514	-1.47046	-1.37254
0.0285405	-1.47621	-1.36791
0.0297297	-1.48263	-1.36008
0.0309189	-1.48645	-1.35386
0.0321081	-1.48655	-1.35321
0.0332973	-1.48432	-1.35812
0.0344865	-1.48216	-1.3651
0.0356757	-1.48175	-1.37099
0.0368649	-1.48338	-1.37568
0.0380541	-1.48641	-1.3808
0.0392432	-1.4901	-1.3864
0.0404324	-1.4938	-1.39025
0.0416216	-1.49678	-1.39065
0.0428108	-1.49834	-1.38912
0.044	-1.49876	-1.38891
0.0451892	-1.49975	-1.39069
0.0463784	-1.50315	-1.3908
0.0475676	-1.50867	-1.38468
0.0487568	-1.51313	-1.37193
0.0499459	-1.51236	-1.35748
0.0511351	-1.50463	-1.34791
0.0523243	-1.49305	-1.34664
0.0535135	-1.48466	-1.35232
0.0547027	-1.48627	-1.36118
0.0558919	-1.49949	-1.3706
0.0570811	-1.51861	-1.38058
0.0582703	-1.53386	-1.39232
0.0594595	-1.5382	-1.40585
0.0606486	-1.53232	-1.41901
0.0618378	-1.52333	-1.4282
0.063027	-1.51854	-1.42978
0.0642162	-1.52023	-1.42146
0.0654054	-1.52556	-1.40377
0.0665946	-1.53062	-1.38092
0.0677838	-1.53361	-1.35992
0.068973	-1.53464	-1.34779
0.0701622	-1.53351	-1.34809
0.0713513	-1.52886	-1.3593
0.0725405	-1.51996	-1.37574
0.0737297	-1.50917	-1.39054
0.0749189	-1.50158	-1.39876
0.0761081	-1.50167	-1.39926
0.0772973	-1.50981	-1.39453
0.0784865	-1.52172	-1.38876
0.0796757	-1.53091	-1.38509
0.0808649	-1.53196	-1.38422
0.0820541	-1.52281	-1.38507
0.0832432	-1.50533	-1.3867
0.0844324	-1.48444	-1.38924
0.0856216	-1.46585	-1.39358
0.0868108	-1.45403	-1.40059
0.088	-1.45141	-1.41049
0.0891892	-1.45866	-1.42196
0.0903784	-1.47452	-1.43214
0.0915676	-1.49537	-1.43837
0.0927568	-1.51602	-1.44048
0.0939459	-1.53191	-1.4408
0.0951351	-1.54111	-1.44153
0.0963243	-1.54386	-1.44233
0.0975135	-1.54037	-1.44109
0.0987027	-1.52984	-1.4365
0.0998919	-1.51227	-1.42963
0.101081	-1.49124	-1.4229
0.10227	-1.47398	-1.41763
0.103459	-1.46771	-1.41285
0.104649	-1.4748	-1.4067
0.105838	-1.4911	-1.39891
0.107027	-1.50876	-1.39189
0.108216	-1.52091	-1.3889
0.109405	-1.52439	-1.39127
0.110595	-1.51949	-1.39744
0.111784	-1.50847	-1.40445
0.112973	-1.4947	-1.41037
0.114162	-1.48248	-1.41525
0.115351	-1.47659	-1.42005
0.116541	-1.48119	-1.42488
0.11773	-1.49833	-1.42833
0.118919	-1.52655	-1.42816
0.120108	-1.56062	-1.42269
0.121297	-1.59276	-1.41183
0.122486	-1.61549	-1.39779
0.123676	-1.62449	-1.38478
0.124865	-1.61955	-1.37765
0.126054	-1.60333	-1.37955
0.127243	-1.57963	-1.39021
0.128432	-1.55283	-1.40607
0.129622	-1.52788	-1.42218
0.130811	-1.50939	-1.43427
0.132	-1.50009	-1.43981
0.133189	-1.50024	-1.43813
0.134378	-1.50833	-1.43056
0.135568	-1.52181	-1.42066
0.136757	-1.53709	-1.41327
0.137946	-1.55	-1.41242
0.139135	-1.55735	-1.41931
0.140324	-1.55814	-1.43195
0.141514	-1.5532	-1.44664
0.142703	-1.54384	-1.45964
0.143892	-1.53136	-1.46796
0.145081	-1.51781	-1.46968
0.14627	-1.5068	-1.46458
0.147459	-1.50308	-1.45492
0.148649	-1.51045	-1.44516
0.149838	-1.52916	-1.43991
0.151027	-1.55491	-1.44159
0.152216	-1.58064	-1.44992
0.153405	-1.60028	-1.46327
0.154595	-1.61137	-1.48002
0.155784	-1.61511	-1.49853
0.156973	-1.61455	-1.51632
0.158162	-1.61272	-1.53023
0.159351	-1.61126	-1.53778
0.160541	-1.60963	-1.5383
0.16173	-1.60563	-1.53318
0.162919	-1.5973	-1.52548
0.164108	-1.58445	-1.51946
0.165297	-1.56867	-1.51955
0.166486	-1.5523	-1.52847
0.167676	-1.53808	-1.54548
0.168865	-1.5293	-1.56614
0.170054	-1.52899	-1.58381
0.171243	-1.53801	-1.59224
0.172432	-1.55387	-1.5883
0.173622	-1.57189	-1.57377
0.174811	-1.58773	-1.55497
0.176	-1.59929	-1.53998
0.177189	-1.60671	-1.5345
0.178378	-1.61086	-1.53876
0.179568	-1.61197	-1.54747
0.180757	-1.60971	-1.55332
0.181946	-1.60444	-1.55203
0.183135	-1.59804	-1.54537
0.184324	-1.59278	-1.53974
0.185514	-1.58913	-1.54139
0.186703	-1.58507	-1.55223
0.187892	-1.57797	-1.5691
0.189081	-1.56742	-1.58633
0.19027	-1.55634	-1.5991
0.191459	-1.54949	-1.60504
0.192649	-1.55063	-1.60403
0.193838	-1.56029	-1.59721
0.195027	-1.57531	-1.58663
0.196216	-1.59044	-1.57522
0.197405	-1.60106	-1.56629
0.198595	-1.6054	-1.56236
0.199784	-1.60477	-1.56408
0.200973	-1.60231	-1.57004
0.202162	-1.60128	-1.57776
0.203351	-1.60373	-1.58512
0.204541	-1.60974	-1.59086
0.20573	-1.61727	-1.59389
0.206919	-1.6232	-1.59249
0.208108	-1.62488	-1.585
0.209297	-1.62145	-1.57177
0.210486	-1.61389	-1.556
0.211676	-1.60408	-1.54242
0.212865	-1.59352	-1.53491
0.214054	-1.58278	-1.53492
0.215243	-1.57183	-1.54131
0.216432	-1.56089	-1.55135
0.217622	-1.55113	-1.56224
0.218811	-1.54471	-1.57241
0.22	-1.54393	-1.58127
0.221189	-1.5496	-1.58772
0.222378	-1.55955	-1.58911
0.223568	-1.56909	-1.58251
0.224757	-1.57384	-1.56755
0.225946	-1.573	-1.5481
0.227135	-1.56974	-1.53083
0.228324	-1.56814	-1.52144
0.229514	-1.56957	-1.52191
0.230703	-1.5721	-1.53098
0.231892	-1.57309	-1.54613
0.233081	-1.57191	-1.56444
0.23427	-1.57051	-1.58179
0.235459	-1.57162	-1.59315
0.236649	-1.57679	-1.59477
0.237838	-1.58551	-1.58657
0.239027	-1.59568	-1.57224
0.240216	-1.60463	-1.55757
0.241405	-1.61036	-1.54854
0.242595	-1.61259	-1.54958
0.243784	-1.61268	-1.56196
0.244973	-1.61236	-1.58271
0.246162	-1.61236	-1.60552
0.247351	-1.61199	-1.62342
0.248541	-1.6097	-1.63155
0.24973	-1.60407	-1.6285
0.250919	-1.59474	-1.6161
0.252108	-1.58319	-1.59847
0.253297	-1.57267	-1.581
0.254486	-1.56664	-1.5693
0.255676	-1.56669	-1.56749
0.256865	-1.57197	-1.57631
0.258054	-1.58076	-1.59216
0.259243	-1.59231	-1.60852
0.260432	-1.60635	-1.61925
0.261622	-1.62103	-1.62163
0.262811	-1.63239	-1.61714
0.264	-1.63669	-1.60968
0.265189	-1.63321	-1.60259
0.266378	-1.62487	-1.59679
0.267568	-1.6166	-1.59141
0.268757	-1.61318	-1.58613
0.269946	-1.61723	-1.58283
0.271135	-1.62736	-1.58477
0.272324	-1.63823	-1.59403
0.273514	-1.64388	-1.60934
0.274703	-1.64229	-1.62614
0.275892	-1.63663	-1.6386
0.277081	-1.63169	-1.64247
0.27827	-1.62924	-1.6369
0.279459	-1.62722	-1.62465
0.280649	-1.62319	-1.61098
0.281838	-1.61782	-1.60173
0.283027	-1.61441	-1.60103
0.284216	-1.61544	-1.60934
0.285405	-1.62023	-1.62272
0.286595	-1.62598	-1.63429
0.287784	-1.6306	-1.63743
0.288973	-1.63434	-1.62912
0.290162	-1.63881	-1.61168
0.291351	-1.64474	-1.59177
0.292541	-1.65043	-1.57731
0.29373	-1.65245	-1.57395
0.294919	-1.64815	-1.58262
0.296108	-1.6382	-1.59935
0.297297	-1.62722	-1.61742
0.298486	-1.62151	-1.63049
0.299676	-1.62514	-1.63499
0.300865	-1.63735	-1.63113
0.302054	-1.65305	-1.62253
0.303243	-1.66589	-1.6147
0.304432	-1.67144	-1.61224
0.305622	-1.66903	-1.616
0.306811	-1.66181	-1.62248
0.308	-1.65485	-1.62676
0.309189	-1.652	-1.62665
0.310378	-1.65333	-1.62402
0.311568	-1.65519	-1.62234
0.312757	-1.653	-1.62335
0.313946	-1.64427	-1.62617
0.315135	-1.62988	-1.62881
0.316324	-1.61351	-1.62987
0.317514	-1.6004	-1.62914
0.318703	-1.59587	-1.62772
0.319892	-1.60304	-1.62788
0.321081	-1.62025	-1.63229
0.32227	-1.64079	-1.64233
0.323459	-1.65656	-1.65665
0.324649	-1.66321	-1.67075
0.325838	-1.66261	-1.6784
0.327027	-1.66047	-1.67475
0.328216	-1.66174	-1.65965
0.329405	-1.66766	-1.63835
0.330595	-1.67604	-1.61839
0.331784	-1.68321	-1.60508
0.332973	-1.68594	-1.59933
0.334162	-1.68297	-1.59916
0.335351	-1.67593	-1.60239
0.336541	-1.66895	-1.60819
0.33773	-1.66639	-1.61661
0.338919	-1.67004	-1.62772
0.340108	-1.67821	-1.64107
0.341297	-1.68736	-1.65575
0.342486	-1.69463	-1.67042
0.343676	-1.69911	-1.6833
0.344865	-1.70142	-1.69201
0.346054	-1.7023	-1.69408
0.347243	-1.70135	-1.68829
0.348432	-1.69705	-1.67593
0.349622	-1.68829	-1.66059
0.350811	-1.67641	-1.64676
0.352	-1.66555	-1.63832
0.353189	-1.66036	-1.63763
0.354378	-1.66252	-1.64473
0.355568	-1.66995	-1.65675
0.356757	-1.67969	-1.66825
0.357946	-1.69121	-1.67303
0.359135	-1.70564	-1.66695
0.360324	-1.72136	-1.65055
0.361514	-1.73185	-1.62991
0.362703	-1.72935	-1.6143
0.363892	-1.71156	-1.61151
0.365081	-1.68483	-1.62394
0.36627	-1.66099	-1.64782
0.367459	-1.65045	-1.6755
0.368649	-1.65654	-1.69876
0.369838	-1.67412	-1.71168
0.371027	-1.69287	-1.71238
0.372216	-1.70319	-1.70335
0.373405	-1.70113	-1.68983
0.374595	-1.6894	-1.67692
0.375784	-1.67482	-1.66731
0.376973	-1.66466	-1.66121
0.378162	-1.66404	-1.65779
0.379351	-1.67441	-1.65671
0.380541	-1.69305	-1.6586
0.38173	-1.71431	-1.66449
0.382919	-1.73224	-1.67502
0.384108	-1.74295	-1.68984
0.385297	-1.74481	-1.70728
0.386486	-1.73756	-1.72421
0.387676	-1.7222	-1.73615
0.388865	-1.70182	-1.73851
0.390054	-1.68154	-1.72916
0.391243	-1.66701	-1.71054
0.392432	-1.66237	-1.68951
0.393622	-1.6689	-1.6742
0.394811	-1.68442	-1.66973
0.396	-1.70382	-1.67584
0.397189	-1.72115	-1.68778
0.398378	-1.73242	-1.69964
0.399568	-1.73726	-1.70727
0.400757	-1.73788	-1.70903
0.401946	-1.73675	-1.70525
0.403135	-1.7353	-1.69786
0.404324	-1.73443	-1.69021
0.405514	-1.73533	-1.68605
0.406703	-1.73857	-1.68763
0.407892	-1.7428	-1.69473
0.409081	-1.74547	-1.70511
0.41027	-1.74543	-1.71574
0.411459	-1.74417	-1.72363
0.412649	-1.74416	-1.72664
0.413838	-1.74645	-1.72454
0.415027	-1.75034	-1.71978
0.416216	-1.75464	-1.71615
0.417405	-1.75819	-1.71582
0.418595	-1.75955	-1.71752
0.419784	-1.75712	-1.7181
0.420973	-1.75028	-1.71598
0.422162	-1.74028	-1.71277
0.423351	-1.72973	-1.71134
0.424541	-1.72132	-1.7126
0.42573	-1.71684	-1.7145
0.426919	-1.71705	-1.71389
0.428108	-1.7217	-1.70934
0.429297	-1.72953	-1.70217
0.430486	-1.7383	-1.69542
0.431676	-1.74516	-1.69206
0.432865	-1.7476	-1.6936
0.434054	-1.74498	-1.69987
0.435243	-1.73953	-1.70949
0.436432	-1.73525	-1.72079
0.437622	-1.73508	-1.73243
0.438811	-1.73861	-1.74339
0.44	-1.74245	-1.75288
0.441189	-1.7431	-1.76066
0.442378	-1.73964	-1.76714
0.443568	-1.73419	-1.7727
0.444757	-1.73001	-1.7765
0.445946	-1.72917	-1.77652
0.447135	-1.73154	-1.77105
0.448324	-1.73562	-1.76031
0.449514	-1.7401	-1.74663
0.450703	-1.74473	-1.73296
0.451892	-1.75	-1.72139
0.453081	-1.75632	-1.71268
0.45427	-1.7635	-1.70688
0.455459	-1.7706	-1.70399
0.456649	-1.77593	-1.70427
0.457838	-1.77737	-1.70799
0.459027	-1.77327	-1.7147
0.460216	-1.76352	-1.72276
0.461405	-1.74989	-1.72972
0.462595	-1.73572	-1.73374
0.463784	-1.7253	-1.73503
0.464973	-1.7226	-1.73565
0.466162	-1.72934	-1.73771
0.467351	-1.74343	-1.74172
0.468541	-1.7597	-1.74671
0.46973	-1.77268	-1.75163
0.470919	-1.77946	-1.75632
0.472108	-1.78034	-1.76104
0.473297	-1.77747	-1.76564
0.474486	-1.77298	-1.76931
0.475676	-1.76803	-1.77104
0.476865	-1.76276	-1.7701
0.478054	-1.75693	-1.76628
0.479243	-1.75072	-1.75991
0.480432	-1.74543	-1.7523
0.481622	-1.74364	-1.74596
0.482811	-1.74818	-1.74417
0.484	-1.76016	-1.74937
0.485189	-1.77745	-1.76114
0.486378	-1.79493	-1.77555
0.487568	-1.80675	-1.78687
0.488757	-1.80904	-1.79083
0.489946	-1.80166	-1.78659
0.491135	-1.78814	-1.77604
0.492324	-1.77399	-1.7621
0.493514	-1.76433	-1.74841
0.494703	-1.76202	-1.74014
0.495892	-1.76723	-1.7432
0.497081	-1.77815	-1.76044
0.49827	-1.79217	-1.78793
0.499459	-1.80689	-1.81535
0.500649	-1.82038	-1.83131
0.501838	-1.83068	-1.83002
0.503027	-1.83519	-1.81417
0.504216	-1.83145	-1.79266
0.505405	-1.81936	-1.7755
0.506595	-1.80269	-1.76947
0.507784	-1.78799	-1.77635
0.508973	-1.78108	-1.79317
0.510162	-1.78371	-1.81361
0.511351	-1.79289	-1.83038
0.512541	-1.80326	-1.83792
0.51373	-1.81067	-1.83413
0.514919	-1.81437	-1.82014
0.516108	-1.81634	-1.79921
0.517297	-1.81885	-1.77596
0.518487	-1.82248	-1.75575
0.519676	-1.82604	-1.74334
0.520865	-1.82778	-1.7414
0.522054	-1.82624	-1.74991
0.523243	-1.82051	-1.76667
0.524432	-1.81037	-1.78848
0.525622	-1.79704	-1.81223
0.526811	-1.78402	-1.83551
0.528	-1.77681	-1.85613
0.529189	-1.78054	-1.87071
0.530378	-1.79638	-1.87451
0.531568	-1.81958	-1.86384
0.532757	-1.84153	-1.83969
0.533946	-1.8547	-1.80917
0.535135	-1.8567	-1.78248
0.536324	-1.85054	-1.76759
0.537513	-1.8414	-1.76646
0.538703	-1.8332	-1.7752
0.539892	-1.82745	-1.7872
0.541081	-1.82436	-1.79666
0.54227	-1.8242	-1.80038
0.543459	-1.82723	-1.7977
0.544649	-1.83231	-1.78987
0.545838	-1.83605	-1.78012
0.547027	-1.83435	-1.77371
0.548216	-1.82546	-1.77622
0.549405	-1.81175	-1.79026
0.550595	-1.79814	-1.81296
0.551784	-1.78846	-1.83661
0.552973	-1.78357	-1.85237
0.554162	-1.78275	-1.85436
0.555351	-1.78616	-1.84234
0.556541	-1.79548	-1.82202
0.55773	-1.81214	-1.8029
0.558919	-1.83512	-1.79426
0.560108	-1.86016	-1.80067
0.561297	-1.88098	-1.81961
0.562487	-1.89189	-1.84274
0.563676	-1.8905	-1.86052
0.564865	-1.87888	-1.86739
0.566054	-1.86221	-1.86408
0.567243	-1.84606	-1.85545
0.568432	-1.83456	-1.84591
0.569622	-1.82998	-1.83681
0.570811	-1.83269	-1.82768
0.572	-1.84104	-1.81908
0.573189	-1.8522	-1.81354
0.574378	-1.86439	-1.81349
0.575568	-1.87804	-1.81889
0.576757	-1.89406	-1.82713
0.577946	-1.91069	-1.83496
0.579135	-1.92292	-1.84016
0.580324	-1.92549	-1.84184
0.581513	-1.91676	-1.84036
0.582703	-1.90022	-1.83755
0.583892	-1.88261	-1.8366
0.585081	-1.87038	-1.84047
0.58627	-1.86683	-1.84984
0.587459	-1.87149	-1.86204
0.588649	-1.88099	-1.87215
0.589838	-1.89062	-1.87545
0.591027	-1.89589	-1.86978
0.592216	-1.89398	-1.85698
0.593405	-1.8848	-1.84232
0.594595	-1.87087	-1.83217
0.595784	-1.85631	-1.831
0.596973	-1.84572	-1.83948
0.598162	-1.8433	-1.85466
0.599351	-1.85127	-1.87157
0.600541	-1.86793	-1.88534
0.60173	-1.88702	-1.89246
0.602919	-1.90005	-1.89151
0.604108	-1.90091	-1.88381
0.605297	-1.88953	-1.87359
0.606487	-1.87167	-1.8668
0.607676	-1.85499	-1.868
0.608865	-1.84511	-1.87696
0.610054	-1.84448	-1.88788
0.611243	-1.85327	-1.89302
0.612432	-1.86992	-1.88851
0.613622	-1.89058	-1.87775
0.614811	-1.90928	-1.86885
0.616	-1.92026	-1.86848
0.617189	-1.9213	-1.87682
0.618378	-1.91532	-1.88762
0.619568	-1.90856	-1.89264
0.620757	-1.90639	-1.88717
0.621946	-1.90995	-1.87295
0.623135	-1.91604	-1.85661
0.624324	-1.92032	-1.84526
0.625513	-1.92102	-1.84278
0.626703	-1.92008	-1.84913
0.627892	-1.92106	-1.86185
0.629081	-1.92597	-1.8775
0.63027	-1.93391	-1.8924
0.631459	-1.9419	-1.90347
0.632649	-1.94652	-1.90942
0.633838	-1.9451	-1.91112
0.635027	-1.93679	-1.91069
0.636216	-1.92347	-1.91007
0.637405	-1.90929	-1.9105
0.638595	-1.89859	-1.91302
0.639784	-1.8938	-1.91859
0.640973	-1.89485	-1.92719
0.642162	-1.90031	-1.93676
0.643351	-1.90898	-1.94365
0.644541	-1.92069	-1.9444
0.64573	-1.93556	-1.93768
0.646919	-1.95217	-1.92498
0.648108	-1.96671	-1.90997
0.649297	-1.97479	-1.89707
0.650487	-1.97468	-1.88967
0.651676	-1.96884	-1.88886
0.652865	-1.96207	-1.89317
0.654054	-1.95842	-1.89962
0.655243	-1.95951	-1.90531
0.656432	-1.96451	-1.90882
0.657622	-1.97082	-1.91094
0.658811	-1.97513	-1.91439
0.66	-1.97512	-1.92224
0.661189	-1.97065	-1.9354
0.662378	-1.96301	-1.95078
0.663568	-1.95317	-1.96252
0.664757	-1.94135	-1.96563
0.665946	-1.92898	-1.95895
0.667135	-1.92038	-1.94488
0.668324	-1.92129	-1.92746
0.669513	-1.93437	-1.9115
0.670703	-1.95551	-1.90257
0.671892	-1.97509	-1.90542
0.673081	-1.98376	-1.9206
0.67427	-1.97858	-1.94257
0.675459	-1.96447	-1.96197
0.676649	-1.95024	-1.97085
0.677838	-1.9426	-1.96707
0.679027	-1.94303	-1.95475
0.680216	-1.94913	-1.94112
0.681405	-1.95804	-1.93212
0.682595	-1.9679	-1.92957
0.683784	-1.97675	-1.93154
0.684973	-1.98133	-1.93502
0.686162	-1.97825	-1.93853
0.687351	-1.96671	-1.94248
0.688541	-1.94988	-1.94768
0.68973	-1.93358	-1.95389
0.690919	-1.92351	-1.96006
0.692108	-1.92301	-1.9657
0.693297	-1.93213	-1.97161
0.694487	-1.94801	-1.97876
0.695676	-1.9662	-1.98637
0.696865	-1.98204	-1.99144
0.698054	-1.9918	-1.9904
0.699243	-1.99358	-1.98147
0.700432	-1.988	-1.96613
0.701622	-1.97793	-1.94926
0.702811	-1.96698	-1.93768
0.704	-1.95783	-1.93729
0.705189	-1.95168	-1.94976
0.706378	-1.94891	-1.97109
0.707568	-1.9499	-1.9934
0.708757	-1.95502	-2.00914
0.709946	-1.96386	-2.0147
0.711135	-1.97454	-2.01106
0.712324	-1.984	-2.0019
0.713513	-1.98954	-1.99125
0.714703	-1.99018	-1.98206
0.715892	-1.9871	-1.97582
0.717081	-1.98319	-1.97251
0.71827	-1.9819	-1.97098
0.719459	-1.98561	-1.97013
0.720649	-1.99409	-1.97031
0.721838	-2.00413	-1.97342
0.723027	-2.01079	-1.9812
0.724216	-2.00971	-1.99306
0.725405	-1.99958	-2.0058
0.726595	-1.98392	-2.01519
0.727784	-1.97011	-2.01774
0.728973	-1.9652	-2.01156
0.730162	-1.97102	-1.9968
0.731351	-1.98319	-1.97631
0.732541	-1.99486	-1.95578
0.73373	-2.00119	-1.94198
0.734919	-2.00088	-1.93949
0.736108	-1.99565	-1.94844
0.737297	-1.98951	-1.96488
0.738487	-1.98767	-1.98335
0.739676	-1.9939	-1.99907
0.740865	-2.00818	-2.00902
0.742054	-2.02703	-2.01273
0.743243	-2.04606	-2.01287
0.744432	-2.06191	-2.01374
0.745622	-2.07247	-2.01745
0.746811	-2.07646	-2.02131
0.748	-2.07357	-2.0196
0.749189	-2.06478	-2.00881
0.750378	-2.05203	-1.99136
0.751568	-2.03833	-1.9746
0.752757	-2.02838	-1.96593
0.753946	-2.02803	-1.96809
0.755135	-2.04085	-1.97814
0.756324	-2.06373	-1.99076
0.757513	-2.08629	-2.0026
0.758703	-2.09643	-2.0139
0.759892	-2.08814	-2.02634
0.761081	-2.0652	-2.03969
0.76227	-2.03802	-2.05074
0.763459	-2.01697	-2.05486
0.764649	-2.00768	-2.04886
0.765838	-2.01041	-2.03281
0.767027	-2.02178	-2.01048
0.768216	-2.03664	-1.98834
0.769405	-2.04986	-1.9734
0.770595	-2.05824	-1.97042
0.771784	-2.0616	-1.97956
0.772973	-2.06211	-1.99649
0.774162	-2.06233	-2.01509
0.775351	-2.0637	-2.03064
0.776541	-2.06618	-2.04109
0.77773	-2.06853	-2.04636
0.778919	-2.06914	-2.04748
0.780108	-2.06728	-2.04641
0.781297	-2.06416	-2.04583
0.782487	-2.06253	-2.0479
0.783676	-2.06495	-2.05268
0.784865	-2.07201	-2.05799
0.786054	-2.08223	-2.06115
0.787243	-2.09334	-2.061
0.788432	-2.10337	-2.05815
0.789622	-2.11037	-2.05386
0.790811	-2.11214	-2.04949
0.792	-2.10713	-2.04688
0.793189	-2.09585	-2.04843
0.794378	-2.08102	-2.05576
0.795568	-2.06634	-2.06804
0.796757	-2.05478	-2.0817
0.797946	-2.04761	-2.09208
0.799135	-2.04487	-2.09581
0.800324	-2.04685	-2.09228
0.801513	-2.05513	-2.08316
0.802703	-2.071	-2.07087
0.803892	-2.09228	-2.05735
0.805081	-2.11226	-2.04416
0.80627	-2.12317	-2.03371
0.807459	-2.12145	-2.02964
0.808649	-2.11002	-2.03514
0.809838	-2.0953	-2.05012
0.811027	-2.08236	-2.07008
0.812216	-2.07221	-2.08833
0.813405	-2.06313	-2.0997
0.814595	-2.05391	-2.1023
0.815784	-2.0462	-2.0969
0.816973	-2.04409	-2.08591
0.818162	-2.05108	-2.07321
0.819351	-2.06697	-2.06351
0.820541	-2.08712	-2.06007
0.82173	-2.10503	-2.06283
0.822919	-2.11595	-2.06922
0.824108	-2.11921	-2.07642
0.825297	-2.11805	-2.08255
0.826487	-2.11707	-2.08601
0.827676	-2.119	-2.08567
0.828865	-2.12301	-2.08218
0.830054	-2.12635	-2.07863
0.831243	-2.12787	-2.07886
0.832432	-2.12931	-2.08483
0.833622	-2.1327	-2.09544
0.834811	-2.13694	-2.10739
0.836	-2.13807	-2.1171
0.837189	-2.13359	-2.12253
0.838378	-2.12597	-2.12364
0.839568	-2.1214	-2.12124
0.840757	-2.12491	-2.11574
0.841946	-2.13662	-2.10736
0.843135	-2.152	-2.0973
0.844324	-2.16495	-2.08776
0.845513	-2.17123	-2.08042
0.846703	-2.17028	-2.07555
0.847892	-2.16473	-2.07303
0.849081	-2.15807	-2.07368
0.85027	-2.15203	-2.07894
0.851459	-2.14577	-2.08922
0.852649	-2.13743	-2.10279
0.853838	-2.12688	-2.11653
0.855027	-2.11709	-2.12755
0.856216	-2.11244	-2.13426
0.857405	-2.11506	-2.13592
0.858595	-2.1225	-2.13209
0.859784	-2.12941	-2.12352
0.860973	-2.13183	-2.11361
0.862162	-2.13049	-2.10766
0.863351	-2.13001	-2.10956
0.864541	-2.13492	-2.11871
0.86573	-2.14615	-2.13077
0.866919	-2.16071	-2.14136
0.868108	-2.17375	-2.14893
0.869297	-2.18107	-2.15458
0.870487	-2.18038	-2.15995
0.871676	-2.17188	-2.16545
0.872865	-2.15816	-2.16991
0.874054	-2.1435	-2.17155
0.875243	-2.13239	-2.16967
0.876432	-2.12791	-2.16584
0.877622	-2.13081	-2.16294
0.878811	-2.13984	-2.16235
0.88	-2.15271	-2.16205
0.881189	-2.16692	-2.15815
0.882378	-2.1801	-2.14874
0.883568	-2.19041	-2.1364
0.884757	-2.19693	-2.1269
0.885946	-2.19987	-2.12517
0.887135	-2.20035	-2.1319
0.888324	-2.20003	-2.14318
0.889513	-2.20039	-2.15346
0.890703	-2.2018	-2.15903
0.891892	-2.20262	-2.15947
0.893081	-2.19967	-2.15652
0.89427	-2.19059	-2.15235
0.895459	-2.17643	-2.14879
0.896649	-2.16208	-2.14717
0.897838	-2.15393	-2.14807
0.899027	-2.15626	-2.15128
0.900216	-2.16867	-2.1565
0.901405	-2.1862	-2.16383
0.902595	-2.20216	-2.17279
0.903784	-2.21196	-2.18087
0.904973	-2.21472	-2.18415
0.906162	-2.21211	-2.1804
0.907351	-2.20625	-2.17186
0.908541	-2.19919	-2.16456
0.90973	-2.1936	-2.16423
0.910919	-2.19222	-2.17251
0.912108	-2.19598	-2.18643
0.913297	-2.20309	-2.20081
0.914487	-2.21105	-2.21119
0.915676	-2.2192	-2.21547
0.916865	-2.22861	-2.2141
0.918054	-2.23963	-2.20921
0.919243	-2.2504	-2.2035
0.920432	-2.25808	-2.19913
0.921622	-2.26098	-2.19689
0.922811	-2.25907	-2.19605
0.924	-2.25324	-2.19511
0.925189	-2.24489	-2.19327
0.926378	-2.23609	-2.19129
0.927568	-2.22916	-2.19074
0.928757	-2.22536	-2.19255
0.929946	-2.22412	-2.19643
0.931135	-2.22394	-2.20158
0.932324	-2.22411	-2.20761
0.933513	-2.22547	-2.21435
0.934703	-2.22938	-2.22062
0.935892	-2.23625	-2.22377
0.937081	-2.24494	-2.22106
0.93827	-2.25326	-2.21198
0.939459	-2.25883	-2.19939
0.940649	-2.25961	-2.18821
0.941838	-2.2545	-2.18258
0.943027	-2.24428	-2.18367
0.944216	-2.232	-2.18981
0.945405	-2.22173	-2.19824
0.946595	-2.21629	-2.20674
0.947784	-2.21592	-2.21404
0.948973	-2.21904	-2.21954
0.950162	-2.2241	-2.22303
0.951351	-2.23049	-2.22422
0.952541	-2.23825	-2.22258
0.95373	-2.24734	-2.21798
0.954919	-2.25683	-2.21216
0.956108	-2.26424	-2.20886
0.957297	-2.26625	-2.21142
0.958487	-2.26103	-2.21994
0.959676	-2.25033	-2.23091
0.960865	-2.2391	-2.24018
0.962054	-2.23251	-2.24637
0.963243	-2.23293	-2.25169
0.964432	-2.23931	-2.25946
0.965622	-2.24903	-2.27065
0.966811	-2.26058	-2.28257
0.968	-2.27461	-2.29086
0.969189	-2.29214	-2.29274
0.970378	-2.31133	-2.28861
0.971568	-2.32617	-2.28075
0.972757	-2.3292	-2.27096
0.973946	-2.31648	-2.25953
0.975135	-2.29096	-2.24654
0.976324	-2.2616	-2.23389
0.977513	-2.23915	-2.22571
0.978703	-2.23125	-2.22582
0.979892	-2.2393	-2.23421
0.981081	-2.25842	-2.24628
0.98227	-2.28032	-2.25608
0.983459	-2.29729	-2.26058
0.984649	-2.30491	-2.26145
0.985838	-2.30266	-2.26277
0.987027	-2.29321	-2.26719
0.988216	-2.28145	-2.27376
0.989405	-2.27265	-2.27908
0.990595	-2.27012	-2.27999
0.991784	-2.27372	-2.2758
0.992973	-2.28095	-2.26862
0.994162	-2.28944	-2.26214
0.995351	-2.29812	-2.25986
0.996541	-2.30617	-2.26362
0.99773	-2.31158	-2.27312
0.998919	-2.31192	-2.28614
1.00011	-2.30671	-2.29917
1.0013	-2.29882	-2.30838
1.00249	-2.29289	-2.31131
1.00368	-2.2919	-2.30822
1.00486	-2.29503	-2.30197
1.00605	-2.29911	-2.29623
1.00724	-2.30237	-2.29344
1.00843	-2.30666	-2.29425
1.00962	-2.31562	-2.29824
1.01081	-2.33067	-2.30477
1.012	-2.34875	-2.31332
1.01319	-2.36358	-2.32326
1.01438	-2.36906	-2.33333
1.01557	-2.36234	-2.3415
1.01676	-2.34527	-2.34572
1.01795	-2.32405	-2.34562
1.01914	-2.30695	-2.34333
1.02032	-2.30052	-2.34196
1.02151	-2.30621	-2.34243
1.0227	-2.31982	-2.34166
1.02389	-2.33477	-2.33455
1.02508	-2.34642	-2.31893
1.02627	-2.35388	-2.29909
1.02746	-2.35814	-2.2842
1.02865	-2.35942	-2.28224
1.02984	-2.35706	-2.29465
1.03103	-2.3518	-2.31584
1.03222	-2.34678	-2.33726
1.03341	-2.34513	-2.35233
1.03459	-2.34639	-2.35886
1.03578	-2.34653	-2.35836
1.03697	-2.34225	-2.35378
1.03816	-2.33516	-2.34751
1.03935	-2.33114	-2.34086
1.04054	-2.33542	-2.33465
1.04173	-2.34818	-2.33009
1.04292	-2.36419	-2.32858
1.04411	-2.37643	-2.3308
1.0453	-2.38047	-2.33558
1.04649	-2.37677	-2.33989
1.04768	-2.36982	-2.33989
1.04886	-2.36505	-2.33281
1.05005	-2.36552	-2.31895
1.05124	-2.3709	-2.3029
1.05243	-2.3791	-2.2925
1.05362	-2.38829	-2.29499
1.05481	-2.39701	-2.31261
1.056	-2.40272	-2.34115
1.05719	-2.40186	-2.37269
1.05838	-2.39278	-2.39998
1.05957	-2.37879	-2.41872
1.06076	-2.36746	-2.42706
1.06195	-2.36622	-2.42457
1.06314	-2.37786	-2.41256
1.06432	-2.39916	-2.39488
1.06551	-2.42269	-2.37705
1.0667	-2.44034	-2.36349
1.06789	-2.44676	-2.35504
1.06908	-2.44172	-2.34923
1.07027	-2.42984	-2.34316
1.07146	-2.41786	-2.33645
1.07265	-2.4107	-2.33182
1.07384	-2.40905	-2.33327
1.07503	-2.40997	-2.34341
1.07622	-2.41018	-2.36165
1.07741	-2.40945	-2.38397
1.07859	-2.41099	-2.40395
1.07978	-2.4181	-2.41486
1.08097	-2.43004	-2.41267
1.08216	-2.44152	-2.39872
1.08335	-2.4466	-2.37997
1.08454	-2.44329	-2.36569
1.08573	-2.43432	-2.3624
1.08692	-2.42388	-2.37096
1.08811	-2.41406	-2.38763
1.0893	-2.40453	-2.40706
1.09049	-2.39506	-2.42397
1.09168	-2.38754	-2.43346
1.09286	-2.38536	-2.43208
1.09405	-2.39095	-2.42011
1.09524	-2.40381	-2.40244
1.09643	-2.42061	-2.38586
1.09762	-2.43675	-2.37482
1.09881	-2.44815	-2.36961
1.1	-2.45224	-2.36826

## Sheet: Supplementary Figure 10
Kelvin probe force spectroscopy and scanning tunneling spectroscopy data of 5OS on bilayer NaCl/Ag(111)
KPFS					STS
Bias (V)	Frequency shift, forward ramp (Hz)	Frequency shift, backward ramp (Hz)			Bias (V)	Current (A)	dI/dV (A/V)
-0.4	-1.55374	-1.54506			-3	-3.34554e-13	2.15562e-13
-0.399568	-1.55483	-1.54471			-2.99676	-3.3279e-13	2.23578e-13
-0.399135	-1.55839	-1.54512			-2.99351	-3.30772e-13	2.42828e-13
-0.398703	-1.56476	-1.54882			-2.99027	-3.266e-13	2.61755e-13
-0.39827	-1.57334	-1.55605			-2.98703	-3.23546e-13	2.68526e-13
-0.397838	-1.58218	-1.56387			-2.98378	-3.21499e-13	2.56838e-13
-0.397405	-1.58888	-1.56889			-2.98054	-3.21112e-13	2.27962e-13
-0.396973	-1.59204	-1.57054			-2.9773	-3.20491e-13	1.88943e-13
-0.396541	-1.59211	-1.57101			-2.97405	-3.22024e-13	1.48937e-13
-0.396108	-1.59085	-1.57215			-2.97081	-3.21179e-13	1.15784e-13
-0.395676	-1.58968	-1.573			-2.96757	-3.22151e-13	9.39577e-14
-0.395243	-1.58828	-1.57099			-2.96432	-3.23273e-13	8.4061e-14
-0.394811	-1.58521	-1.56557			-2.96108	-3.22705e-13	8.35578e-14
-0.394378	-1.58016	-1.56015			-2.95784	-3.21444e-13	8.82001e-14
-0.393946	-1.57538	-1.56021			-2.95459	-3.2122e-13	9.36171e-14
-0.393514	-1.574	-1.56918			-2.95135	-3.21472e-13	9.66003e-14
-0.393081	-1.57675	-1.58547			-2.94811	-3.19101e-13	9.57791e-14
-0.392649	-1.58092	-1.60269			-2.94486	-3.18527e-13	9.15945e-14
-0.392216	-1.58258	-1.61262			-2.94162	-3.18269e-13	8.56936e-14
-0.391784	-1.57952	-1.60951			-2.93838	-3.19547e-13	8.0026e-14
-0.391351	-1.57219	-1.59324			-2.93514	-3.20152e-13	7.59807e-14
-0.390919	-1.56264	-1.56933			-2.93189	-3.19294e-13	7.38447e-14
-0.390486	-1.55342	-1.54554			-2.92865	-3.19132e-13	7.27273e-14
-0.390054	-1.54718	-1.52759			-2.92541	-3.17594e-13	7.09339e-14
-0.389622	-1.54618	-1.51714			-2.92216	-3.18331e-13	6.66488e-14
-0.389189	-1.55141	-1.51283			-2.91892	-3.18746e-13	5.87064e-14
-0.388757	-1.56191	-1.5128			-2.91568	-3.17565e-13	4.72052e-14
-0.388324	-1.57493	-1.51637			-2.91243	-3.16575e-13	3.37405e-14
-0.387892	-1.5871	-1.52416			-2.90919	-3.16157e-13	2.11116e-14
-0.387459	-1.59578	-1.53709			-2.90595	-3.15272e-13	1.25225e-14
-0.387027	-1.59975	-1.55514			-2.9027	-3.17249e-13	1.0494e-14
-0.386595	-1.5988	-1.57669			-2.89946	-3.18806e-13	1.58812e-14
-0.386162	-1.59277	-1.5983			-2.89622	-3.19659e-13	2.74216e-14
-0.38573	-1.58116	-1.61504			-2.89297	-3.18885e-13	4.20773e-14
-0.385297	-1.5642	-1.62167			-2.88973	-3.18221e-13	5.61155e-14
-0.384865	-1.5443	-1.61516			-2.88649	-3.17181e-13	6.6529e-14
-0.384432	-1.52571	-1.59715			-2.88324	-3.16405e-13	7.2208e-14
-0.384	-1.51229	-1.57394			-2.88	-3.14392e-13	7.43396e-14
-0.383568	-1.50577	-1.55364			-2.87676	-3.14696e-13	7.58329e-14
-0.383135	-1.50627	-1.54237			-2.87351	-3.14731e-13	7.99931e-14
-0.382703	-1.51364	-1.54164			-2.87027	-3.1705e-13	8.90217e-14
-0.38227	-1.52746	-1.54798			-2.86703	-3.17117e-13	1.03009e-13
-0.381838	-1.54589	-1.55503			-2.86378	-3.17507e-13	1.19875e-13
-0.381405	-1.56546	-1.55757			-2.86054	-3.16788e-13	1.36276e-13
-0.380973	-1.5825	-1.55518			-2.8573	-3.13984e-13	1.49054e-13
-0.380541	-1.59464	-1.55224			-2.85405	-3.12388e-13	1.56547e-13
-0.380108	-1.60088	-1.55411			-2.85081	-3.11431e-13	1.59174e-13
-0.379676	-1.60047	-1.56269			-2.84757	-3.11314e-13	1.5904e-13
-0.379243	-1.59239	-1.57489			-2.84432	-3.11697e-13	1.58808e-13
-0.378811	-1.57642	-1.58461			-2.84108	-3.11921e-13	1.60385e-13
-0.378378	-1.55477	-1.58658			-2.83784	-3.13331e-13	1.6406e-13
-0.377946	-1.5325	-1.5795			-2.83459	-3.11849e-13	1.68453e-13
-0.377514	-1.51589	-1.56681			-2.83135	-3.10492e-13	1.71273e-13
-0.377081	-1.50993	-1.55482			-2.82811	-3.085e-13	1.70504e-13
-0.376649	-1.51677	-1.54947			-2.82486	-3.0852e-13	1.65464e-13
-0.376216	-1.53522	-1.55352			-2.82162	-3.0676e-13	1.57307e-13
-0.375784	-1.56091	-1.56526			-2.81838	-3.06741e-13	1.48776e-13
-0.375351	-1.58679	-1.57951			-2.81514	-3.06655e-13	1.43335e-13
-0.374919	-1.60498	-1.59064			-2.81189	-3.07177e-13	1.4401e-13
-0.374486	-1.60948	-1.59582			-2.80865	-3.06564e-13	1.52377e-13
-0.374054	-1.59867	-1.59628			-2.80541	-3.08137e-13	1.67988e-13
-0.373622	-1.57602	-1.59548			-2.80216	-3.0596e-13	1.88409e-13
-0.373189	-1.54884	-1.59611			-2.79892	-3.06016e-13	2.09825e-13
-0.372757	-1.52554	-1.59807			-2.79568	-3.05213e-13	2.28021e-13
-0.372324	-1.51275	-1.59872			-2.79243	-3.0378e-13	2.3948e-13
-0.371892	-1.51352	-1.59503			-2.78919	-3.01642e-13	2.42334e-13
-0.371459	-1.52695	-1.58591			-2.78595	-3.0112e-13	2.36909e-13
-0.371027	-1.54888	-1.5732			-2.7827	-2.99849e-13	2.25723e-13
-0.370595	-1.57342	-1.5604			-2.77946	-2.99217e-13	2.12884e-13
-0.370162	-1.59538	-1.5508			-2.77622	-2.97122e-13	2.03014e-13
-0.36973	-1.61211	-1.54638			-2.77297	-2.99097e-13	1.99974e-13
-0.369297	-1.62331	-1.54808			-2.76973	-2.98266e-13	2.0578e-13
-0.368865	-1.62917	-1.55579			-2.76649	-2.99282e-13	2.20071e-13
-0.368432	-1.62922	-1.56771			-2.76324	-2.99915e-13	2.40336e-13
-0.368	-1.62304	-1.58053			-2.76	-2.97612e-13	2.62792e-13
-0.367568	-1.61118	-1.59084			-2.75676	-2.94624e-13	2.83596e-13
-0.367135	-1.59482	-1.59683			-2.75351	-2.94076e-13	2.99899e-13
-0.366703	-1.57517	-1.59856			-2.75027	-2.92049e-13	3.10365e-13
-0.36627	-1.55396	-1.59702			-2.74703	-2.9224e-13	3.15073e-13
-0.365838	-1.53432	-1.59351			-2.74378	-2.89953e-13	3.14963e-13
-0.365405	-1.5204	-1.58949			-2.74054	-2.91099e-13	3.11229e-13
-0.364973	-1.51571	-1.58608			-2.7373	-2.8958e-13	3.04978e-13
-0.364541	-1.52156	-1.58344			-2.73405	-2.88635e-13	2.9728e-13
-0.364108	-1.53645	-1.58083			-2.73081	-2.85804e-13	2.89465e-13
-0.363676	-1.55596	-1.57756			-2.72757	-2.85758e-13	2.83348e-13
-0.363243	-1.57349	-1.57405			-2.72432	-2.83547e-13	2.81108e-13
-0.362811	-1.58288	-1.57155			-2.72108	-2.84417e-13	2.84755e-13
-0.362378	-1.58221	-1.57091			-2.71784	-2.83574e-13	2.95374e-13
-0.361946	-1.57567	-1.57173			-2.71459	-2.84405e-13	3.12498e-13
-0.361514	-1.57095	-1.57289			-2.71135	-2.83158e-13	3.33947e-13
-0.361081	-1.57346	-1.57365			-2.70811	-2.82181e-13	3.56267e-13
-0.360649	-1.58233	-1.57386			-2.70486	-2.79353e-13	3.75648e-13
-0.360216	-1.59148	-1.57282			-2.70162	-2.78583e-13	3.88978e-13
-0.359784	-1.5945	-1.56897			-2.69838	-2.75291e-13	3.94669e-13
-0.359351	-1.58891	-1.56137			-2.69514	-2.75127e-13	3.92967e-13
-0.358919	-1.57676	-1.55137			-2.69189	-2.72375e-13	3.85704e-13
-0.358486	-1.56245	-1.54243			-2.68865	-2.73085e-13	3.75619e-13
-0.358054	-1.55023	-1.53809			-2.68541	-2.70765e-13	3.65539e-13
-0.357622	-1.54282	-1.54056			-2.68216	-2.70628e-13	3.5768e-13
-0.357189	-1.54092	-1.55043			-2.67892	-2.68887e-13	3.53272e-13
-0.356757	-1.54333	-1.56646			-2.67568	-2.68902e-13	3.52528e-13
-0.356324	-1.54757	-1.58487			-2.67243	-2.67232e-13	3.54901e-13
-0.355892	-1.55084	-1.59956			-2.66919	-2.67151e-13	3.59477e-13
-0.355459	-1.55102	-1.6047			-2.66595	-2.63527e-13	3.65342e-13
-0.355027	-1.54767	-1.59825			-2.6627	-2.6339e-13	3.71833e-13
-0.354595	-1.54276	-1.58338			-2.65946	-2.62285e-13	3.78634e-13
-0.354162	-1.5401	-1.56659			-2.65622	-2.6191e-13	3.85777e-13
-0.35373	-1.54326	-1.55391			-2.65297	-2.5983e-13	3.93569e-13
-0.353297	-1.55326	-1.54816			-2.64973	-2.59461e-13	4.02501e-13
-0.352865	-1.56836	-1.54878			-2.64649	-2.56228e-13	4.13077e-13
-0.352432	-1.58573	-1.5536			-2.64324	-2.56068e-13	4.25565e-13
-0.352	-1.60286	-1.5608			-2.64	-2.53516e-13	4.39706e-13
-0.351568	-1.61714	-1.56981			-2.63676	-2.5467e-13	4.54495e-13
-0.351135	-1.6252	-1.58092			-2.63351	-2.52703e-13	4.68202e-13
-0.350703	-1.62442	-1.59381			-2.63027	-2.51769e-13	4.78723e-13
-0.35027	-1.6156	-1.6061			-2.62703	-2.47438e-13	4.84209e-13
-0.349838	-1.60346	-1.61341			-2.62378	-2.46564e-13	4.83762e-13
-0.349405	-1.59346	-1.61156			-2.62054	-2.43869e-13	4.77907e-13
-0.348973	-1.58771	-1.59935			-2.6173	-2.43484e-13	4.68623e-13
-0.348541	-1.58414	-1.57938			-2.61405	-2.40862e-13	4.58832e-13
-0.348108	-1.57947	-1.55635			-2.61081	-2.40075e-13	4.51512e-13
-0.347676	-1.57268	-1.53474			-2.60757	-2.38431e-13	4.48727e-13
-0.347243	-1.56573	-1.51786			-2.60432	-2.39149e-13	4.50914e-13
-0.346811	-1.56136	-1.50804			-2.60108	-2.37164e-13	4.5673e-13
-0.346378	-1.56065	-1.50689			-2.59784	-2.37135e-13	4.63509e-13
-0.345946	-1.56236	-1.51502			-2.59459	-2.32947e-13	4.68202e-13
-0.345514	-1.56443	-1.53154			-2.59135	-2.32147e-13	4.68442e-13
-0.345081	-1.5661	-1.55384			-2.58811	-2.28662e-13	4.6336e-13
-0.344649	-1.56865	-1.57787			-2.58486	-2.2812e-13	4.53856e-13
-0.344216	-1.57391	-1.59898			-2.58162	-2.25445e-13	4.42257e-13
-0.343784	-1.58202	-1.6131			-2.57838	-2.2601e-13	4.3153e-13
-0.343351	-1.5904	-1.61789			-2.57514	-2.2387e-13	4.24369e-13
-0.342919	-1.59503	-1.61325			-2.57189	-2.24579e-13	4.22481e-13
-0.342486	-1.59324	-1.60092			-2.56865	-2.21073e-13	4.26298e-13
-0.342054	-1.58618	-1.58317			-2.56541	-2.22132e-13	4.35156e-13
-0.341622	-1.57855	-1.56159			-2.56216	-2.19032e-13	4.47767e-13
-0.341189	-1.57533	-1.53721			-2.55892	-2.18719e-13	4.62759e-13
-0.340757	-1.57788	-1.51216			-2.55568	-2.14715e-13	4.79017e-13
-0.340324	-1.58293	-1.49135			-2.55243	-2.15371e-13	4.95722e-13
-0.339892	-1.58578	-1.4816			-2.54919	-2.12343e-13	5.12116e-13
-0.339459	-1.58449	-1.48803			-2.54595	-2.12204e-13	5.27196e-13
-0.339027	-1.58117	-1.51038			-2.5427	-2.09744e-13	5.39555e-13
-0.338595	-1.57959	-1.54289			-2.53946	-2.09122e-13	5.47541e-13
-0.338162	-1.5821	-1.57787			-2.53622	-2.05524e-13	5.49732e-13
-0.33773	-1.58855	-1.60909			-2.53297	-2.04039e-13	5.45571e-13
-0.337297	-1.59722	-1.6323			-2.52973	-2.00898e-13	5.35852e-13
-0.336865	-1.60553	-1.64397			-2.52649	-1.99986e-13	5.22834e-13
-0.336432	-1.61017	-1.64163			-2.52324	-1.96244e-13	5.09818e-13
-0.336	-1.60813	-1.62619			-2.52	-1.97143e-13	5.00306e-13
-0.335568	-1.59902	-1.60313			-2.51676	-1.94893e-13	4.96979e-13
-0.335135	-1.58642	-1.58058			-2.51351	-1.9667e-13	5.00852e-13
-0.334703	-1.57605	-1.56527			-2.51027	-1.91888e-13	5.10889e-13
-0.33427	-1.57211	-1.55965			-2.50703	-1.92046e-13	5.24237e-13
-0.333838	-1.57521	-1.56161			-2.50378	-1.897e-13	5.36994e-13
-0.333405	-1.5832	-1.56659			-2.50054	-1.89086e-13	5.4531e-13
-0.332973	-1.59301	-1.57015			-2.4973	-1.84628e-13	5.46463e-13
-0.332541	-1.60195	-1.56991			-2.49405	-1.82945e-13	5.39593e-13
-0.332108	-1.60816	-1.56608			-2.49081	-1.7996e-13	5.25868e-13
-0.331676	-1.61123	-1.56119			-2.48757	-1.7923e-13	5.08047e-13
-0.331243	-1.61212	-1.55951			-2.48432	-1.76907e-13	4.89603e-13
-0.330811	-1.61193	-1.56549			-2.48108	-1.77628e-13	4.7373e-13
-0.330378	-1.61046	-1.58073			-2.47784	-1.74762e-13	4.62567e-13
-0.329946	-1.60681	-1.60129			-2.47459	-1.75651e-13	4.56884e-13
-0.329514	-1.6012	-1.61847			-2.47135	-1.72453e-13	4.56244e-13
-0.329081	-1.59567	-1.62384			-2.46811	-1.72328e-13	4.59489e-13
-0.328649	-1.59228	-1.61488			-2.46486	-1.68458e-13	4.65264e-13
-0.328216	-1.59061	-1.59658			-2.46162	-1.68364e-13	4.7236e-13
-0.327784	-1.58762	-1.57813			-2.45838	-1.65488e-13	4.798e-13
-0.327351	-1.5799	-1.56756			-2.45514	-1.66455e-13	4.86753e-13
-0.326919	-1.56654	-1.56785			-2.45189	-1.63682e-13	4.92453e-13
-0.326486	-1.55046	-1.57649			-2.44865	-1.62939e-13	4.9626e-13
-0.326054	-1.53754	-1.58776			-2.44541	-1.59644e-13	4.97858e-13
-0.325622	-1.53412	-1.59628			-2.44216	-1.5859e-13	4.97456e-13
-0.325189	-1.54384	-1.59939			-2.43892	-1.55233e-13	4.95814e-13
-0.324757	-1.56548	-1.59759			-2.43568	-1.54795e-13	4.94003e-13
-0.324324	-1.59306	-1.59339			-2.43243	-1.53303e-13	4.92975e-13
-0.323892	-1.61863	-1.58997			-2.42919	-1.54418e-13	4.93159e-13
-0.323459	-1.63631	-1.58996			-2.42595	-1.49915e-13	4.94287e-13
-0.323027	-1.64473	-1.5941			-2.4227	-1.5009e-13	4.95544e-13
-0.322595	-1.64628	-1.60054			-2.41946	-1.46278e-13	4.95985e-13
-0.322162	-1.64363	-1.606			-2.41622	-1.46171e-13	4.9499e-13
-0.32173	-1.63684	-1.60826			-2.41297	-1.43289e-13	4.92559e-13
-0.321297	-1.62383	-1.60743			-2.40973	-1.42443e-13	4.89317e-13
-0.320865	-1.60363	-1.60509			-2.40649	-1.39953e-13	4.86249e-13
-0.320432	-1.57873	-1.60244			-2.40324	-1.39806e-13	4.84318e-13
-0.32	-1.55438	-1.5995			-2.4	-1.37422e-13	4.84113e-13
-0.319568	-1.53582	-1.59548			-2.39676	-1.37877e-13	4.85687e-13
-0.319135	-1.52613	-1.58963			-2.39351	-1.33836e-13	4.88577e-13
-0.318703	-1.52585	-1.58216			-2.39027	-1.33755e-13	4.91987e-13
-0.31827	-1.53376	-1.57472			-2.38703	-1.30617e-13	4.9501e-13
-0.317838	-1.54765	-1.56958			-2.38378	-1.305e-13	4.96841e-13
-0.317405	-1.56466	-1.56807			-2.38054	-1.2776e-13	4.96928e-13
-0.316973	-1.58131	-1.56988			-2.3773	-1.27676e-13	4.95095e-13
-0.316541	-1.59435	-1.57426			-2.37405	-1.23855e-13	4.91608e-13
-0.316108	-1.60235	-1.58187			-2.37081	-1.2388e-13	4.87185e-13
-0.315676	-1.60634	-1.59493			-2.36757	-1.20347e-13	4.82904e-13
-0.315243	-1.60829	-1.61491			-2.36432	-1.21236e-13	4.79968e-13
-0.314811	-1.60866	-1.63959			-2.36108	-1.1722e-13	4.79369e-13
-0.314378	-1.6056	-1.66215			-2.35784	-1.18114e-13	4.8155e-13
-0.313946	-1.59706	-1.67384			-2.35459	-1.15322e-13	4.86197e-13
-0.313514	-1.58383	-1.66887			-2.35135	-1.16302e-13	4.92267e-13
-0.313081	-1.5707	-1.64799			-2.34811	-1.11561e-13	4.98265e-13
-0.312649	-1.56425	-1.618			-2.34486	-1.12281e-13	5.02689e-13
-0.312216	-1.56878	-1.58755			-2.34162	-1.0757e-13	5.04483e-13
-0.311784	-1.58314	-1.56269			-2.33838	-1.07929e-13	5.03338e-13
-0.311351	-1.60099	-1.54529			-2.33514	-1.04392e-13	4.9975e-13
-0.310919	-1.61464	-1.53433			-2.33189	-1.05947e-13	4.94803e-13
-0.310486	-1.6198	-1.52799			-2.32865	-1.01016e-13	4.89787e-13
-0.310054	-1.61731	-1.52503			-2.32541	-1.01257e-13	4.85779e-13
-0.309622	-1.61074	-1.52539			-2.32216	-9.86438e-14	4.83323e-13
-0.309189	-1.60267	-1.52998			-2.31892	-9.94466e-14	4.82329e-13
-0.308757	-1.59357	-1.53938			-2.31568	-9.63035e-14	4.82191e-13
-0.308324	-1.58351	-1.55241			-2.31243	-9.57467e-14	4.82085e-13
-0.307892	-1.5744	-1.56607			-2.30919	-9.24313e-14	4.81316e-13
-0.307459	-1.56976	-1.57735			-2.30595	-9.23383e-14	4.79559e-13
-0.307027	-1.57222	-1.58508			-2.3027	-8.78364e-14	4.76928e-13
-0.306595	-1.58104	-1.58998			-2.29946	-8.96544e-14	4.73842e-13
-0.306162	-1.59224	-1.59305			-2.29622	-8.63712e-14	4.70805e-13
-0.30573	-1.60139	-1.59422			-2.29297	-8.74473e-14	4.68218e-13
-0.305297	-1.60668	-1.59283			-2.28973	-8.26296e-14	4.66298e-13
-0.304865	-1.60941	-1.58896			-2.28649	-8.34154e-14	4.65114e-13
-0.304432	-1.61235	-1.58403			-2.28324	-7.99347e-14	4.64647e-13
-0.304	-1.61778	-1.57969			-2.28	-8.00132e-14	4.64807e-13
-0.303568	-1.62623	-1.5763			-2.27676	-7.69785e-14	4.65383e-13
-0.303135	-1.63584	-1.57293			-2.27351	-7.80237e-14	4.65983e-13
-0.302703	-1.64236	-1.56888			-2.27027	-7.4787e-14	4.66047e-13
-0.30227	-1.64095	-1.56499			-2.26703	-7.41181e-14	4.64987e-13
-0.301838	-1.62925	-1.56315			-2.26378	-7.11135e-14	4.62404e-13
-0.301405	-1.60931	-1.56476			-2.26054	-7.118e-14	4.58311e-13
-0.300973	-1.58649	-1.56959			-2.2573	-6.71046e-14	4.53215e-13
-0.300541	-1.56666	-1.57594			-2.25405	-6.82341e-14	4.48031e-13
-0.300108	-1.55461	-1.58134			-2.25081	-6.51469e-14	4.43843e-13
-0.299676	-1.55392	-1.5836			-2.24757	-6.55669e-14	4.41611e-13
-0.299243	-1.56612	-1.58205			-2.24432	-6.22195e-14	4.41941e-13
-0.298811	-1.58853	-1.5781			-2.24108	-6.32505e-14	4.44976e-13
-0.298378	-1.61344	-1.57402			-2.23784	-6.00929e-14	4.50403e-13
-0.297946	-1.63127	-1.57085			-2.23459	-5.97087e-14	4.57527e-13
-0.297514	-1.63644	-1.56819			-2.23135	-5.6057e-14	4.65328e-13
-0.297081	-1.63098	-1.5664			-2.22811	-5.75618e-14	4.72509e-13
-0.296649	-1.62248	-1.56854			-2.22486	-5.36038e-14	4.77557e-13
-0.296216	-1.61782	-1.57874			-2.22162	-5.40854e-14	4.78899e-13
-0.295784	-1.61789	-1.59783			-2.21838	-5.05542e-14	4.75179e-13
-0.295351	-1.61795	-1.62064			-2.21514	-5.09548e-14	4.65607e-13
-0.294919	-1.61257	-1.6381			-2.21189	-4.59641e-14	4.5026e-13
-0.294486	-1.60009	-1.64261			-2.20865	-4.61009e-14	4.30197e-13
-0.294054	-1.58301	-1.63249			-2.20541	-4.34336e-14	4.07318e-13
-0.293622	-1.56525	-1.61223			-2.20216	-4.45897e-14	3.83988e-13
-0.293189	-1.54981	-1.58878			-2.19892	-4.12584e-14	3.62548e-13
-0.292757	-1.53862	-1.5674			-2.19568	-4.25399e-14	3.44849e-13
-0.292324	-1.53345	-1.55017			-2.19243	-3.91316e-14	3.31955e-13
-0.291892	-1.53604	-1.53764			-2.18919	-4.09713e-14	3.2407e-13
-0.291459	-1.54739	-1.53069			-2.18595	-3.76481e-14	3.20664e-13
-0.291027	-1.56678	-1.53027			-2.1827	-3.89164e-14	3.2074e-13
-0.290595	-1.59116	-1.53603			-2.17946	-3.58368e-14	3.23138e-13
-0.290162	-1.6157	-1.54628			-2.17622	-3.61284e-14	3.26805e-13
-0.28973	-1.63596	-1.55958			-2.17297	-3.33706e-14	3.30977e-13
-0.289297	-1.65017	-1.57579			-2.16973	-3.47139e-14	3.35241e-13
-0.288865	-1.65925	-1.5952			-2.16649	-3.14445e-14	3.39472e-13
-0.288432	-1.66405	-1.61688			-2.16324	-3.21893e-14	3.43658e-13
-0.288	-1.66294	-1.63837			-2.16	-2.7964e-14	3.47677e-13
-0.287568	-1.65291	-1.65684			-2.15676	-3.03304e-14	3.51105e-13
-0.287135	-1.63351	-1.67029			-2.15351	-2.70922e-14	3.53167e-13
-0.286703	-1.60967	-1.67779			-2.15027	-2.84824e-14	3.52879e-13
-0.28627	-1.59038	-1.67878			-2.14703	-2.47012e-14	3.4937e-13
-0.285838	-1.58377	-1.67256			-2.14378	-2.4681e-14	3.42264e-13
-0.285405	-1.59264	-1.65851			-2.14054	-2.09371e-14	3.31937e-13
-0.284973	-1.61359	-1.63725			-2.1373	-2.22676e-14	3.19516e-13
-0.284541	-1.63962	-1.61193			-2.13405	-1.95543e-14	3.06583e-13
-0.284108	-1.66323	-1.58822			-2.13081	-2.08314e-14	2.94688e-13
-0.283676	-1.67783	-1.57209			-2.12757	-1.78354e-14	2.84873e-13
-0.283243	-1.67816	-1.56644			-2.12432	-1.98162e-14	2.77401e-13
-0.282811	-1.66177	-1.56946			-2.12108	-1.73035e-14	2.71781e-13
-0.282378	-1.63108	-1.57642			-2.11784	-1.70881e-14	2.67058e-13
-0.281946	-1.59397	-1.58331			-2.11459	-1.40229e-14	2.62212e-13
-0.281514	-1.56122	-1.58901			-2.11135	-1.61102e-14	2.56495e-13
-0.281081	-1.54217	-1.5943			-2.10811	-1.225e-14	2.49578e-13
-0.280649	-1.54084	-1.59911			-2.10486	-1.43898e-14	2.41492e-13
-0.280216	-1.55465	-1.60105			-2.10162	-1.06772e-14	2.32434e-13
-0.279784	-1.57643	-1.59691			-2.09838	-1.24566e-14	2.22572e-13
-0.279351	-1.59874	-1.58603			-2.09514	-9.76074e-15	2.11966e-13
-0.278919	-1.61789	-1.57201			-2.09189	-1.18952e-14	2.00618e-13
-0.278486	-1.63452	-1.56056			-2.08865	-8.76227e-15	1.88622e-13
-0.278054	-1.65025	-1.55526			-2.08541	-9.16234e-15	1.76291e-13
-0.277622	-1.66368	-1.55581			-2.08216	-5.93868e-15	1.64179e-13
-0.277189	-1.67002	-1.5603			-2.07892	-8.7389e-15	1.52963e-13
-0.276757	-1.6649	-1.56856			-2.07568	-6.61097e-15	1.43269e-13
-0.276324	-1.64871	-1.58214			-2.07243	-9.0479e-15	1.35525e-13
-0.275892	-1.62694	-1.60114			-2.06919	-5.64463e-15	1.29948e-13
-0.275459	-1.60607	-1.62203			-2.06595	-6.72109e-15	1.26617e-13
-0.275027	-1.58925	-1.63937			-2.0627	-4.73867e-15	1.25559e-13
-0.274595	-1.57575	-1.64932			-2.05946	-5.95788e-15	1.26723e-13
-0.274162	-1.56445	-1.65109			-2.05622	-3.99496e-15	1.2982e-13
-0.27373	-1.55684	-1.64567			-2.05297	-6.29475e-15	1.34121e-13
-0.273297	-1.55627	-1.63446			-2.04973	-3.29118e-15	1.38381e-13
-0.272865	-1.56461	-1.61951			-2.04649	-5.90588e-15	1.40994e-13
-0.272432	-1.58026	-1.60444			-2.04324	-2.63162e-15	1.40411e-13
-0.272	-1.59928	-1.59402			-2.04	-4.09974e-15	1.35646e-13
-0.271568	-1.61777	-1.59231			-2.03676	4.81578e-16	1.26665e-13
-0.271135	-1.63288	-1.60096			-2.03351	-1.73419e-15	1.14453e-13
-0.270703	-1.64264	-1.61833			-2.03027	4.60639e-16	1.00737e-13
-0.27027	-1.64616	-1.63969			-2.02703	-2.8619e-15	8.74688e-14
-0.269838	-1.64435	-1.65815			-2.02378	-7.224e-17	7.62981e-14
-0.269405	-1.63956	-1.6668			-2.02054	-1.87232e-15	6.82187e-14
-0.268973	-1.63377	-1.66162			-2.0173	5.90853e-16	6.34774e-14
-0.268541	-1.6274	-1.64371			-2.01405	-1.32226e-15	6.17066e-14
-0.268108	-1.62017	-1.61892			-2.01081	9.68018e-16	6.21701e-14
-0.267676	-1.61308	-1.59505			-2.00757	-2.05626e-15	6.4006e-14
-0.267243	-1.60893	-1.57843			-2.00432	1.83307e-15	6.64001e-14
-0.266811	-1.61023	-1.57203			-2.00108	-1.20639e-15	6.86704e-14
-0.266378	-1.61674	-1.57526			-1.99784	1.85029e-15	7.02808e-14
-0.265946	-1.62473	-1.58435			-1.99459	-1.85483e-16	7.08122e-14
-0.265514	-1.62867	-1.5933			-1.99135	2.71284e-15	6.99267e-14
-0.265081	-1.62414	-1.59607			-1.98811	-8.2886e-17	6.73544e-14
-0.264649	-1.61046	-1.58981			-1.98486	2.43886e-15	6.29202e-14
-0.264216	-1.59195	-1.57673			-1.98162	5.53296e-16	5.66005e-14
-0.263784	-1.57642	-1.56281			-1.97838	3.64446e-15	4.85735e-14
-0.263351	-1.5711	-1.55415			-1.97514	1.43946e-15	3.92187e-14
-0.262919	-1.57835	-1.55414			-1.97189	4.19226e-15	2.90466e-14
-0.262486	-1.59451	-1.56293			-1.96865	1.09133e-15	1.85912e-14
-0.262054	-1.61219	-1.5783			-1.96541	3.39192e-15	8.33073e-15
-0.261622	-1.62415	-1.59627			-1.96216	1.00124e-15	-1.30888e-15
-0.261189	-1.62648	-1.61142			-1.95892	3.64332e-15	-9.86823e-15
-0.260757	-1.62007	-1.61838			-1.95568	1.32038e-15	-1.67595e-14
-0.260324	-1.61013	-1.6147			-1.95243	4.30393e-15	-2.12622e-14
-0.259892	-1.60342	-1.603			-1.94919	9.30126e-16	-2.26711e-14
-0.259459	-1.60444	-1.59			-1.94595	3.41608e-15	-2.05709e-14
-0.259027	-1.61285	-1.58248			-1.9427	2.64887e-16	-1.51155e-14
-0.258595	-1.62429	-1.58326			-1.93946	2.08006e-15	-7.16158e-15
-0.258162	-1.63354	-1.59016			-1.93622	-8.7678e-17	1.84836e-15
-0.25773	-1.63744	-1.59815			-1.93297	2.90096e-15	1.02491e-14
-0.257297	-1.63606	-1.60281			-1.92973	6.06187e-16	1.66406e-14
-0.256865	-1.63189	-1.60251			-1.92649	3.45644e-15	2.03158e-14
-0.256432	-1.62778	-1.59847			-1.92324	1.06409e-15	2.14578e-14
-0.256	-1.62489	-1.5932			-1.92	3.95528e-15	2.10284e-14
-0.255568	-1.6219	-1.58893			-1.91676	1.72105e-15	2.03877e-14
-0.255135	-1.61625	-1.58729			-1.91351	3.4685e-15	2.07937e-14
-0.254703	-1.60659	-1.58991			-1.91027	7.65722e-16	2.29662e-14
-0.25427	-1.59455	-1.59864			-1.90703	3.05416e-15	2.68677e-14
-0.253838	-1.58446	-1.61415			-1.90378	7.76972e-16	3.17559e-14
-0.253405	-1.58091	-1.63421			-1.90054	3.47562e-15	3.64539e-14
-0.252973	-1.58589	-1.65355			-1.8973	1.67523e-15	3.97103e-14
-0.252541	-1.5976	-1.66607			-1.89405	4.5876e-15	4.05141e-14
-0.252108	-1.61202	-1.66812			-1.89081	2.16022e-15	3.8286e-14
-0.251676	-1.62561	-1.66063			-1.88757	4.14481e-15	3.29415e-14
-0.251243	-1.63651	-1.64831			-1.88432	2.31996e-15	2.48693e-14
-0.250811	-1.6438	-1.63632			-1.88108	4.64517e-15	1.4872e-14
-0.250378	-1.64657	-1.627			-1.87784	2.56127e-15	4.07815e-15
-0.249946	-1.64448	-1.61928			-1.87459	5.79207e-15	-6.19435e-15
-0.249514	-1.63917	-1.61137			-1.87135	2.69981e-15	-1.46416e-14
-0.249081	-1.63462	-1.60373			-1.86811	4.19816e-15	-2.02301e-14
-0.248649	-1.63493	-1.5995			-1.86486	1.48716e-15	-2.24466e-14
-0.248216	-1.64078	-1.60194			-1.86162	4.37817e-15	-2.14666e-14
-0.247784	-1.64801	-1.61131			-1.85838	1.55654e-15	-1.81764e-14
-0.247351	-1.65028	-1.62372			-1.85514	3.81775e-15	-1.40214e-14
-0.246919	-1.64362	-1.63282			-1.85189	1.39758e-15	-1.06959e-14
-0.246486	-1.62879	-1.63364			-1.84865	4.4103e-15	-9.7252e-15
-0.246054	-1.60978	-1.62595			-1.84541	8.3012e-16	-1.20268e-14
-0.245622	-1.59071	-1.61441			-1.84216	4.60587e-15	-1.7569e-14
-0.245189	-1.57405	-1.60513			-1.83892	2.02066e-15	-2.52476e-14
-0.244757	-1.56142	-1.60159			-1.83568	5.47488e-15	-3.30677e-14
-0.244324	-1.55523	-1.60328			-1.83243	2.20223e-15	-3.86245e-14
-0.243892	-1.55879	-1.6073			-1.82919	3.86559e-15	-3.97647e-14
-0.243459	-1.57382	-1.61043			-1.82595	-1.63407e-16	-3.52228e-14
-0.243027	-1.59776	-1.61042			-1.8227	2.89221e-15	-2.50216e-14
-0.242595	-1.62392	-1.60682			-1.81946	-8.0685e-17	-1.05084e-14
-0.242162	-1.6448	-1.60156			-1.81622	2.65545e-15	5.96357e-15
-0.24173	-1.65594	-1.59829			-1.81297	-2.09249e-16	2.15832e-14
-0.241297	-1.65746	-1.60006			-1.80973	3.67922e-15	3.36864e-14
-0.240865	-1.65267	-1.60699			-1.80649	1.4794e-15	4.02752e-14
-0.240432	-1.64542	-1.61599			-1.80324	3.90328e-15	4.03774e-14
-0.24	-1.63795	-1.62291			-1.8	8.70466e-16	3.4225e-14
-0.239568	-1.63062	-1.62538			-1.79676	4.51275e-15	2.3244e-14
-0.239135	-1.62294	-1.62419			-1.79351	2.92584e-15	9.83499e-15
-0.238703	-1.61476	-1.62188			-1.79027	5.71667e-15	-3.07083e-15
-0.23827	-1.60693	-1.62008			-1.78703	2.28085e-15	-1.26397e-14
-0.237838	-1.60107	-1.61819			-1.78378	3.33262e-15	-1.68215e-14
-0.237405	-1.59892	-1.61436			-1.78054	9.71867e-16	-1.4895e-14
-0.236973	-1.60129	-1.60745			-1.7773	3.2878e-15	-7.67087e-15
-0.236541	-1.60773	-1.5982			-1.77405	5.13457e-16	2.75206e-15
-0.236108	-1.61711	-1.58905			-1.77081	2.47865e-15	1.36245e-14
-0.235676	-1.62819	-1.58293			-1.76757	1.08825e-15	2.23715e-14
-0.235243	-1.63917	-1.58155			-1.76432	4.54559e-15	2.73165e-14
-0.234811	-1.64694	-1.58442			-1.76108	2.2496e-15	2.80597e-14
-0.234378	-1.64786	-1.58973			-1.75784	5.37369e-15	2.54018e-14
-0.233946	-1.64024	-1.59653			-1.75459	2.47084e-15	2.08876e-14
-0.233514	-1.62644	-1.60582			-1.75135	4.06934e-15	1.61779e-14
-0.233081	-1.61216	-1.61898			-1.74811	1.15417e-15	1.24989e-14
-0.232649	-1.60289	-1.63461			-1.74486	4.6343e-15	1.03517e-14
-0.232216	-1.60018	-1.64743			-1.74162	1.94711e-15	9.53501e-15
-0.231784	-1.60103	-1.65107			-1.73838	4.79142e-15	9.41119e-15
-0.231351	-1.6008	-1.64279			-1.73514	1.45492e-15	9.2724e-15
-0.230919	-1.59718	-1.62622			-1.73189	4.84223e-15	8.65967e-15
-0.230486	-1.59218	-1.60941			-1.72865	2.03591e-15	7.53296e-15
-0.230054	-1.5908	-1.59993			-1.72541	5.15458e-15	6.25543e-15
-0.229622	-1.59749	-1.60093			-1.72216	2.17826e-15	5.41988e-15
-0.229189	-1.61247	-1.61058			-1.71892	5.38411e-15	5.59444e-15
-0.228757	-1.6306	-1.62436			-1.71568	1.67898e-15	7.0873e-15
-0.228324	-1.64414	-1.6376			-1.71243	4.45401e-15	9.81663e-15
-0.227892	-1.64786	-1.64686			-1.70919	6.68802e-16	1.33239e-14
-0.227459	-1.64262	-1.65019			-1.70595	5.74267e-15	1.69056e-14
-0.227027	-1.63443	-1.64697			-1.7027	2.89958e-15	1.97927e-14
-0.226595	-1.62969	-1.63803			-1.69946	4.41674e-15	2.13044e-14
-0.226162	-1.63071	-1.62594			-1.69622	2.07688e-15	2.09339e-14
-0.22573	-1.63501	-1.615			-1.69297	5.68789e-15	1.83788e-14
-0.225297	-1.63862	-1.61015			-1.68973	2.49434e-15	1.35507e-14
-0.224865	-1.63949	-1.61445			-1.68649	5.55755e-15	6.5978e-15
-0.224432	-1.63833	-1.62683			-1.68324	2.10511e-15	-2.05919e-15
-0.224	-1.63684	-1.6425			-1.68	6.65437e-15	-1.17054e-14
-0.223568	-1.63573	-1.65645			-1.67676	2.85934e-15	-2.13626e-14
-0.223135	-1.63443	-1.66651			-1.67351	5.28214e-15	-2.98954e-14
-0.222703	-1.63195	-1.67272			-1.67027	1.98028e-15	-3.61873e-14
-0.22227	-1.62801	-1.67394			-1.66703	5.39572e-15	-3.9354e-14
-0.221838	-1.62352	-1.66667			-1.66378	2.12809e-15	-3.89443e-14
-0.221405	-1.62002	-1.6485			-1.66054	4.71215e-15	-3.50696e-14
-0.220973	-1.61853	-1.62214			-1.6573	6.65821e-16	-2.84141e-14
-0.220541	-1.61867	-1.5951			-1.65405	4.15509e-15	-2.0105e-14
-0.220108	-1.61945	-1.57484			-1.65081	9.01536e-16	-1.14653e-14
-0.219676	-1.62095	-1.56451			-1.64757	4.5264e-15	-3.72205e-15
-0.219243	-1.62443	-1.56287			-1.64432	1.20994e-15	2.23371e-15
-0.218811	-1.63038	-1.56693			-1.64108	4.76262e-15	5.95788e-15
-0.218378	-1.63684	-1.57407			-1.63784	2.27185e-15	7.41569e-15
-0.217946	-1.6405	-1.58236			-1.63459	4.6158e-15	6.84387e-15
-0.217514	-1.63951	-1.59049			-1.63135	9.20757e-16	4.59826e-15
-0.217081	-1.63489	-1.59851			-1.62811	4.1569e-15	1.05753e-15
-0.216649	-1.6294	-1.60814			-1.62486	2.35363e-15	-3.40002e-15
-0.216216	-1.62553	-1.6212			-1.62162	5.22336e-15	-8.38216e-15
-0.215784	-1.62442	-1.63715			-1.61838	1.72633e-15	-1.34806e-14
-0.215351	-1.62559	-1.65201			-1.61514	4.43886e-15	-1.82998e-14
-0.214919	-1.62722	-1.66009			-1.61189	1.3663e-15	-2.24921e-14
-0.214486	-1.62752	-1.65716			-1.60865	4.82626e-15	-2.57553e-14
-0.214054	-1.6263	-1.64294			-1.60541	2.99192e-16	-2.77787e-14
-0.213622	-1.62519	-1.62158			-1.60216	4.31478e-15	-2.81777e-14
-0.213189	-1.62624	-1.6001			-1.59892	1.74599e-15	-2.64914e-14
-0.212757	-1.63056	-1.58526			-1.59568	4.35301e-15	-2.22992e-14
-0.212324	-1.63796	-1.58043			-1.59243	1.04443e-15	-1.54413e-14
-0.211892	-1.64676	-1.5846			-1.58919	2.65976e-15	-6.24728e-15
-0.211459	-1.65378	-1.59438			-1.58595	1.2864e-16	4.35667e-15
-0.211027	-1.65581	-1.60707			-1.5827	3.46936e-15	1.4953e-14
-0.210595	-1.65244	-1.62178			-1.57946	2.328e-16	2.39439e-14
-0.210162	-1.64692	-1.63808			-1.57622	4.48622e-15	2.99627e-14
-0.20973	-1.64314	-1.65394			-1.57297	1.15586e-15	3.22312e-14
-0.209297	-1.64172	-1.66571			-1.56973	4.20546e-15	3.07339e-14
-0.208865	-1.63994	-1.67031			-1.56649	2.68665e-15	2.61632e-14
-0.208432	-1.63514	-1.66749			-1.56324	4.56562e-15	1.96822e-14
-0.208	-1.62749	-1.65996			-1.56	1.51337e-15	1.26069e-14
-0.207568	-1.61946	-1.65108			-1.55676	4.46401e-15	6.11763e-15
-0.207135	-1.61374	-1.64249			-1.55351	1.7546e-15	1.06524e-15
-0.206703	-1.61166	-1.63372			-1.55027	4.89546e-15	-2.11074e-15
-0.20627	-1.61285	-1.62394			-1.54703	1.64352e-15	-3.37064e-15
-0.205838	-1.61583	-1.61376			-1.54378	3.83948e-15	-2.99713e-15
-0.205405	-1.61963	-1.60561			-1.54054	1.65519e-15	-1.47155e-15
-0.204973	-1.62517	-1.60253			-1.5373	4.43473e-15	6.78387e-16
-0.204541	-1.63453	-1.60636			-1.53405	9.99813e-16	3.03137e-15
-0.204108	-1.64791	-1.61649			-1.53081	4.81954e-15	5.38113e-15
-0.203676	-1.66168	-1.62997			-1.52757	1.35184e-15	7.75583e-15
-0.203243	-1.67005	-1.64301			-1.52432	5.04671e-15	1.03317e-14
-0.202811	-1.66903	-1.65265			-1.52108	2.15054e-15	1.32735e-14
-0.202378	-1.65894	-1.65703			-1.51784	3.81148e-15	1.65746e-14
-0.201946	-1.64366	-1.65497			-1.51459	1.44041e-15	1.99723e-14
-0.201514	-1.62803	-1.64634			-1.51135	3.96753e-15	2.29688e-14
-0.201081	-1.61572	-1.63316			-1.50811	1.85643e-15	2.49299e-14
-0.200649	-1.60883	-1.61951			-1.50486	5.98176e-15	2.51979e-14
-0.200216	-1.60831	-1.60892			-1.50162	2.39409e-15	2.3179e-14
-0.199784	-1.61377	-1.60211			-1.49838	4.82846e-15	1.84153e-14
-0.199351	-1.62264	-1.59739			-1.49514	1.59457e-15	1.06941e-14
-0.198919	-1.63039	-1.59325			-1.49189	5.50025e-15	2.24026e-16
-0.198486	-1.63331	-1.59015			-1.48865	2.28675e-15	-1.21671e-14
-0.198054	-1.63166	-1.5898			-1.48541	6.37553e-15	-2.4939e-14
-0.197622	-1.62954	-1.59312			-1.48216	2.96019e-15	-3.599e-14
-0.197189	-1.63103	-1.59889			-1.47892	5.95012e-15	-4.31016e-14
-0.196757	-1.63631	-1.6042			-1.47568	1.83086e-15	-4.45752e-14
-0.196324	-1.64181	-1.60663			-1.47243	3.59684e-15	-3.9825e-14
-0.195892	-1.64366	-1.60625			-1.46919	4.18723e-16	-2.96672e-14
-0.195459	-1.64082	-1.60573			-1.46595	2.81043e-15	-1.61573e-14
-0.195027	-1.63517	-1.60839			-1.4627	4.34386e-16	-2.01615e-15
-0.194595	-1.62959	-1.61594			-1.45946	4.45134e-15	1.01346e-14
-0.194162	-1.62616	-1.62756			-1.45622	2.00573e-15	1.84387e-14
-0.19373	-1.62563	-1.64018			-1.45297	4.40158e-15	2.21448e-14
-0.193297	-1.62767	-1.64952			-1.44973	2.09677e-15	2.1549e-14
-0.192865	-1.63127	-1.65158			-1.44649	4.82157e-15	1.76368e-14
-0.192432	-1.63453	-1.64469			-1.44324	2.20116e-15	1.16225e-14
-0.192	-1.63444	-1.63049			-1.44	4.50168e-15	4.5787e-15
-0.191568	-1.62776	-1.61322			-1.43676	1.61493e-15	-2.73788e-15
-0.191135	-1.61337	-1.59746			-1.43351	4.76253e-15	-9.86907e-15
-0.190703	-1.59474	-1.58638			-1.43027	1.96155e-15	-1.65374e-14
-0.19027	-1.57961	-1.58135			-1.42703	5.18999e-15	-2.25307e-14
-0.189838	-1.57621	-1.58288			-1.42378	1.86252e-15	-2.765e-14
-0.189405	-1.58832	-1.59152			-1.42054	4.17192e-15	-3.17141e-14
-0.188973	-1.61234	-1.60739			-1.4173	1.33721e-15	-3.45766e-14
-0.188541	-1.63883	-1.62849			-1.41405	3.56437e-15	-3.61191e-14
-0.188108	-1.65796	-1.6498			-1.41081	8.92992e-16	-3.62238e-14
-0.187676	-1.66529	-1.66491			-1.40757	4.74003e-15	-3.47643e-14
-0.187243	-1.66358	-1.66985			-1.40432	1.54222e-15	-3.16485e-14
-0.186811	-1.65932	-1.66583			-1.40108	2.99021e-15	-2.69035e-14
-0.186378	-1.65742	-1.65875			-1.39784	2.04514e-16	-2.07542e-14
-0.185946	-1.65865	-1.6556			-1.39459	2.4554e-15	-1.36362e-14
-0.185514	-1.66067	-1.65999			-1.39135	4.4249e-16	-6.12997e-15
-0.185081	-1.66098	-1.67			-1.38811	4.1479e-15	1.15173e-15
-0.184649	-1.65912	-1.67962			-1.38486	9.50995e-16	7.65993e-15
-0.184216	-1.65713	-1.68308			-1.38162	2.77864e-15	1.29548e-14
-0.183784	-1.65807	-1.67872			-1.37838	6.10062e-16	1.67099e-14
-0.183351	-1.66361	-1.6691			-1.37514	3.40421e-15	1.87145e-14
-0.182919	-1.67237	-1.65785			-1.37189	6.6157e-16	1.89039e-14
-0.182486	-1.68038	-1.64686			-1.36865	3.98192e-15	1.74043e-14
-0.182054	-1.68328	-1.63654			-1.36541	1.42525e-15	1.45503e-14
-0.181622	-1.67866	-1.62756			-1.36216	4.96314e-15	1.08402e-14
-0.181189	-1.6671	-1.62114			-1.35892	4.62983e-16	6.8318e-15
-0.180757	-1.65149	-1.61791			-1.35568	3.27442e-15	3.02227e-15
-0.180324	-1.63542	-1.61744			-1.35243	1.73329e-15	-2.33129e-16
-0.179892	-1.62194	-1.6191			-1.34919	3.81301e-15	-2.73772e-15
-0.179459	-1.61305	-1.62252			-1.34595	1.03772e-15	-4.41667e-15
-0.179027	-1.60968	-1.62692			-1.3427	4.28152e-15	-5.26201e-15
-0.178595	-1.61182	-1.63065			-1.33946	1.08885e-15	-5.29068e-15
-0.178162	-1.61934	-1.63222			-1.33622	3.14611e-15	-4.5279e-15
-0.17773	-1.63312	-1.6319			-1.33297	1.1344e-15	-3.01354e-15
-0.177297	-1.65474	-1.63192			-1.32973	3.6662e-15	-8.26485e-16
-0.176865	-1.68443	-1.63478			-1.32649	1.10585e-15	1.87706e-15
-0.176432	-1.71893	-1.64096			-1.32324	4.05768e-15	4.82329e-15
-0.176	-1.75206	-1.64812			-1.32	1.06428e-15	7.60605e-15
-0.175568	-1.77807	-1.65239			-1.31676	2.79555e-15	9.73227e-15
-0.175135	-1.79483	-1.65089			-1.31351	9.92855e-16	1.07436e-14
-0.174703	-1.8045	-1.64329			-1.31027	4.23558e-15	1.03863e-14
-0.17427	-1.81127	-1.63171			-1.30703	1.31659e-15	8.75744e-15
-0.173838	-1.81861	-1.61955			-1.30378	4.29908e-15	6.34208e-15
-0.173405	-1.82765	-1.61065			-1.30054	2.0188e-15	3.89418e-15
-0.172973	-1.8373	-1.60848			-1.2973	3.64557e-15	2.18556e-15
-0.172541	-1.84539	-1.61477			-1.29405	1.32363e-15	1.71835e-15
-0.172108	-1.85061	-1.62778			-1.29081	3.87927e-15	2.52443e-15
-0.171676	-1.85355	-1.64211			-1.28757	5.19567e-16	4.14376e-15
-0.171243	-1.85559	-1.65117			-1.28432	3.88728e-15	5.79714e-15
-0.170811	-1.85663	-1.65088			-1.28108	1.38461e-15	6.68362e-15
-0.170378	-1.85496	-1.64177			-1.27784	3.72006e-15	6.28085e-15
-0.169946	-1.84986	-1.62827			-1.27459	2.13875e-15	4.53044e-15
-0.169514	-1.84353	-1.6162			-1.27135	4.3808e-15	1.84701e-15
-0.169081	-1.83976	-1.61034			-1.26811	1.6823e-15	-1.0323e-15
-0.168649	-1.84129	-1.61306			-1.26486	4.02033e-15	-3.27949e-15
-0.168216	-1.84889	-1.62395			-1.26162	1.01813e-15	-4.19441e-15
-0.167784	-1.86189	-1.64007			-1.25838	4.04885e-15	-3.34618e-15
-0.167351	-1.8782	-1.65732			-1.25514	1.1051e-15	-6.25185e-16
-0.166919	-1.89407	-1.67197			-1.25189	4.07632e-15	3.76559e-15
-0.166486	-1.90503	-1.68178			-1.24865	1.62611e-15	9.34357e-15
-0.166054	-1.90798	-1.68605			-1.24541	3.48298e-15	1.53898e-14
-0.165622	-1.90236	-1.68526			-1.24216	5.83634e-16	2.10167e-14
-0.165189	-1.89001	-1.68078			-1.23892	4.57625e-15	2.52837e-14
-0.164757	-1.87446	-1.6746			-1.23568	1.4648e-15	2.7364e-14
-0.164324	-1.86008	-1.66843			-1.23243	4.09835e-15	2.67289e-14
-0.163892	-1.85053	-1.66267			-1.22919	2.1744e-15	2.32923e-14
-0.163459	-1.84698	-1.65618			-1.22595	4.99822e-15	1.74577e-14
-0.163027	-1.84765	-1.64755			-1.2227	2.75292e-15	1.00451e-14
-0.162595	-1.84952	-1.63677			-1.21946	4.80425e-15	2.11391e-15
-0.162162	-1.85042	-1.62587			-1.21622	1.55768e-15	-5.26682e-15
-0.16173	-1.8496	-1.61818			-1.21297	4.99032e-15	-1.12417e-14
-0.161297	-1.84671	-1.61679			-1.20973	2.00978e-15	-1.53344e-14
-0.160865	-1.84153	-1.62311			-1.20649	4.87816e-15	-1.75207e-14
-0.160432	-1.835	-1.63599			-1.20324	1.38472e-15	-1.81942e-14
-0.16	-1.82989	-1.65188			-1.2	3.63869e-15	-1.80287e-14
-0.159568	-1.82904	-1.66607			-1.19676	1.57294e-15	-1.77686e-14
-0.159135	-1.83306	-1.67477			-1.19351	4.36073e-15	-1.80057e-14
-0.158703	-1.83997	-1.67682			-1.19027	1.7316e-15	-1.9014e-14
-0.15827	-1.84692	-1.67397			-1.18703	4.42473e-15	-2.06983e-14
-0.157838	-1.85183	-1.66917			-1.18378	2.08999e-15	-2.26701e-14
-0.157405	-1.85372	-1.66444			-1.18054	3.35946e-15	-2.44108e-14
-0.156973	-1.85269	-1.65994			-1.1773	1.27643e-15	-2.54503e-14
-0.156541	-1.85006	-1.65498			-1.17405	3.23609e-15	-2.54894e-14
-0.156108	-1.84794	-1.64956			-1.17081	2.1547e-15	-2.44284e-14
-0.155676	-1.84771	-1.64497			-1.16757	3.10258e-15	-2.23107e-14
-0.155243	-1.84868	-1.6428			-1.16432	4.58416e-16	-1.92274e-14
-0.154811	-1.84887	-1.64366			-1.16108	3.10861e-15	-1.52448e-14
-0.154378	-1.84703	-1.64676			-1.15784	1.46619e-15	-1.0401e-14
-0.153946	-1.84378	-1.65039			-1.15459	3.39646e-15	-4.78138e-15
-0.153514	-1.84076	-1.65267			-1.15135	5.62723e-16	1.36419e-15
-0.153081	-1.83926	-1.65214			-1.14811	3.07695e-15	7.53575e-15
-0.152649	-1.83994	-1.64844			-1.14486	5.34899e-16	1.30003e-14
-0.152216	-1.84337	-1.64292			-1.14162	2.85304e-15	1.69384e-14
-0.151784	-1.85024	-1.63804			-1.13838	6.22339e-16	1.86762e-14
-0.151351	-1.8605	-1.63536			-1.13514	4.04784e-15	1.78995e-14
-0.150919	-1.87253	-1.63412			-1.13189	2.16811e-15	1.47503e-14
-0.150486	-1.88345	-1.63208			-1.12865	4.11738e-15	9.76322e-15
-0.150054	-1.89065	-1.62826			-1.12541	1.23149e-15	3.68916e-15
-0.149622	-1.89294	-1.62465			-1.12216	3.46807e-15	-2.69121e-15
-0.149189	-1.89039	-1.6249			-1.11892	9.14809e-16	-8.67515e-15
-0.148757	-1.88327	-1.63118			-1.11568	3.60148e-15	-1.36495e-14
-0.148324	-1.87186	-1.64192			-1.11243	2.09177e-15	-1.70647e-14
-0.147892	-1.85736	-1.65255			-1.10919	3.69858e-15	-1.84528e-14
-0.147459	-1.84257	-1.6588			-1.10595	1.36224e-15	-1.75259e-14
-0.147027	-1.83136	-1.65986			-1.1027	2.95175e-15	-1.43135e-14
-0.146595	-1.82694	-1.65855			-1.09946	1.45521e-16	-9.24646e-15
-0.146162	-1.83005	-1.65845			-1.09622	2.23988e-15	-3.1143e-15
-0.14573	-1.83808	-1.66071			-1.09297	1.17552e-15	3.10591e-15
-0.145297	-1.84614	-1.66346			-1.08973	3.38668e-15	8.48012e-15
-0.144865	-1.85002	-1.66395			-1.08649	1.76057e-15	1.23153e-14
-0.144432	-1.84874	-1.66119			-1.08324	2.83507e-15	1.42685e-14
-0.144	-1.84458	-1.6569			-1.08	8.77723e-16	1.43679e-14
-0.143568	-1.84116	-1.65438			-1.07676	3.13018e-15	1.2979e-14
-0.143135	-1.84154	-1.65624			-1.07351	1.80956e-15	1.07357e-14
-0.142703	-1.84776	-1.66273			-1.07027	3.75546e-15	8.43009e-15
-0.14227	-1.86048	-1.6717			-1.06703	1.71877e-15	6.83778e-15
-0.141838	-1.87799	-1.6801			-1.06378	4.01932e-15	6.49656e-15
-0.141405	-1.89528	-1.68602			-1.06054	7.078e-16	7.50446e-15
-0.140973	-1.9054	-1.68956			-1.0573	2.99135e-15	9.43662e-15
-0.140541	-1.90336	-1.69189			-1.05405	9.36046e-16	1.14502e-14
-0.140108	-1.89017	-1.69328			-1.05081	3.38911e-15	1.25649e-14
-0.139676	-1.8732	-1.69215			-1.04757	1.81491e-15	1.20142e-14
-0.139243	-1.86187	-1.68627			-1.04432	3.97388e-15	9.52165e-15
-0.138811	-1.86186	-1.67521			-1.04108	2.33509e-15	5.38283e-15
-0.138378	-1.87236	-1.66176			-1.03784	3.77883e-15	3.27134e-16
-0.137946	-1.88802	-1.65054			-1.03459	2.09614e-15	-4.76649e-15
-0.137514	-1.90265	-1.64502			-1.03135	3.23109e-15	-9.16517e-15
-0.137081	-1.91188	-1.64571			-1.02811	1.84399e-15	-1.24613e-14
-0.136649	-1.91408	-1.65073			-1.02486	3.15747e-15	-1.45746e-14
-0.136216	-1.9104	-1.65731			-1.02162	1.49844e-15	-1.56059e-14
-0.135784	-1.90418	-1.66271			-1.01838	3.35763e-15	-1.56417e-14
-0.135351	-1.89933	-1.6646			-1.01514	1.58047e-15	-1.46219e-14
-0.134919	-1.89812	-1.66187			-1.01189	3.80787e-15	-1.2343e-14
-0.134486	-1.89989	-1.65516			-1.00865	1.52589e-15	-8.59303e-15
-0.134054	-1.90152	-1.64629			-1.00541	2.3778e-15	-3.34356e-15
-0.133622	-1.89926	-1.6371			-1.00216	1.32126e-15	3.10426e-15
-0.133189	-1.89087	-1.629			-0.998919	2.45294e-15	1.00986e-14
-0.132757	-1.87728	-1.62356			-0.995676	1.1837e-15	1.67572e-14
-0.132324	-1.86288	-1.62283			-0.992432	3.37537e-15	2.218e-14
-0.131892	-1.8537	-1.62859			-0.989189	1.67409e-15	2.56691e-14
-0.131459	-1.85417	-1.64113			-0.985946	3.51271e-15	2.68797e-14
-0.131027	-1.86444	-1.65809			-0.982703	1.65572e-15	2.58638e-14
-0.130595	-1.88029	-1.67429			-0.979459	4.11308e-15	2.30136e-14
-0.130162	-1.89523	-1.68348			-0.976216	2.13315e-15	1.8942e-14
-0.12973	-1.90327	-1.68225			-0.972973	3.91772e-15	1.43402e-14
-0.129297	-1.90144	-1.67329			-0.96973	2.15955e-15	9.84361e-15
-0.128865	-1.89112	-1.66454			-0.966487	3.71114e-15	5.9239e-15
-0.128432	-1.87733	-1.66398			-0.963243	2.45059e-15	2.8188e-15
-0.128	-1.86595	-1.67417			-0.96	3.98013e-15	5.11503e-16
-0.127568	-1.86035	-1.69083			-0.956757	2.04305e-15	-1.22954e-15
-0.127135	-1.8601	-1.70607			-0.953513	2.99266e-15	-2.7523e-15
-0.126703	-1.8624	-1.71316			-0.95027	2.36854e-15	-4.38755e-15
-0.12627	-1.86498	-1.70962			-0.947027	4.22519e-15	-6.32157e-15
-0.125838	-1.86775	-1.69731			-0.943784	2.14716e-15	-8.51839e-15
-0.125405	-1.87218	-1.68036			-0.940541	3.82108e-15	-1.07131e-14
-0.124973	-1.87915	-1.66297			-0.937297	2.36788e-15	-1.24669e-14
-0.124541	-1.88764	-1.64823			-0.934054	3.1467e-15	-1.32516e-14
-0.124108	-1.8954	-1.63761			-0.930811	2.14334e-15	-1.25385e-14
-0.123676	-1.90086	-1.63077			-0.927568	3.2434e-15	-9.88863e-15
-0.123243	-1.90434	-1.62577			-0.924324	1.94174e-15	-5.06217e-15
-0.122811	-1.90718	-1.62039			-0.921081	3.2806e-15	1.84561e-15
-0.122378	-1.90961	-1.61407			-0.917838	2.03977e-15	1.02798e-14
-0.121946	-1.90973	-1.6089			-0.914595	3.31423e-15	1.91953e-14
-0.121514	-1.9045	-1.60874			-0.911351	1.04136e-15	2.72059e-14
-0.121081	-1.89207	-1.61682			-0.908108	1.90546e-15	3.29318e-14
-0.120649	-1.87316	-1.6337			-0.904865	2.89144e-15	3.54472e-14
-0.120216	-1.85104	-1.6568			-0.901622	4.33556e-15	3.46399e-14
-0.119784	-1.83043	-1.68131			-0.898378	4.12137e-15	3.1286e-14
-0.119351	-1.81624	-1.70179			-0.895135	4.71747e-15	2.67579e-14
-0.118919	-1.81175	-1.71395			-0.891892	2.85766e-15	2.24577e-14
-0.118486	-1.81706	-1.71623			-0.888649	3.37889e-15	1.92172e-14
-0.118054	-1.82904	-1.71014			-0.885405	2.72466e-15	1.69366e-14
-0.117622	-1.84355	-1.69865			-0.882162	3.30352e-15	1.46362e-14
-0.117189	-1.85803	-1.68362			-0.878919	3.21431e-15	1.09066e-14
-0.116757	-1.87242	-1.6649			-0.875676	4.38072e-15	4.57237e-15
-0.116324	-1.88774	-1.64208			-0.872432	3.64072e-15	-4.70468e-15
-0.115892	-1.90387	-1.61716			-0.869189	5.32008e-15	-1.61239e-14
-0.115459	-1.91831	-1.59559			-0.865946	3.42047e-15	-2.78644e-14
-0.115027	-1.9269	-1.58425			-0.862703	5.08538e-15	-3.75828e-14
-0.114595	-1.92608	-1.58751			-0.859459	3.13315e-15	-4.31153e-14
-0.114162	-1.91539	-1.6042			-0.856216	3.87815e-15	-4.31411e-14
-0.11373	-1.89803	-1.62803			-0.852973	1.11277e-15	-3.75877e-14
-0.113297	-1.87896	-1.65124			-0.84973	2.35826e-15	-2.76483e-14
-0.112865	-1.86196	-1.66862			-0.846487	2.00262e-15	-1.54203e-14
-0.112432	-1.84858	-1.67914			-0.843243	2.51286e-15	-3.29592e-15
-0.112	-1.83938	-1.6848			-0.84	2.54819e-15	6.69016e-15
-0.111568	-1.83555	-1.6882			-0.836757	3.42411e-15	1.33502e-14
-0.111135	-1.83886	-1.69051			-0.833513	2.42434e-15	1.65333e-14
-0.110703	-1.84976	-1.69071			-0.83027	3.51136e-15	1.69837e-14
-0.11027	-1.86563	-1.68634			-0.827027	3.64751e-15	1.59441e-14
-0.109838	-1.88125	-1.67522			-0.823784	4.0582e-15	1.46612e-14
-0.109405	-1.89123	-1.65722			-0.820541	2.23302e-15	1.39754e-14
-0.108973	-1.89264	-1.63509			-0.817297	2.61356e-15	1.4134e-14
-0.108541	-1.88605	-1.61409			-0.814054	2.73332e-15	1.48704e-14
-0.108108	-1.87496	-1.60036			-0.810811	3.40772e-15	1.56762e-14
-0.107676	-1.86457	-1.59857			-0.807568	3.07169e-15	1.61097e-14
-0.107243	-1.85992	-1.61008			-0.804324	4.90562e-15	1.59835e-14
-0.106811	-1.86367	-1.63235			-0.801081	3.20622e-15	1.53472e-14
-0.106378	-1.87457	-1.65956			-0.797838	3.35052e-15	1.4303e-14
-0.105946	-1.88824	-1.68415			-0.794595	2.7745e-15	1.27862e-14
-0.105514	-1.90011	-1.69918			-0.791351	4.32109e-15	1.04612e-14
-0.105081	-1.90801	-1.70079			-0.788108	3.0364e-15	6.82415e-15
-0.104649	-1.91278	-1.68978			-0.784865	3.85805e-15	1.48322e-15
-0.104216	-1.91681	-1.67144			-0.781622	3.10237e-15	-5.5141e-15
-0.103784	-1.92192	-1.65348			-0.778378	4.74484e-15	-1.34835e-14
-0.103351	-1.92772	-1.64276			-0.775135	4.18396e-15	-2.11659e-14
-0.102919	-1.9314	-1.64216			-0.771892	4.69103e-15	-2.70646e-14
-0.102486	-1.92974	-1.64929			-0.768649	3.17304e-15	-2.99404e-14
-0.102054	-1.92218	-1.65825			-0.765405	2.68808e-15	-2.9265e-14
-0.101622	-1.91236	-1.66326			-0.762162	1.74651e-15	-2.54453e-14
-0.101189	-1.90591	-1.66176			-0.758919	2.88983e-15	-1.97256e-14
-0.100757	-1.90601	-1.65525			-0.755676	2.74159e-15	-1.3814e-14
-0.100324	-1.91076	-1.64789			-0.752432	3.36783e-15	-9.38008e-15
-0.0998919	-1.91498	-1.64409			-0.749189	2.86591e-15	-7.60319e-15
-0.0994595	-1.91481	-1.64641			-0.745946	2.69799e-15	-8.89911e-15
-0.099027	-1.91038	-1.65455			-0.742703	3.3376e-15	-1.28716e-14
-0.0985946	-1.90439	-1.66595			-0.739459	3.5996e-15	-1.84562e-14
-0.0981622	-1.89887	-1.67741			-0.736216	3.35195e-15	-2.41859e-14
-0.0977297	-1.89348	-1.68681			-0.732973	2.57183e-15	-2.85013e-14
-0.0972973	-1.88677	-1.69384			-0.72973	2.29056e-15	-3.00498e-14
-0.0968649	-1.8784	-1.69959			-0.726487	3.05367e-15	-2.79311e-14
-0.0964324	-1.87047	-1.70519			-0.723243	2.20113e-15	-2.18652e-14
-0.096	-1.86689	-1.71054			-0.72	1.85804e-15	-1.22619e-14
-0.0955676	-1.8711	-1.71415			-0.716757	1.2704e-15	-1.83515e-16
-0.0951351	-1.88349	-1.71434			-0.713513	1.79169e-15	1.28005e-14
-0.0947027	-1.90004	-1.7103			-0.71027	2.58136e-15	2.48487e-14
-0.0942703	-1.91383	-1.70207			-0.707027	1.81588e-15	3.41429e-14
-0.0938378	-1.91908	-1.69028			-0.703784	2.28672e-15	3.91975e-14
-0.0934054	-1.91496	-1.67669			-0.700541	2.77873e-15	3.91296e-14
-0.092973	-1.90626	-1.66479			-0.697297	3.48905e-15	3.38372e-14
-0.0925405	-1.89972	-1.65866			-0.694054	3.67228e-15	2.40421e-14
-0.0921081	-1.89891	-1.66024			-0.690811	3.50787e-15	1.11777e-14
-0.0916757	-1.90202	-1.66773			-0.687568	3.9445e-15	-2.86231e-15
-0.0912432	-1.90472	-1.67677			-0.684324	3.5376e-15	-1.60649e-14
-0.0908108	-1.90473	-1.68323			-0.681081	3.5094e-15	-2.66492e-14
-0.0903784	-1.90333	-1.68493			-0.677838	2.44932e-15	-3.33455e-14
-0.0899459	-1.90262	-1.682			-0.674595	2.89457e-15	-3.55422e-14
-0.0895135	-1.90206	-1.67642			-0.671351	2.42097e-15	-3.32797e-14
-0.0890811	-1.89822	-1.67133			-0.668108	2.21049e-15	-2.71211e-14
-0.0886487	-1.88764	-1.66932			-0.664865	1.60152e-15	-1.79625e-14
-0.0882162	-1.87003	-1.67046			-0.661622	2.2148e-15	-6.85347e-15
-0.0877838	-1.84913	-1.67183			-0.658378	2.60082e-15	5.11958e-15
-0.0873513	-1.83077	-1.66948			-0.655135	2.35302e-15	1.68781e-14
-0.0869189	-1.81964	-1.66149			-0.651892	1.27489e-15	2.73505e-14
-0.0864865	-1.81718	-1.64966			-0.648649	2.30193e-15	3.54773e-14
-0.0860541	-1.82195	-1.63851			-0.645405	3.19329e-15	4.02661e-14
-0.0856216	-1.83137	-1.63242			-0.642162	2.51057e-15	4.09146e-14
-0.0851892	-1.84297	-1.63284			-0.638919	3.63548e-15	3.69806e-14
-0.0847568	-1.85451	-1.6378			-0.635676	2.33348e-15	2.85458e-14
-0.0843243	-1.86391	-1.64384			-0.632432	4.59118e-15	1.6311e-14
-0.0838919	-1.86953	-1.64868			-0.629189	3.93671e-15	1.56775e-15
-0.0834595	-1.87094	-1.65253			-0.625946	4.01498e-15	-1.39676e-14
-0.083027	-1.86948	-1.65725			-0.622703	3.30293e-15	-2.84278e-14
-0.0825946	-1.86808	-1.66478			-0.619459	4.04421e-15	-4.01051e-14
-0.0821622	-1.86969	-1.67579			-0.616216	2.69469e-15	-4.77136e-14
-0.0817297	-1.87504	-1.68896			-0.612973	2.1453e-15	-5.05427e-14
-0.0812973	-1.88208	-1.70071			-0.60973	2.57246e-15	-4.84882e-14
-0.0808649	-1.88763	-1.7064			-0.606487	2.23714e-15	-4.19952e-14
-0.0804324	-1.89011	-1.70298			-0.603243	1.76838e-15	-3.19643e-14
-0.08	-1.89035	-1.69145			-0.6	2.25722e-15	-1.96551e-14
-0.0795676	-1.89013	-1.67689			-0.596757	1.34491e-15	-6.57585e-15
-0.0791351	-1.89027	-1.66529			-0.593513	1.6581e-15	5.67539e-15
-0.0787027	-1.89036	-1.65936			-0.59027	1.13335e-15	1.56437e-14
-0.0782703	-1.88957	-1.65682			-0.587027	2.41828e-15	2.22975e-14
-0.0778378	-1.88731	-1.65289			-0.583784	2.33584e-15	2.52719e-14
-0.0774054	-1.88337	-1.64477			-0.580541	3.01455e-15	2.49699e-14
-0.076973	-1.87813	-1.63416			-0.577297	3.2676e-15	2.24543e-14
-0.0765405	-1.87273	-1.62575			-0.574054	3.01654e-15	1.91438e-14
-0.0761081	-1.86837	-1.62358			-0.570811	2.58725e-15	1.64104e-14
-0.0756757	-1.86543	-1.62862			-0.567568	2.11401e-15	1.52074e-14
-0.0752432	-1.86332	-1.63882			-0.564324	2.21381e-15	1.58387e-14
-0.0748108	-1.86174	-1.65095			-0.561081	3.23178e-15	1.79163e-14
-0.0743784	-1.86161	-1.66232			-0.557838	2.96177e-15	2.04915e-14
-0.0739459	-1.86444	-1.67103			-0.554595	2.47816e-15	2.23121e-14
-0.0735135	-1.87041	-1.67535			-0.551351	1.94974e-15	2.21442e-14
-0.0730811	-1.87733	-1.67363			-0.548108	3.69987e-15	1.90972e-14
-0.0726487	-1.88181	-1.66587			-0.544865	3.36486e-15	1.28826e-14
-0.0722162	-1.88156	-1.65585			-0.541622	3.54533e-15	3.93642e-15
-0.0717838	-1.87717	-1.65099			-0.538378	3.73142e-15	-6.64711e-15
-0.0713513	-1.87215	-1.65854			-0.535135	4.67636e-15	-1.737e-14
-0.0709189	-1.87109	-1.68033			-0.531892	2.23312e-15	-2.67029e-14
-0.0704865	-1.87687	-1.71048			-0.528649	3.68586e-15	-3.34523e-14
-0.0700541	-1.8885	-1.73831			-0.525405	2.16996e-15	-3.69946e-14
-0.0696216	-1.9015	-1.75439			-0.522162	2.77365e-15	-3.73046e-14
-0.0691892	-1.91079	-1.75498			-0.518919	1.79379e-15	-3.47907e-14
-0.0687568	-1.91362	-1.74254			-0.515676	2.40414e-15	-3.00309e-14
-0.0683243	-1.91032	-1.72322			-0.512432	2.50409e-15	-2.35334e-14
-0.0678919	-1.90293	-1.70409			-0.509189	2.73747e-15	-1.56224e-14
-0.0674595	-1.89381	-1.69068			-0.505946	1.45625e-15	-6.48299e-15
-0.067027	-1.88499	-1.68501			-0.502703	2.13382e-15	3.67418e-15
-0.0665946	-1.87793	-1.6848			-0.499459	1.48703e-15	1.44164e-14
-0.0661622	-1.87296	-1.68516			-0.496216	2.72928e-15	2.49577e-14
-0.0657297	-1.86901	-1.68215			-0.492973	1.705e-15	3.41648e-14
-0.0652973	-1.8647	-1.67559			-0.48973	2.11465e-15	4.07219e-14
-0.0648649	-1.86007	-1.66917			-0.486486	2.09083e-15	4.34222e-14
-0.0644324	-1.8571	-1.66808			-0.483243	3.5812e-15	4.15016e-14
-0.064	-1.85803	-1.6756			-0.48	2.81989e-15	3.49078e-14
-0.0635676	-1.86283	-1.69067			-0.476757	4.13341e-15	2.44054e-14
-0.0631351	-1.86867	-1.70784			-0.473514	3.81438e-15	1.1468e-14
-0.0627027	-1.87246	-1.72029			-0.47027	4.47436e-15	-2.01797e-15
-0.0622703	-1.87419	-1.72399			-0.467027	2.8212e-15	-1.4146e-14
-0.0618378	-1.87734	-1.71975			-0.463784	3.28854e-15	-2.33537e-14
-0.0614054	-1.88505	-1.7118			-0.460541	2.67435e-15	-2.86599e-14
-0.060973	-1.89604	-1.70482			-0.457297	3.3817e-15	-2.97319e-14
-0.0605405	-1.90475	-1.70172			-0.454054	1.86922e-15	-2.68091e-14
-0.0601081	-1.90611	-1.70298			-0.450811	3.32855e-15	-2.05523e-14
-0.0596757	-1.90001	-1.70699			-0.447568	1.21397e-15	-1.18835e-14
-0.0592432	-1.8917	-1.71123			-0.444324	3.30998e-15	-1.85989e-15
-0.0588108	-1.88776	-1.71388			-0.441081	1.7677e-15	8.41694e-15
-0.0583784	-1.8912	-1.71448			-0.437838	2.58226e-15	1.78713e-14
-0.0579459	-1.89898	-1.71319			-0.434595	1.71542e-15	2.55242e-14
-0.0575135	-1.90413	-1.70975			-0.431351	3.70189e-15	3.05709e-14
-0.0570811	-1.90101	-1.70386			-0.428108	2.48138e-15	3.24599e-14
-0.0566486	-1.88955	-1.69619			-0.424865	3.72328e-15	3.09616e-14
-0.0562162	-1.8749	-1.68856			-0.421622	2.31693e-15	2.62113e-14
-0.0557838	-1.86356	-1.68307			-0.418378	4.18448e-15	1.87168e-14
-0.0553514	-1.86005	-1.6813			-0.415135	3.9416e-15	9.31636e-15
-0.0549189	-1.86598	-1.68405			-0.411892	3.61993e-15	-9.20126e-16
-0.0544865	-1.88034	-1.69105			-0.408649	2.64177e-15	-1.08434e-14
-0.0540541	-1.89945	-1.70044			-0.405405	5.03044e-15	-1.94048e-14
-0.0536216	-1.91741	-1.70892			-0.402162	2.94118e-15	-2.58206e-14
-0.0531892	-1.928	-1.71314			-0.398919	3.01144e-15	-2.96725e-14
-0.0527568	-1.9273	-1.71138			-0.395676	1.67286e-15	-3.09195e-14
-0.0523243	-1.9155	-1.70454			-0.392432	3.45204e-15	-2.98319e-14
-0.0518919	-1.89668	-1.6959			-0.389189	2.76094e-15	-2.68897e-14
-0.0514595	-1.87717	-1.68967			-0.385946	3.38872e-15	-2.26901e-14
-0.051027	-1.86303	-1.68864			-0.382703	1.18632e-15	-1.78832e-14
-0.0505946	-1.85787	-1.69247			-0.379459	3.00388e-15	-1.31183e-14
-0.0501622	-1.86172	-1.69818			-0.376216	1.90626e-15	-8.96936e-15
-0.0497297	-1.87144	-1.70272			-0.372973	2.41647e-15	-5.82593e-15
-0.0492973	-1.88243	-1.70477			-0.36973	2.32558e-15	-3.7755e-15
-0.0488649	-1.89117	-1.70455			-0.366486	3.52909e-15	-2.53932e-15
-0.0484324	-1.89704	-1.70237			-0.363243	1.68958e-15	-1.52121e-15
-0.048	-1.90207	-1.69787			-0.36	3.4259e-15	9.83821e-18
-0.0475676	-1.90878	-1.69049			-0.356757	1.64841e-15	2.64441e-15
-0.0471351	-1.91792	-1.6807			-0.353514	3.31816e-15	6.55835e-15
-0.0467027	-1.92803	-1.67082			-0.35027	1.41764e-15	1.13502e-14
-0.0462703	-1.93692	-1.66419			-0.347027	2.25227e-15	1.60734e-14
-0.0458378	-1.94321	-1.66286			-0.343784	1.79929e-15	1.94827e-14
-0.0454054	-1.94644	-1.66613			-0.340541	3.41411e-15	2.04328e-14
-0.044973	-1.94604	-1.67153			-0.337297	2.11386e-15	1.83013e-14
-0.0445405	-1.9413	-1.67714			-0.334054	3.89422e-15	1.32797e-14
-0.0441081	-1.93248	-1.68265			-0.330811	2.56767e-15	6.40339e-15
-0.0436757	-1.92137	-1.68834			-0.327568	4.36482e-15	-7.22358e-16
-0.0432432	-1.91001	-1.69385			-0.324324	2.92826e-15	-6.42558e-15
-0.0428108	-1.89933	-1.69845			-0.321081	4.04117e-15	-9.51703e-15
-0.0423784	-1.88947	-1.70202			-0.317838	1.1612e-15	-9.66566e-15
-0.0419459	-1.88105	-1.70523			-0.314595	2.05405e-15	-7.43836e-15
-0.0415135	-1.875	-1.7085			-0.311351	9.63298e-16	-3.98668e-15
-0.0410811	-1.87135	-1.71097			-0.308108	4.28079e-15	-5.24448e-16
-0.0406486	-1.86912	-1.71068			-0.304865	2.50224e-15	2.16298e-15
-0.0402162	-1.86776	-1.70613			-0.301622	4.03418e-15	3.96067e-15
-0.0397838	-1.86792	-1.69812			-0.298378	1.74494e-15	5.33038e-15
-0.0393514	-1.87019	-1.69001			-0.295135	3.66974e-15	6.96144e-15
-0.0389189	-1.87392	-1.68575			-0.291892	1.96768e-15	9.36193e-15
-0.0384865	-1.87783	-1.68671			-0.288649	3.04419e-15	1.25935e-14
-0.0380541	-1.88167	-1.6904			-0.285405	1.55367e-15	1.62605e-14
-0.0376216	-1.88643	-1.69272			-0.282162	3.55819e-15	1.97266e-14
-0.0371892	-1.89276	-1.69172			-0.278919	2.16838e-15	2.24199e-14
-0.0367568	-1.89953	-1.68939			-0.275676	4.11435e-15	2.40578e-14
-0.0363243	-1.90414	-1.68985			-0.272432	2.74252e-15	2.46795e-14
-0.0358919	-1.90434	-1.69605			-0.269189	4.52471e-15	2.44858e-14
-0.0354595	-1.89962	-1.70784			-0.265946	2.22e-15	2.35948e-14
-0.035027	-1.89133	-1.72206			-0.262703	4.12204e-15	2.18716e-14
-0.0345946	-1.8818	-1.73379			-0.259459	1.87104e-15	1.89488e-14
-0.0341622	-1.87363	-1.73823			-0.256216	4.14649e-15	1.4448e-14
-0.0337297	-1.86911	-1.73282			-0.252973	3.28181e-15	8.29141e-15
-0.0332973	-1.86945	-1.71897			-0.24973	5.50639e-15	9.2694e-16
-0.0328649	-1.8742	-1.70189			-0.246486	2.77231e-15	-6.67819e-15
-0.0324324	-1.88168	-1.68803			-0.243243	4.98301e-15	-1.33052e-14
-0.032	-1.89021	-1.68163			-0.24	3.68098e-15	-1.79053e-14
-0.0315676	-1.89919	-1.6828			-0.236757	3.43449e-15	-1.9982e-14
-0.0311351	-1.90876	-1.68817			-0.233514	1.09117e-15	-1.97546e-14
-0.0307027	-1.91878	-1.69331			-0.23027	3.9494e-15	-1.80351e-14
-0.0302703	-1.92813	-1.6949			-0.227027	2.61614e-15	-1.58852e-14
-0.0298378	-1.93491	-1.69153			-0.223784	4.36553e-15	-1.42219e-14
-0.0294054	-1.93733	-1.68342			-0.220541	2.53858e-15	-1.354e-14
-0.028973	-1.93481	-1.67208			-0.217297	3.85721e-15	-1.38438e-14
-0.0285405	-1.92851	-1.66034			-0.214054	2.15541e-15	-1.47692e-14
-0.0281081	-1.92054	-1.65171			-0.210811	4.18559e-15	-1.57975e-14
-0.0276757	-1.91213	-1.64864			-0.207568	2.09461e-15	-1.64456e-14
-0.0272432	-1.90288	-1.65124			-0.204324	3.3444e-15	-1.63661e-14
-0.0268108	-1.89211	-1.65815			-0.201081	1.78413e-15	-1.53597e-14
-0.0263784	-1.88124	-1.66894			-0.197838	3.97113e-15	-1.33501e-14
-0.0259459	-1.87443	-1.68456			-0.194595	1.99837e-15	-1.03799e-14
-0.0255135	-1.87595	-1.70505			-0.191351	3.5342e-15	-6.64487e-15
-0.0250811	-1.88627	-1.72726			-0.188108	1.40753e-15	-2.53916e-15
-0.0246486	-1.90055	-1.74571			-0.184865	3.51147e-15	1.34914e-15
-0.0242162	-1.91158	-1.75561			-0.181622	1.02047e-15	4.33668e-15
-0.0237838	-1.91459	-1.75509			-0.178378	4.05558e-15	5.83288e-15
-0.0233514	-1.90991	-1.74534			-0.175135	1.37942e-15	5.55224e-15
-0.0229189	-1.90158	-1.72964			-0.171892	4.40797e-15	3.65469e-15
-0.0224865	-1.89368	-1.71235			-0.168649	1.98991e-15	7.37502e-16
-0.0220541	-1.88779	-1.6977			-0.165405	4.70164e-15	-2.33201e-15
-0.0216216	-1.88333	-1.68837			-0.162162	1.53775e-15	-4.67737e-15
-0.0211892	-1.87951	-1.68502			-0.158919	3.33589e-15	-5.65647e-15
-0.0207568	-1.87657	-1.68708			-0.155676	1.46246e-15	-4.98946e-15
-0.0203243	-1.87585	-1.69375			-0.152432	3.57924e-15	-2.73686e-15
-0.0198919	-1.8791	-1.70369			-0.149189	1.58442e-15	8.27506e-16
-0.0194595	-1.88772	-1.71414			-0.145946	3.97862e-15	5.35511e-15
-0.019027	-1.90173	-1.72133			-0.142703	1.25818e-15	1.0487e-14
-0.0185946	-1.91859	-1.72286			-0.139459	3.95461e-15	1.58174e-14
-0.0181622	-1.93332	-1.71964			-0.136216	1.86766e-15	2.08041e-14
-0.0177297	-1.94053	-1.71517			-0.132973	3.74561e-15	2.47184e-14
-0.0172973	-1.9376	-1.71266			-0.12973	8.00883e-16	2.67146e-14
-0.0168649	-1.92638	-1.71244			-0.126486	4.15015e-15	2.60346e-14
-0.0164324	-1.91182	-1.71203			-0.123243	2.65917e-15	2.22816e-14
-0.016	-1.89853	-1.70866			-0.12	4.78841e-15	1.56457e-14
-0.0155676	-1.88804	-1.70205			-0.116757	2.69964e-15	6.97036e-15
-0.0151351	-1.87913	-1.69537			-0.113514	5.27427e-15	-2.38592e-15
-0.0147027	-1.87083	-1.69331			-0.11027	2.3368e-15	-1.08566e-14
-0.0142703	-1.86482	-1.69863			-0.107027	4.17833e-15	-1.70385e-14
-0.0138378	-1.86479	-1.70972			-0.103784	2.295e-15	-2.00098e-14
-0.0134054	-1.87337	-1.72108			-0.100541	3.64691e-15	-1.95047e-14
-0.012973	-1.88939	-1.72697			-0.0972973	2.33956e-15	-1.59158e-14
-0.0125405	-1.9078	-1.7255			-0.0940541	3.0176e-15	-1.01435e-14
-0.0121081	-1.92192	-1.71989			-0.0908108	1.56687e-15	-3.35269e-15
-0.0116757	-1.92661	-1.71568			-0.0875676	3.86984e-15	3.29979e-15
-0.0112432	-1.92074	-1.71647			-0.0843243	1.91808e-15	8.90508e-15
-0.0108108	-1.90761	-1.72144			-0.0810811	4.20623e-15	1.29639e-14
-0.0103784	-1.89294	-1.72645			-0.0778378	1.75682e-15	1.544e-14
-0.00994595	-1.88169	-1.72705			-0.0745946	4.09444e-15	1.66942e-14
-0.00951351	-1.87601	-1.72104			-0.0713513	2.46312e-15	1.73115e-14
-0.00908108	-1.87533	-1.70937			-0.0681081	4.73488e-15	1.78658e-14
-0.00864865	-1.87761	-1.69566			-0.0648649	2.33713e-15	1.86908e-14
-0.00821622	-1.88068	-1.68483			-0.0616216	3.97747e-15	1.97383e-14
-0.00778378	-1.88319	-1.68117			-0.0583784	1.39233e-15	2.0578e-14
-0.00735135	-1.88505	-1.6864			-0.0551351	4.63276e-15	2.05423e-14
-0.00691892	-1.88727	-1.69876			-0.0518919	2.7526e-15	1.89623e-14
-0.00648649	-1.89113	-1.71382			-0.0486486	5.10448e-15	1.54021e-14
-0.00605405	-1.89726	-1.72651			-0.0454054	2.76673e-15	9.80876e-15
-0.00562162	-1.90486	-1.73308			-0.0421622	5.11695e-15	2.53703e-15
-0.00518919	-1.91175	-1.73216			-0.0389189	2.571e-15	-5.73901e-15
-0.00475676	-1.9152	-1.72502			-0.0356757	5.01438e-15	-1.41757e-14
-0.00432432	-1.91382	-1.71504			-0.0324324	3.01665e-15	-2.19139e-14
-0.00389189	-1.9089	-1.70647			-0.0291892	4.96339e-15	-2.81962e-14
-0.00345946	-1.90402	-1.7026			-0.0259459	2.07669e-15	-3.24337e-14
-0.00302703	-1.90245	-1.70432			-0.0227027	4.38732e-15	-3.42333e-14
-0.00259459	-1.9046	-1.70995			-0.0194595	1.41632e-15	-3.34066e-14
-0.00216216	-1.90771	-1.7166			-0.0162162	4.87686e-15	-2.99819e-14
-0.00172973	-1.90832	-1.72197			-0.012973	1.76737e-15	-2.42214e-14
-0.0012973	-1.90518	-1.72524			-0.00972973	3.56099e-15	-1.66285e-14
-0.000864865	-1.90043	-1.72681			-0.00648649	1.28504e-15	-7.92026e-15
-0.000432432	-1.89834	-1.72773			-0.00324324	3.17334e-15	1.04707e-15
0	-1.90249	-1.72923			0	1.29435e-15	9.3855e-15
0.000432432	-1.91335	-1.73173			0.00324324	4.30055e-15	1.62835e-14
0.000864865	-1.92778	-1.73404			0.00648649	2.45858e-15	2.10862e-14
0.0012973	-1.94091	-1.73348			0.00972973	4.29272e-15	2.33462e-14
0.00172973	-1.94911	-1.72754			0.012973	8.36653e-16	2.28682e-14
0.00216216	-1.95191	-1.71619			0.0162162	4.27136e-15	1.97639e-14
0.00259459	-1.9515	-1.70319			0.0194595	2.45814e-15	1.45013e-14
0.00302703	-1.9509	-1.69481			0.0227027	5.64435e-15	7.89671e-15
0.00345946	-1.95192	-1.69617			0.0259459	2.81966e-15	1.00067e-15
0.00389189	-1.95434	-1.7074			0.0291892	4.36323e-15	-5.11894e-15
0.00432432	-1.95598	-1.7232			0.0324324	2.12291e-15	-9.62658e-15
0.00475676	-1.9537	-1.73666			0.0356757	4.39599e-15	-1.2096e-14
0.00518919	-1.94513	-1.74398			0.0389189	1.02516e-15	-1.25397e-14
0.00562162	-1.93051	-1.74562			0.0421622	4.75147e-15	-1.12951e-14
0.00605405	-1.91324	-1.74346			0.0454054	1.71875e-15	-8.84983e-15
0.00648649	-1.89865	-1.73776			0.0486486	4.4849e-15	-5.70729e-15
0.00691892	-1.89159	-1.72782			0.0518919	2.45483e-15	-2.34955e-15
0.00735135	-1.89445	-1.71487			0.0551351	3.89847e-15	7.2877e-16
0.00778378	-1.90625	-1.70362			0.0583784	7.60309e-16	2.99756e-15
0.00821622	-1.92313	-1.69995			0.0616216	4.65509e-15	3.9545e-15
0.00864865	-1.94012	-1.70694			0.0648649	1.55717e-15	3.28464e-15
0.00908108	-1.95339	-1.72264			0.0681081	4.6757e-15	1.04817e-15
0.00951351	-1.96167	-1.74153			0.0713513	2.75688e-15	-2.21099e-15
0.00994595	-1.9656	-1.75817			0.0745946	4.78537e-15	-5.51967e-15
0.0103784	-1.96614	-1.77041			0.0778378	1.63377e-15	-7.70507e-15
0.0108108	-1.96337	-1.77967			0.0810811	4.36986e-15	-7.7344e-15
0.0112432	-1.95676	-1.78801			0.0843243	1.56846e-15	-5.05197e-15
0.0116757	-1.94611	-1.79467			0.0875676	4.19232e-15	2.00026e-16
0.0121081	-1.93223	-1.79552			0.0908108	1.39706e-15	7.15534e-15
0.0125405	-1.91707	-1.78597			0.0940541	3.51687e-15	1.44131e-14
0.012973	-1.90344	-1.76463			0.0972973	1.49032e-15	2.04004e-14
0.0134054	-1.8942	-1.7348			0.100541	4.34289e-15	2.38056e-14
0.0138378	-1.89123	-1.70325			0.103784	1.55906e-15	2.39455e-14
0.0142703	-1.89459	-1.67795			0.107027	5.78514e-15	2.09342e-14
0.0147027	-1.90261	-1.66549			0.11027	2.81866e-15	1.55859e-14
0.0151351	-1.9128	-1.66857			0.113514	5.51033e-15	9.08947e-15
0.0155676	-1.92294	-1.68492			0.116757	2.28871e-15	2.58881e-15
0.016	-1.93139	-1.70851			0.12	4.07012e-15	-3.15112e-15
0.0164324	-1.93689	-1.73243			0.123243	1.71065e-15	-7.85994e-15
0.0168649	-1.93881	-1.75168			0.126486	5.22438e-15	-1.16382e-14
0.0172973	-1.93777	-1.76396			0.12973	1.80786e-15	-1.46935e-14
0.0177297	-1.93566	-1.76916			0.132973	5.17757e-15	-1.70945e-14
0.0181622	-1.93444	-1.76848			0.136216	2.48345e-15	-1.86715e-14
0.0185946	-1.93496	-1.76402			0.139459	4.7588e-15	-1.90946e-14
0.019027	-1.93658	-1.75804			0.142703	1.59105e-15	-1.80589e-14
0.0194595	-1.9377	-1.75162			0.145946	3.45738e-15	-1.5457e-14
0.0198919	-1.93653	-1.74382			0.149189	1.63787e-15	-1.14491e-14
0.0203243	-1.93209	-1.73275			0.152432	4.8686e-15	-6.4109e-15
0.0207568	-1.92522	-1.71819			0.155676	9.23993e-16	-8.17278e-16
0.0211892	-1.91849	-1.70298			0.158919	4.26473e-15	4.86162e-15
0.0216216	-1.91454	-1.69147			0.162162	2.08342e-15	1.01987e-14
0.0220541	-1.91437	-1.6865			0.165405	4.22605e-15	1.47906e-14
0.0224865	-1.91716	-1.68848			0.168649	1.4101e-15	1.82308e-14
0.0229189	-1.92142	-1.69734			0.171892	4.01131e-15	2.01331e-14
0.0233514	-1.92586	-1.7144			0.175135	2.02851e-15	2.0223e-14
0.0237838	-1.92922	-1.74105			0.178378	5.2566e-15	1.84656e-14
0.0242162	-1.93023	-1.77549			0.181622	2.10753e-15	1.51589e-14
0.0246486	-1.92812	-1.81122			0.184865	4.78885e-15	1.09234e-14
0.0250811	-1.92301	-1.83913			0.188108	2.50659e-15	6.56141e-15
0.0255135	-1.91582	-1.85126			0.191351	5.48842e-15	2.81906e-15
0.0259459	-1.90812	-1.84326			0.194595	2.15681e-15	1.41391e-16
0.0263784	-1.90196	-1.81544			0.197838	4.14514e-15	-1.47551e-15
0.0268108	-1.89927	-1.77288			0.201081	2.00272e-15	-2.46122e-15
0.0272432	-1.90102	-1.72483			0.204324	4.40067e-15	-3.47299e-15
0.0276757	-1.9074	-1.68229			0.207568	2.00485e-15	-5.09621e-15
0.0281081	-1.91857	-1.65411			0.210811	5.57262e-15	-7.56323e-15
0.0285405	-1.93438	-1.64393			0.214054	2.23851e-15	-1.06049e-14
0.028973	-1.95329	-1.64993			0.217297	5.1902e-15	-1.34938e-14
0.0294054	-1.97201	-1.66769			0.220541	1.68475e-15	-1.52619e-14
0.0298378	-1.98662	-1.69314			0.223784	4.67502e-15	-1.50117e-14
0.0302703	-1.99424	-1.72286			0.227027	2.13139e-15	-1.22104e-14
0.0307027	-1.99377	-1.7524			0.23027	4.04148e-15	-6.87427e-15
0.0311351	-1.9859	-1.7762			0.233514	1.20699e-15	4.13575e-16
0.0315676	-1.97288	-1.79008			0.236757	4.20647e-15	8.64573e-15
0.032	-1.95805	-1.79348			0.24	1.29434e-15	1.66424e-14
0.0324324	-1.9447	-1.78839			0.243243	4.46101e-15	2.33267e-14
0.0328649	-1.93487	-1.77683			0.246486	1.93159e-15	2.79393e-14
0.0332973	-1.92857	-1.76011			0.24973	5.5266e-15	3.01351e-14
0.0337297	-1.92417	-1.74039			0.252973	2.31873e-15	2.99579e-14
0.0341622	-1.91967	-1.72159			0.256216	4.86353e-15	2.7728e-14
0.0345946	-1.91419	-1.70762			0.259459	1.75493e-15	2.39029e-14
0.035027	-1.9085	-1.70012			0.262703	6.05823e-15	1.89624e-14
0.0354595	-1.90431	-1.69863			0.265946	2.99888e-15	1.33478e-14
0.0358919	-1.90284	-1.70271			0.269189	5.41224e-15	7.45595e-15
0.0363243	-1.90398	-1.71292			0.272432	2.41714e-15	1.67243e-15
0.0367568	-1.90667	-1.7293			0.275676	4.94919e-15	-3.58845e-15
0.0371892	-1.91023	-1.7492			0.278919	2.78165e-15	-7.87131e-15
0.0376216	-1.91508	-1.76754			0.282162	6.06073e-15	-1.07253e-14
0.0380541	-1.92195	-1.77905			0.285405	2.69362e-15	-1.18136e-14
0.0384865	-1.9301	-1.78091			0.288649	4.94739e-15	-1.10555e-14
0.0389189	-1.9368	-1.77416			0.291892	1.58185e-15	-8.73989e-15
0.0393514	-1.93918	-1.76356			0.295135	4.86539e-15	-5.54214e-15
0.0397838	-1.93662	-1.75525			0.298378	2.39122e-15	-2.40812e-15
0.0402162	-1.93092	-1.75301			0.301622	4.80109e-15	-3.24017e-16
0.0406486	-1.92412	-1.75591			0.304865	2.30231e-15	-4.10681e-17
0.0410811	-1.9166	-1.75977			0.308108	5.39679e-15	-1.84846e-15
0.0415135	-1.90749	-1.76132			0.311351	2.24417e-15	-5.47351e-15
0.0419459	-1.89655	-1.76099			0.314595	5.79689e-15	-1.01442e-14
0.0423784	-1.88557	-1.76189			0.317838	2.76996e-15	-1.47934e-14
0.0428108	-1.8784	-1.76622			0.321081	5.24465e-15	-1.83377e-14
0.0432432	-1.87962	-1.77251			0.324324	1.27049e-15	-1.99421e-14
0.0436757	-1.89193	-1.77613			0.327568	5.3967e-15	-1.91917e-14
0.0441081	-1.91387	-1.77319			0.330811	1.69435e-15	-1.61309e-14
0.0445405	-1.93975	-1.76436			0.334054	4.21409e-15	-1.11795e-14
0.044973	-1.9623	-1.75475			0.337297	1.34408e-15	-4.97462e-15
0.0454054	-1.97599	-1.74939			0.340541	5.12005e-15	1.79927e-15
0.0458378	-1.97839	-1.74876			0.343784	2.16324e-15	8.54015e-15
0.0462703	-1.96958	-1.74922			0.347027	4.03293e-15	1.47957e-14
0.0467027	-1.95133	-1.7475			0.35027	1.60345e-15	2.02692e-14
0.0471351	-1.92739	-1.74419			0.353514	4.82027e-15	2.47798e-14
0.0475676	-1.9037	-1.74295			0.356757	2.76037e-15	2.81991e-14
0.048	-1.88707	-1.74702			0.36	5.22556e-15	3.03869e-14
0.0484324	-1.88217	-1.75678			0.363243	1.91196e-15	3.1153e-14
0.0488649	-1.88908	-1.76979			0.366486	4.97546e-15	3.02655e-14
0.0492973	-1.90357	-1.78215			0.36973	2.55791e-15	2.75139e-14
0.0497297	-1.91991	-1.78992			0.372973	5.87858e-15	2.28096e-14
0.0501622	-1.93401	-1.79034			0.376216	3.217e-15	1.62869e-14
0.0505946	-1.94462	-1.78328			0.379459	6.05385e-15	8.36411e-15
0.051027	-1.95229	-1.77178			0.382703	2.50212e-15	-2.65009e-16
0.0514595	-1.95776	-1.76048			0.385946	6.08429e-15	-8.71297e-15
0.0518919	-1.96132	-1.75259			0.389189	3.18978e-15	-1.60353e-14
0.0523243	-1.96318	-1.74797			0.392432	5.5506e-15	-2.13909e-14
0.0527568	-1.96387	-1.74411			0.395676	3.08294e-15	-2.41917e-14
0.0531892	-1.96384	-1.73877			0.398919	4.93343e-15	-2.421e-14
0.0536216	-1.96293	-1.73151			0.402162	1.59843e-15	-2.16212e-14
0.0540541	-1.96051	-1.72346			0.405405	5.14199e-15	-1.69703e-14
0.0544865	-1.95654	-1.717			0.408649	2.95434e-15	-1.10602e-14
0.0549189	-1.95224	-1.71563			0.411892	4.21886e-15	-4.77996e-15
0.0553514	-1.94946	-1.72285			0.415135	1.88025e-15	1.09786e-15
0.0557838	-1.94929	-1.73938			0.418378	4.70694e-15	6.09679e-15
0.0562162	-1.95107	-1.76155			0.421622	2.80318e-15	1.01329e-14
0.0566486	-1.95239	-1.78283			0.424865	5.23966e-15	1.34765e-14
0.0570811	-1.94973	-1.79739			0.428108	2.64164e-15	1.65732e-14
0.0575135	-1.94045	-1.8023			0.431351	5.76348e-15	1.9781e-14
0.0579459	-1.92534	-1.79726			0.434595	1.99041e-15	2.31342e-14
0.0583784	-1.9099	-1.78374			0.437838	4.66943e-15	2.62505e-14
0.0588108	-1.90151	-1.76455			0.441081	2.07314e-15	2.84384e-14
0.0592432	-1.9039	-1.74349			0.444324	5.79484e-15	2.89615e-14
0.0596757	-1.914	-1.7245			0.447568	3.34417e-15	2.7337e-14
0.0601081	-1.92477	-1.71095			0.450811	5.92062e-15	2.35231e-14
0.0605405	-1.93117	-1.70569			0.454054	4.29487e-15	1.79127e-14
0.060973	-1.93346	-1.71093			0.457297	5.84907e-15	1.11558e-14
0.0614054	-1.93541	-1.72685			0.460541	2.81754e-15	3.9143e-15
0.0618378	-1.94068	-1.75027			0.463784	5.71382e-15	-3.3196e-15
0.0622703	-1.95061	-1.77497			0.467027	3.73114e-15	-1.02652e-14
0.0627027	-1.9641	-1.79421			0.47027	6.14776e-15	-1.67633e-14
0.0631351	-1.97839	-1.80328			0.473514	2.76691e-15	-2.26339e-14
0.0635676	-1.99037	-1.80081			0.476757	5.86982e-15	-2.75792e-14
0.064	-1.99804	-1.78875			0.48	3.61331e-15	-3.11922e-14
0.0644324	-2.00081	-1.77178			0.483243	5.51962e-15	-3.30624e-14
0.0648649	-1.99835	-1.75587			0.486486	2.72904e-15	-3.29189e-14
0.0652973	-1.98989	-1.74588			0.48973	4.539e-15	-3.07307e-14
0.0657297	-1.97527	-1.74334			0.492973	1.7166e-15	-2.67184e-14
0.0661622	-1.95672	-1.74624			0.496216	5.70546e-15	-2.12773e-14
0.0665946	-1.93889	-1.75096			0.499459	2.14732e-15	-1.48581e-14
0.067027	-1.92689	-1.75422			0.502703	4.62554e-15	-7.86019e-15
0.0674595	-1.92397	-1.75373			0.505946	2.34748e-15	-5.7736e-16
0.0678919	-1.93061	-1.74832			0.509189	4.54874e-15	6.79474e-15
0.0683243	-1.94476	-1.73902			0.512432	1.64447e-15	1.41018e-14
0.0687568	-1.96253	-1.72973			0.515676	5.39067e-15	2.11495e-14
0.0691892	-1.97883	-1.7259			0.518919	2.82449e-15	2.76256e-14
0.0696216	-1.98879	-1.73125			0.522162	4.45148e-15	3.30592e-14
0.0700541	-1.98969	-1.7451			0.525405	2.74256e-15	3.68485e-14
0.0704865	-1.98235	-1.76219			0.528649	4.80344e-15	3.83752e-14
0.0709189	-1.97079	-1.77548			0.531892	3.03814e-15	3.7184e-14
0.0713513	-1.96028	-1.78021			0.535135	5.84832e-15	3.3169e-14
0.0717838	-1.95464	-1.77697			0.538378	3.83518e-15	2.66881e-14
0.0722162	-1.95447	-1.77129			0.541622	6.64869e-15	1.85454e-14
0.0726487	-1.95733	-1.77023			0.544865	3.6168e-15	9.8399e-15
0.0730811	-1.95992	-1.77793			0.548108	5.9578e-15	1.73908e-15
0.0735135	-1.96018	-1.79305			0.551351	3.20283e-15	-4.73957e-15
0.0739459	-1.95792	-1.80919			0.554595	6.20997e-15	-8.87313e-15
0.0743784	-1.95406	-1.8184			0.557838	2.99418e-15	-1.02942e-14
0.0748108	-1.94973	-1.81587			0.561081	6.04203e-15	-9.00731e-15
0.0752432	-1.94587	-1.80303			0.564324	2.73766e-15	-5.4086e-15
0.0756757	-1.94334	-1.78629			0.567568	5.86816e-15	-3.20641e-16
0.0761081	-1.94319	-1.7722			0.570811	3.22304e-15	5.00796e-15
0.0765405	-1.94673	-1.76349			0.574054	5.22695e-15	9.02195e-15
0.076973	-1.95487	-1.75932			0.577297	2.18595e-15	1.01567e-14
0.0774054	-1.9674	-1.75822			0.580541	5.80632e-15	7.2839e-15
0.0778378	-1.98253	-1.75969			0.583784	3.58895e-15	1.69903e-16
0.0782703	-1.99707	-1.76321			0.587027	7.2665e-15	-1.02522e-14
0.0787027	-2.00721	-1.76732			0.59027	4.46993e-15	-2.19594e-14
0.0791351	-2.01011	-1.77055			0.593513	6.71734e-15	-3.2301e-14
0.0795676	-2.0055	-1.7728			0.596757	3.2498e-15	-3.87173e-14
0.08	-1.99571	-1.77478			0.6	4.75982e-15	-3.94653e-14
0.0804324	-1.98334	-1.77614			0.603243	2.36958e-15	-3.40904e-14
0.0808649	-1.96875	-1.77492			0.606487	4.34412e-15	-2.34878e-14
0.0812973	-1.95009	-1.76921			0.60973	1.57545e-15	-9.56447e-15
0.0817297	-1.92665	-1.75943			0.612973	4.65659e-15	5.33234e-15
0.0821622	-1.90214	-1.74875			0.616216	2.05615e-15	1.89895e-14
0.0825946	-1.88444	-1.74121			0.619459	5.74872e-15	2.9714e-14
0.083027	-1.88104	-1.73931			0.622703	3.41253e-15	3.64613e-14
0.0834595	-1.89396	-1.74312			0.625946	5.29218e-15	3.87652e-14
0.0838919	-1.91793	-1.75099			0.629189	2.61423e-15	3.66007e-14
0.0843243	-1.9434	-1.76066			0.632432	5.55356e-15	3.02911e-14
0.0847568	-1.96197	-1.76978			0.635676	3.75234e-15	2.04896e-14
0.0851892	-1.97043	-1.77643			0.638919	7.08557e-15	8.18034e-15
0.0856216	-1.97082	-1.77979			0.642162	4.3562e-15	-5.38485e-15
0.0860541	-1.96714	-1.78048			0.645405	6.23102e-15	-1.88534e-14
0.0864865	-1.96185	-1.77998			0.648649	3.60853e-15	-3.10017e-14
0.0869189	-1.95521	-1.78			0.651892	5.35348e-15	-4.09338e-14
0.0873513	-1.94742	-1.78217			0.655135	2.53476e-15	-4.81612e-14
0.0877838	-1.9405	-1.78733			0.658378	5.84752e-15	-5.25419e-14
0.0882162	-1.93719	-1.79422			0.661622	3.03932e-15	-5.41288e-14
0.0886487	-1.93812	-1.79936			0.664865	4.99478e-15	-5.30142e-14
0.0890811	-1.94073	-1.79959			0.668108	2.14349e-15	-4.92483e-14
0.0895135	-1.94133	-1.79521			0.671351	4.00548e-15	-4.28583e-14
0.0899459	-1.93827	-1.78981			0.674595	1.85881e-15	-3.39524e-14
0.0903784	-1.93324	-1.7862			0.677838	4.63363e-15	-2.28598e-14
0.0908108	-1.9298	-1.783			0.681081	1.49283e-15	-1.02485e-14
0.0912432	-1.93102	-1.77573			0.684324	3.71313e-15	2.835e-15
0.0916757	-1.93792	-1.76155			0.687568	1.0489e-15	1.50496e-14
0.0921081	-1.94896	-1.74292			0.690811	4.05594e-15	2.49747e-14
0.0925405	-1.96055	-1.72714			0.694054	1.99846e-15	3.14192e-14
0.092973	-1.96897	-1.7218			0.697297	4.43926e-15	3.3733e-14
0.0934054	-1.97288	-1.72952			0.700541	2.62724e-15	3.20059e-14
0.0938378	-1.9743	-1.74608			0.703784	5.87779e-15	2.70645e-14
0.0942703	-1.97641	-1.76353			0.707027	3.249e-15	2.02517e-14
0.0947027	-1.98006	-1.77565			0.71027	4.90837e-15	1.30587e-14
0.0951351	-1.98275	-1.78101			0.713513	2.65698e-15	6.74786e-15
0.0955676	-1.98139	-1.7818			0.716757	5.0362e-15	2.09987e-15
0.096	-1.97561	-1.78085			0.72	2.55669e-15	-6.35562e-16
0.0964324	-1.96841	-1.77979			0.723243	4.46456e-15	-1.60321e-15
0.0968649	-1.9635	-1.77932			0.726487	2.49751e-15	-1.11255e-15
0.0972973	-1.96219	-1.78012			0.72973	5.58421e-15	5.67368e-16
0.0977297	-1.96275	-1.78293			0.732973	2.92668e-15	3.30567e-15
0.0981622	-1.96248	-1.78792			0.736216	4.81206e-15	7.08448e-15
0.0985946	-1.96057	-1.79427			0.739459	2.08368e-15	1.18928e-14
0.099027	-1.95868	-1.80081			0.742703	4.55876e-15	1.76008e-14
0.0994595	-1.95881	-1.80743			0.745946	2.79296e-15	2.38606e-14
0.0998919	-1.96057	-1.81547			0.749189	5.36055e-15	3.00513e-14
0.100324	-1.96107	-1.82647			0.752432	3.19159e-15	3.52805e-14
0.100757	-1.95733	-1.83981			0.755676	4.74998e-15	3.84615e-14
0.101189	-1.94922	-1.85153			0.758919	3.05934e-15	3.84901e-14
0.101622	-1.9404	-1.85587			0.762162	4.933e-15	3.45216e-14
0.102054	-1.93658	-1.84883			0.765405	4.42618e-15	2.62846e-14
0.102486	-1.94194	-1.83092			0.768649	6.305e-15	1.43184e-14
0.102919	-1.95615	-1.80742			0.771892	4.41755e-15	5.35941e-18
0.103351	-1.97414	-1.78573			0.775135	7.65049e-15	-1.46645e-14
0.103784	-1.98939	-1.77155			0.778378	3.56644e-15	-2.75549e-14
0.104216	-1.99827	-1.76621			0.781622	5.67568e-15	-3.69218e-14
0.104649	-2.00136	-1.76703			0.784865	2.86409e-15	-4.18434e-14
0.105081	-2.00055	-1.77071			0.788108	5.11977e-15	-4.23937e-14
0.105514	-1.99602	-1.77627			0.791351	2.69696e-15	-3.95158e-14
0.105946	-1.98705	-1.78455			0.794595	4.96231e-15	-3.46631e-14
0.106378	-1.97583	-1.79546			0.797838	1.73346e-15	-2.93473e-14
0.106811	-1.96854	-1.80679			0.801081	5.27982e-15	-2.47448e-14
0.107243	-1.97091	-1.8157			0.804324	3.15849e-15	-2.14649e-14
0.107676	-1.98261	-1.82049			0.807568	4.68364e-15	-1.95099e-14
0.108108	-1.99645	-1.82091			0.810811	2.69037e-15	-1.83909e-14
0.108541	-2.00388	-1.81801			0.814054	4.28516e-15	-1.73268e-14
0.108973	-2.00163	-1.81406			0.817297	2.54949e-15	-1.54594e-14
0.109405	-1.99345	-1.8113			0.820541	4.69507e-15	-1.20443e-14
0.109838	-1.98606	-1.80981			0.823784	2.39969e-15	-6.60962e-15
0.11027	-1.98357	-1.80702			0.827027	3.51743e-15	9.12308e-16
0.110703	-1.98518	-1.80038			0.83027	2.82195e-15	1.00901e-14
0.111135	-1.98736	-1.79031			0.833513	3.82576e-15	1.99712e-14
0.111568	-1.98737	-1.78005			0.836757	2.01439e-15	2.91857e-14
0.112	-1.98516	-1.77275			0.84	3.96448e-15	3.62076e-14
0.112432	-1.98261	-1.76895			0.843243	2.90772e-15	3.97473e-14
0.112865	-1.98174	-1.76667			0.846487	4.28073e-15	3.91645e-14
0.113297	-1.98341	-1.76385			0.84973	3.68379e-15	3.47396e-14
0.11373	-1.98682	-1.76068			0.852973	6.10235e-15	2.76534e-14
0.114162	-1.98958	-1.75983			0.856216	4.69883e-15	1.96315e-14
0.114595	-1.98875	-1.76398			0.859459	5.89829e-15	1.23605e-14
0.115027	-1.98282	-1.77304			0.862703	2.63471e-15	6.91178e-15
0.115459	-1.97377	-1.78418			0.865946	4.48636e-15	3.43731e-15
0.115892	-1.96707	-1.7945			0.869189	2.52107e-15	1.28468e-15
0.116324	-1.96886	-1.80312			0.872432	4.9199e-15	-5.15202e-16
0.116757	-1.98192	-1.81065			0.875676	4.20538e-15	-2.62718e-15
0.117189	-2.00328	-1.81746			0.878919	5.86978e-15	-4.96928e-15
0.117622	-2.02552	-1.82319			0.882162	4.22448e-15	-6.67749e-15
0.118054	-2.04086	-1.82749			0.885405	5.42916e-15	-6.50726e-15
0.118486	-2.04498	-1.83033			0.888649	3.22375e-15	-3.48782e-15
0.118919	-2.03774	-1.83125			0.891892	4.6386e-15	2.47726e-15
0.119351	-2.02116	-1.82905			0.895135	2.09465e-15	1.03458e-14
0.119784	-1.99739	-1.82267			0.898378	4.33261e-15	1.81407e-14
0.120216	-1.96876	-1.81276			0.901622	2.92493e-15	2.35494e-14
0.120649	-1.93939	-1.80248			0.904865	5.56625e-15	2.46852e-14
0.121081	-1.91576	-1.79642			0.908108	4.30502e-15	2.07194e-14
0.121514	-1.9046	-1.79786			0.911351	6.38524e-15	1.21562e-14
0.121946	-1.90941	-1.80597			0.914595	4.41012e-15	6.70167e-16
0.122378	-1.92848	-1.81555			0.917838	6.39683e-15	-1.14049e-14
0.122811	-1.95571	-1.82008			0.921081	4.32902e-15	-2.17341e-14
0.123243	-1.98322	-1.81616			0.924324	4.75997e-15	-2.85512e-14
0.123676	-2.00431	-1.80575			0.927568	3.33743e-15	-3.09718e-14
0.124108	-2.01546	-1.79436			0.930811	4.57618e-15	-2.89999e-14
0.124541	-2.01705	-1.78719			0.934054	3.09181e-15	-2.32995e-14
0.124973	-2.01225	-1.78627			0.937297	4.65626e-15	-1.48782e-14
0.125405	-2.00507	-1.79068			0.940541	3.13518e-15	-4.8228e-15
0.125838	-1.9989	-1.79844			0.943784	5.00746e-15	5.83522e-15
0.12627	-1.99627	-1.80772			0.947027	2.66427e-15	1.61401e-14
0.126703	-1.99855	-1.81632			0.95027	4.36214e-15	2.51969e-14
0.127135	-2.00488	-1.82114			0.953513	3.3804e-15	3.22044e-14
0.127568	-2.01148	-1.81934			0.956757	5.0476e-15	3.65676e-14
0.128	-2.01292	-1.81048			0.96	3.41296e-15	3.80466e-14
0.128432	-2.00532	-1.79726			0.963243	5.37822e-15	3.68492e-14
0.128865	-1.98907	-1.78362			0.966487	5.48653e-15	3.35857e-14
0.129297	-1.9694	-1.77226			0.96973	6.10192e-15	2.90726e-14
0.12973	-1.95414	-1.76404			0.972973	3.74854e-15	2.40541e-14
0.130162	-1.94957	-1.75914			0.976216	5.25714e-15	1.89665e-14
0.130595	-1.95673	-1.75826			0.979459	4.74688e-15	1.38559e-14
0.131027	-1.97068	-1.76231			0.982703	5.56466e-15	8.4857e-15
0.131459	-1.98354	-1.77132			0.985946	4.52704e-15	2.579e-15
0.131892	-1.98931	-1.78389			0.989189	6.19514e-15	-3.92121e-15
0.132324	-1.987	-1.79795			0.992432	4.93362e-15	-1.06935e-14
0.132757	-1.98002	-1.81188			0.995676	6.34171e-15	-1.70474e-14
0.133189	-1.97306	-1.82509			0.998919	4.10854e-15	-2.20901e-14
0.133622	-1.9691	-1.83734			1.00216	5.6649e-15	-2.49815e-14
0.134054	-1.9686	-1.8478			1.00541	4.19587e-15	-2.51805e-14
0.134486	-1.97021	-1.85494			1.00865	5.57947e-15	-2.2601e-14
0.134919	-1.972	-1.85741			1.01189	3.27793e-15	-1.76366e-14
0.135351	-1.97241	-1.85475			1.01514	4.86531e-15	-1.10554e-14
0.135784	-1.97082	-1.84716			1.01838	3.50651e-15	-3.81136e-15
0.136216	-1.96778	-1.83499			1.02162	5.33816e-15	3.15925e-15
0.136649	-1.96508	-1.81892			1.02486	3.86249e-15	9.09012e-15
0.137081	-1.96547	-1.80048			1.02811	5.13075e-15	1.34503e-14
0.137514	-1.97175	-1.78195			1.03135	4.34601e-15	1.59325e-14
0.137946	-1.9852	-1.76571			1.03459	5.41157e-15	1.64137e-14
0.138378	-2.00398	-1.75408			1.03784	4.06481e-15	1.49413e-14
0.138811	-2.02288	-1.74961			1.04108	5.15024e-15	1.17717e-14
0.139243	-2.03534	-1.75469			1.04432	4.60159e-15	7.43022e-15
0.139676	-2.0368	-1.76981			1.04757	5.88205e-15	2.72658e-15
0.140108	-2.0271	-1.79236			1.05081	5.06924e-15	-1.3338e-15
0.140541	-2.01016	-1.81767			1.05405	6.06396e-15	-3.74867e-15
0.140973	-1.99109	-1.84132			1.0573	3.9845e-15	-3.7632e-15
0.141405	-1.97334	-1.8602			1.06054	4.93782e-15	-1.05774e-15
0.141838	-1.95816	-1.87194			1.06378	3.33264e-15	4.19986e-15
0.14227	-1.94658	-1.87465			1.06703	5.16941e-15	1.14453e-14
0.142703	-1.94082	-1.86833			1.07027	4.92596e-15	1.98889e-14
0.143135	-1.94311	-1.85599			1.07351	5.69528e-15	2.86773e-14
0.143568	-1.95275	-1.8427			1.07676	3.82484e-15	3.69924e-14
0.144	-1.96543	-1.83291			1.08	5.62298e-15	4.40969e-14
0.144432	-1.97603	-1.82825			1.08324	4.39074e-15	4.93802e-14
0.144865	-1.98251	-1.82702			1.08649	6.01663e-15	5.24506e-14
0.145297	-1.9869	-1.82601			1.08973	5.38073e-15	5.32649e-14
0.14573	-1.99285	-1.82322			1.09297	6.88115e-15	5.22332e-14
0.146162	-2.00235	-1.81954			1.09622	5.64152e-15	5.02144e-14
0.146595	-2.01416	-1.81759			1.09946	7.39942e-15	4.8357e-14
0.147027	-2.02433	-1.81937			1.1027	6.1872e-15	4.78081e-14
0.147459	-2.02796	-1.82516			1.10595	7.13294e-15	4.93813e-14
0.147892	-2.0215	-1.83457			1.10919	5.241e-15	5.33008e-14
0.148324	-2.00484	-1.84726			1.11243	7.13302e-15	5.91157e-14
0.148757	-1.98222	-1.86202			1.11568	6.3912e-15	6.58195e-14
0.149189	-1.96139	-1.87535			1.11892	7.5234e-15	7.21427e-14
0.149622	-1.95099	-1.88236			1.12216	6.9368e-15	7.69342e-14
0.150054	-1.95668	-1.87954			1.12541	8.48102e-15	7.95206e-14
0.150486	-1.97762	-1.86709			1.12865	6.93528e-15	7.99352e-14
0.150919	-2.00603	-1.84907			1.13189	9.70251e-15	7.89376e-14
0.151351	-2.03146	-1.83145			1.13514	8.8763e-15	7.77975e-14
0.151784	-2.04704	-1.81939			1.13838	9.95122e-15	7.78899e-14
0.152216	-2.0527	-1.81455			1.14162	8.58625e-15	8.02182e-14
0.152649	-2.05276	-1.81452			1.14486	8.27054e-15	8.50195e-14
0.153081	-2.05082	-1.8152			1.14811	9.2818e-15	9.15973e-14
0.153514	-2.0467	-1.81434			1.15135	9.88607e-15	9.84628e-14
0.153946	-2.03774	-1.81318			1.15459	9.45358e-15	1.03766e-13
0.154378	-2.02218	-1.8146			1.15784	1.12231e-14	1.05907e-13
0.154811	-2.00113	-1.81989			1.16108	1.01276e-14	1.04131e-13
0.155243	-1.97843	-1.82718			1.16432	1.16117e-14	9.89166e-14
0.155676	-1.95945	-1.83272			1.16757	1.32117e-14	9.19888e-14
0.156108	-1.94946	-1.83365			1.17081	1.3455e-14	8.59186e-14
0.156541	-1.95135	-1.83003			1.17405	1.23541e-14	8.34012e-14
0.156973	-1.96351	-1.8243			1.1773	1.21898e-14	8.6447e-14
0.157405	-1.98009	-1.81911			1.18054	1.17304e-14	9.57604e-14
0.157838	-1.9946	-1.8154			1.18378	1.19238e-14	1.10531e-13
0.15827	-2.00368	-1.81267			1.18703	1.19832e-14	1.28702e-13
0.158703	-2.00776	-1.81067			1.19027	1.36649e-14	1.47601e-13
0.159135	-2.00845	-1.81035			1.19351	1.35875e-14	1.64695e-13
0.159568	-2.00625	-1.81318			1.19676	1.54682e-14	1.78219e-13
0.16	-2.00069	-1.81937			1.2	1.53925e-14	1.87495e-13
0.160432	-1.9922	-1.8272			1.20324	1.68913e-14	1.92943e-13
0.160865	-1.98304	-1.83383			1.20649	1.64961e-14	1.95838e-13
0.161297	-1.97671	-1.83718			1.20973	1.7659e-14	1.97951e-13
0.16173	-1.97661	-1.83707			1.21297	1.76338e-14	2.0116e-13
0.162162	-1.9849	-1.83494			1.21622	1.98253e-14	2.07089e-13
0.162595	-2.00168	-1.83223			1.21946	1.86793e-14	2.16775e-13
0.163027	-2.02429	-1.8294			1.2227	2.07385e-14	2.30416e-13
0.163459	-2.04723	-1.82661			1.22595	1.91706e-14	2.47272e-13
0.163892	-2.06342	-1.82529			1.22919	2.12697e-14	2.65809e-13
0.164324	-2.06704	-1.828			1.23243	2.12892e-14	2.84085e-13
0.164757	-2.05645	-1.83586			1.23568	2.27093e-14	3.00307e-13
0.165189	-2.03534	-1.84622			1.23892	2.44135e-14	3.13348e-13
0.165622	-2.01105	-1.85343			1.24216	2.70255e-14	3.23012e-13
0.166054	-1.9911	-1.85311			1.24541	2.72089e-14	3.29948e-13
0.166486	-1.98007	-1.84592			1.24865	2.834e-14	3.35233e-13
0.166919	-1.9785	-1.83742			1.25189	2.7542e-14	3.39879e-13
0.167351	-1.98367	-1.83382			1.25514	2.99356e-14	3.44464e-13
0.167784	-1.99138	-1.83722			1.25838	2.9907e-14	3.49091e-13
0.168216	-1.9975	-1.8445			1.26162	3.25087e-14	3.53612e-13
0.168649	-1.99903	-1.85031			1.26486	3.3565e-14	3.57969e-13
0.169081	-1.99507	-1.85147			1.26811	3.59213e-14	3.6241e-13
0.169514	-1.98751	-1.84908			1.27135	3.5121e-14	3.67454e-13
0.169946	-1.98086	-1.8469			1.27459	3.68608e-14	3.73651e-13
0.170378	-1.98063	-1.84777			1.27784	3.79393e-14	3.8127e-13
0.170811	-1.99017	-1.85122			1.28108	3.90731e-14	3.90122e-13
0.171243	-2.00791	-1.8545			1.28432	3.95371e-14	3.99609e-13
0.171676	-2.0273	-1.85567			1.28757	4.20947e-14	4.08976e-13
0.172108	-2.0405	-1.85536			1.29081	4.29594e-14	4.17635e-13
0.172541	-2.04354	-1.85532			1.29405	4.52892e-14	4.25385e-13
0.172973	-2.03874	-1.8559			1.2973	4.61143e-14	4.32425e-13
0.173405	-2.03256	-1.85564			1.30054	4.8227e-14	4.39167e-13
0.173838	-2.03045	-1.85338			1.30378	4.82079e-14	4.45962e-13
0.17427	-2.0329	-1.85013			1.30703	4.98748e-14	4.52907e-13
0.174703	-2.03559	-1.84828			1.31027	5.09512e-14	4.59824e-13
0.175135	-2.03356	-1.84902			1.31351	5.43177e-14	4.66436e-13
0.175568	-2.02585	-1.85074			1.31676	5.40566e-14	4.72613e-13
0.176	-2.01661	-1.84997			1.32	5.70051e-14	4.78556e-13
0.176432	-2.01179	-1.84439			1.32324	5.80387e-14	4.84792e-13
0.176865	-2.01452	-1.83527			1.32649	6.03878e-14	4.91978e-13
0.177297	-2.02315	-1.82724			1.32973	6.06825e-14	5.00607e-13
0.17773	-2.03297	-1.82528			1.33297	6.22354e-14	5.10764e-13
0.178162	-2.03961	-1.83124			1.33622	6.32796e-14	5.22049e-13
0.178595	-2.04125	-1.84239			1.33946	6.62121e-14	5.33701e-13
0.179027	-2.03872	-1.85288			1.3427	6.79025e-14	5.44865e-13
0.179459	-2.03358	-1.85737			1.34595	7.00547e-14	5.5486e-13
0.179892	-2.02609	-1.8545			1.34919	7.1344e-14	5.63359e-13
0.180324	-2.01501	-1.84778			1.35243	7.28636e-14	5.70412e-13
0.180757	-1.99932	-1.84308			1.35568	7.58895e-14	5.76352e-13
0.181189	-1.98005	-1.84427			1.35892	7.71514e-14	5.81628e-13
0.181622	-1.96084	-1.85029			1.36216	7.8651e-14	5.86652e-13
0.182054	-1.94703	-1.85594			1.36541	8.08752e-14	5.91693e-13
0.182486	-1.9439	-1.85558			1.36865	8.30347e-14	5.96835e-13
0.182919	-1.95454	-1.84718			1.37189	8.45375e-14	6.01985e-13
0.183351	-1.97786	-1.83401			1.37514	8.69166e-14	6.06925e-13
0.183784	-2.00821	-1.82296			1.37838	8.86574e-14	6.11392e-13
0.184216	-2.03736	-1.82036			1.38162	9.04055e-14	6.15163e-13
0.184649	-2.05807	-1.82776			1.38486	9.26134e-14	6.18118e-13
0.185081	-2.0668	-1.84066			1.38811	9.51462e-14	6.20257e-13
0.185514	-2.06406	-1.85142			1.39135	9.73577e-14	6.21642e-13
0.185946	-2.05304	-1.85437			1.39459	9.85261e-14	6.2233e-13
0.186378	-2.03779	-1.84914			1.39784	1.00776e-13	6.22329e-13
0.186811	-2.02231	-1.83945			1.40108	1.02542e-13	6.21627e-13
0.187243	-2.01023	-1.82953			1.40432	1.05054e-13	6.20278e-13
0.187676	-2.00436	-1.82238			1.40757	1.06765e-13	6.18494e-13
0.188108	-2.00603	-1.82131			1.41081	1.0932e-13	6.16674e-13
0.188541	-2.01443	-1.83124			1.41405	1.11692e-13	6.15314e-13
0.188973	-2.02653	-1.85634			1.4173	1.13286e-13	6.14832e-13
0.189405	-2.03794	-1.89581			1.42054	1.14057e-13	6.15394e-13
0.189838	-2.04443	-1.94227			1.42378	1.16633e-13	6.16848e-13
0.19027	-2.04343	-1.98511			1.42703	1.18021e-13	6.18823e-13
0.190703	-2.03502	-2.01585			1.43027	1.21053e-13	6.20923e-13
0.191135	-2.02181	-2.03154			1.43351	1.23558e-13	6.22919e-13
0.191568	-2.00794	-2.0346			1.43676	1.25546e-13	6.24782e-13
0.192	-1.99767	-2.03003			1.44	1.26672e-13	6.26554e-13
0.192432	-1.99435	-2.02237			1.44324	1.29351e-13	6.28113e-13
0.192865	-1.99964	-2.01411			1.44649	1.29996e-13	6.2899e-13
0.193297	-2.01264	-2.0063			1.44973	1.3274e-13	6.28387e-13
0.19373	-2.02971	-1.99993			1.45297	1.35103e-13	6.25406e-13
0.194162	-2.04547	-1.99635			1.45622	1.37419e-13	6.19418e-13
0.194595	-2.05521	-1.99639			1.45946	1.39757e-13	6.10377e-13
0.195027	-2.05699	-1.9994			1.4627	1.42e-13	5.98939e-13
0.195459	-2.05209	-2.00352			1.46595	1.43974e-13	5.8631e-13
0.195892	-2.04324	-2.0069			1.46919	1.44798e-13	5.73892e-13
0.196324	-2.03204	-2.00849			1.47243	1.47298e-13	5.62861e-13
0.196757	-2.01823	-2.00797			1.47568	1.48691e-13	5.53867e-13
0.197189	-2.00165	-2.00531			1.47892	1.50119e-13	5.46942e-13
0.197622	-1.98452	-2.00071			1.48216	1.51805e-13	5.41628e-13
0.198054	-1.9711	-1.99492			1.48541	1.53316e-13	5.37244e-13
0.198486	-1.96519	-1.98934			1.48865	1.5655e-13	5.33163e-13
0.198919	-1.96825	-1.98577			1.49189	1.58361e-13	5.29004e-13
0.199351	-1.97946	-1.98595			1.49514	1.58699e-13	5.24697e-13
0.199784	-1.99645	-1.99109			1.49838	1.59989e-13	5.20452e-13
0.200216	-2.01563	-2.00089			1.50162	1.62418e-13	5.16669e-13
0.200649	-2.0327	-2.01251			1.50486	1.64955e-13	5.13815e-13
0.201081	-2.04388	-2.02065			1.50811	1.66116e-13	5.12264e-13
0.201514	-2.04722	-2.02011			1.51135	1.67288e-13	5.12134e-13
0.201946	-2.04322	-2.0099			1.51459	1.68783e-13	5.13153e-13
0.202378	-2.03478	-1.99516			1.51784	1.70566e-13	5.14639e-13
0.202811	-2.02646	-1.98435			1.52108	1.71633e-13	5.15623e-13
0.203243	-2.02271	-1.98319			1.52432	1.73637e-13	5.15082e-13
0.203676	-2.02518	-1.99085			1.52757	1.75962e-13	5.12195e-13
0.204108	-2.03075	-2.00168			1.53081	1.78648e-13	5.0652e-13
0.204541	-2.03285	-2.01012			1.53405	1.7982e-13	4.98018e-13
0.204973	-2.02587	-2.0141			1.5373	1.80493e-13	4.8698e-13
0.205405	-2.00932	-2.01458			1.54054	1.81891e-13	4.73921e-13
0.205838	-1.98855	-2.01327			1.54378	1.83793e-13	4.59547e-13
0.20627	-1.97156	-2.01117			1.54703	1.85725e-13	4.44768e-13
0.206703	-1.96491	-2.00871			1.55027	1.87738e-13	4.30706e-13
0.207135	-1.97099	-2.00679			1.55351	1.88814e-13	4.18555e-13
0.207568	-1.9876	-2.00762			1.55676	1.89663e-13	4.09278e-13
0.208	-2.00935	-2.014			1.56	1.90687e-13	4.03211e-13
0.208432	-2.03012	-2.02672			1.56324	1.91235e-13	3.99738e-13
0.208865	-2.04555	-2.04203			1.56649	1.92448e-13	3.97267e-13
0.209297	-2.05419	-2.0525			1.56973	1.94514e-13	3.93572e-13
0.20973	-2.05694	-2.05163			1.57297	1.95363e-13	3.86475e-13
0.210162	-2.05537	-2.03889			1.57622	1.96936e-13	3.74632e-13
0.210595	-2.05052	-2.02075			1.57946	1.99093e-13	3.58128e-13
0.211027	-2.04295	-2.00667			1.5827	2.0134e-13	3.38635e-13
0.211459	-2.03359	-2.0028			1.58595	2.01817e-13	3.19016e-13
0.211892	-2.02445	-2.00814			1.58919	2.02871e-13	3.02505e-13
0.212324	-2.01874	-2.0161			1.59243	2.01844e-13	2.91728e-13
0.212757	-2.0201	-2.02014			1.59568	2.02549e-13	2.87923e-13
0.213189	-2.03064	-2.01866			1.59892	2.03211e-13	2.90614e-13
0.213622	-2.04827	-2.01501			1.60216	2.04234e-13	2.97815e-13
0.214054	-2.06615	-2.0136			1.60541	2.06081e-13	3.06647e-13
0.214486	-2.07587	-2.01625			1.60865	2.0678e-13	3.14131e-13
0.214919	-2.07221	-2.02141			1.61189	2.0801e-13	3.17874e-13
0.215351	-2.0556	-2.02584			1.61514	2.09532e-13	3.16496e-13
0.215784	-2.03124	-2.02663			1.61838	2.10385e-13	3.09736e-13
0.216216	-2.00679	-2.02271			1.62162	2.12471e-13	2.98293e-13
0.216649	-1.9899	-2.01529			1.62486	2.12741e-13	2.83517e-13
0.217081	-1.98557	-2.00726			1.62811	2.13604e-13	2.67051e-13
0.217514	-1.99405	-2.00188			1.63135	2.13692e-13	2.50505e-13
0.217946	-2.01104	-2.00167			1.63459	2.1535e-13	2.35187e-13
0.218378	-2.0304	-2.00789			1.63784	2.16243e-13	2.21916e-13
0.218811	-2.047	-2.01989			1.64108	2.16774e-13	2.10909e-13
0.219243	-2.05784	-2.03442			1.64432	2.16382e-13	2.01766e-13
0.219676	-2.06156	-2.04604			1.64757	2.16898e-13	1.93582e-13
0.220108	-2.05779	-2.04958			1.65081	2.17679e-13	1.85197e-13
0.220541	-2.04728	-2.04309			1.65405	2.19409e-13	1.75539e-13
0.220973	-2.03236	-2.02868			1.6573	2.19591e-13	1.63969e-13
0.221405	-2.01673	-2.01047			1.66054	2.20475e-13	1.50526e-13
0.221838	-2.00421	-1.99215			1.66378	2.20374e-13	1.35979e-13
0.22227	-1.99701	-1.97636			1.66703	2.21536e-13	1.21653e-13
0.222703	-1.99479	-1.96553			1.67027	2.20976e-13	1.09084e-13
0.223135	-1.99516	-1.96195			1.67351	2.22659e-13	9.95902e-14
0.223568	-1.99564	-1.96666			1.67676	2.2103e-13	9.38885e-14
0.224	-1.99573	-1.97881			1.68	2.21702e-13	9.18777e-14
0.224432	-1.99738	-1.99641			1.68324	2.21478e-13	9.26463e-14
0.224865	-2.00301	-2.01717			1.68649	2.22382e-13	9.47119e-14
0.225297	-2.01258	-2.03825			1.68973	2.22164e-13	9.6418e-14
0.22573	-2.02264	-2.05585			1.69297	2.23446e-13	9.63641e-14
0.226162	-2.02892	-2.06602			1.69622	2.23719e-13	9.37436e-14
0.226595	-2.03005	-2.06636			1.69946	2.24733e-13	8.8497e-14
0.227027	-2.02847	-2.05691			1.7027	2.23278e-13	8.12554e-14
0.227459	-2.02778	-2.03993			1.70595	2.2517e-13	7.31117e-14
0.227892	-2.02945	-2.0195			1.70919	2.25235e-13	6.52947e-14
0.228324	-2.03245	-2.00136			1.71243	2.2471e-13	5.88402e-14
0.228757	-2.03519	-1.99204			1.71568	2.24345e-13	5.43353e-14
0.229189	-2.03688	-1.99659			1.71892	2.25711e-13	5.17948e-14
0.229622	-2.03706	-2.01568			1.72216	2.24568e-13	5.06916e-14
0.230054	-2.03509	-2.04414			1.72541	2.25417e-13	5.01279e-14
0.230486	-2.03039	-2.07259			1.72865	2.2467e-13	4.91007e-14
0.230919	-2.02306	-2.09129			1.73189	2.26319e-13	4.67853e-14
0.231351	-2.01418	-2.09433			1.73514	2.26303e-13	4.27582e-14
0.231784	-2.00607	-2.08154			1.73838	2.26353e-13	3.70944e-14
0.232216	-2.00224	-2.05773			1.74162	2.25842e-13	3.03077e-14
0.232649	-2.00586	-2.02999			1.74486	2.26556e-13	2.31495e-14
0.233081	-2.01718	-2.00463			1.74811	2.26517e-13	1.63287e-14
0.233514	-2.03215	-1.98533			1.75135	2.27488e-13	1.02522e-14
0.233946	-2.04429	-1.97316			1.75459	2.25672e-13	4.89806e-15
0.234378	-2.04831	-1.96784			1.75784	2.25654e-13	-1.06943e-16
0.234811	-2.04276	-1.96893			1.76108	2.25496e-13	-5.21805e-15
0.235243	-2.03058	-1.97583			1.76432	2.27384e-13	-1.06287e-14
0.235676	-2.01808	-1.98707			1.76757	2.26161e-13	-1.60353e-14
0.236108	-2.013	-1.9999			1.77081	2.27536e-13	-2.06684e-14
0.236541	-2.02111	-2.01122			1.77405	2.26409e-13	-2.36264e-14
0.236973	-2.04281	-2.01893			1.7773	2.26657e-13	-2.43797e-14
0.237405	-2.07178	-2.02288			1.78054	2.24554e-13	-2.31948e-14
0.237838	-2.09775	-2.02434			1.78378	2.2459e-13	-2.12356e-14
0.23827	-2.11177	-2.02503			1.78703	2.25423e-13	-2.02452e-14
0.238703	-2.1103	-2.0263			1.79027	2.2598e-13	-2.19243e-14
0.239135	-2.09566	-2.02905			1.79351	2.2553e-13	-2.72899e-14
0.239568	-2.07309	-2.03346			1.79676	2.26832e-13	-3.63181e-14
0.24	-2.04757	-2.03858			1.8	2.26959e-13	-4.80386e-14
0.240432	-2.02256	-2.04252			1.80324	2.26167e-13	-6.10169e-14
0.240865	-2.00072	-2.04374			1.80649	2.24602e-13	-7.39659e-14
0.241297	-1.98475	-2.04225			1.80973	2.24652e-13	-8.61746e-14
0.24173	-1.97691	-2.03937			1.81297	2.22952e-13	-9.75547e-14
0.242162	-1.97793	-2.03621			1.81622	2.25017e-13	-1.08318e-13
0.242595	-1.98688	-2.03306			1.81946	2.24661e-13	-1.185e-13
0.243027	-2.00228	-2.03035			1.8227	2.24282e-13	-1.27597e-13
0.243459	-2.02251	-2.02982			1.82595	2.23334e-13	-1.34534e-13
0.243892	-2.04443	-2.03365			1.82919	2.23111e-13	-1.37964e-13
0.244324	-2.06285	-2.04185			1.83243	2.21086e-13	-1.36752e-13
0.244757	-2.07291	-2.05072			1.83568	2.21957e-13	-1.30435e-13
0.245189	-2.07386	-2.05456			1.83892	2.19627e-13	-1.19468e-13
0.245622	-2.06956	-2.04985			1.84216	2.20535e-13	-1.05189e-13
0.246054	-2.06462	-2.03824			1.84541	2.19569e-13	-8.95717e-14
0.246486	-2.06006	-2.02537			1.84865	2.20523e-13	-7.48571e-14
0.246919	-2.05352	-2.01672			1.85189	2.19226e-13	-6.31638e-14
0.247351	-2.04344	-2.01421			1.85514	2.19611e-13	-5.61475e-14
0.247784	-2.03253	-2.01614			1.85838	2.18946e-13	-5.47309e-14
0.248216	-2.02673	-2.01969			1.86162	2.20152e-13	-5.89257e-14
0.248649	-2.03077	-2.02344			1.86486	2.20349e-13	-6.77758e-14
0.249081	-2.0442	-2.02804			1.86811	2.2043e-13	-7.94525e-14
0.249514	-2.06089	-2.03478			1.87135	2.17696e-13	-9.1517e-14
0.249946	-2.07238	-2.0437			1.87459	2.20273e-13	-1.01335e-13
0.250378	-2.07293	-2.05286			1.87784	2.17701e-13	-1.06585e-13
0.250811	-2.06282	-2.0595			1.88108	2.18516e-13	-1.05772e-13
0.251243	-2.04735	-2.06166			1.88432	2.16066e-13	-9.86345e-14
0.251676	-2.03247	-2.05829			1.88757	2.17459e-13	-8.63305e-14
0.252108	-2.02127	-2.04866			1.89081	2.15058e-13	-7.1304e-14
0.252541	-2.0141	-2.03286			1.89405	2.15434e-13	-5.68191e-14
0.252973	-2.0113	-2.01369			1.8973	2.15665e-13	-4.62317e-14
0.253405	-2.01469	-1.99719			1.90054	2.16638e-13	-4.21809e-14
0.253838	-2.02601	-1.98994			1.90378	2.16056e-13	-4.59373e-14
0.25427	-2.04388	-1.99474			1.90703	2.17802e-13	-5.71136e-14
0.254703	-2.06281	-2.00861			1.91027	2.17313e-13	-7.38287e-14
0.255135	-2.07562	-2.02466			1.91351	2.16888e-13	-9.32595e-14
0.255568	-2.07744	-2.03651			1.91676	2.14643e-13	-1.12383e-13
0.256	-2.06852	-2.04227			1.92	2.15578e-13	-1.28668e-13
0.256432	-2.05383	-2.04537			1.92324	2.14293e-13	-1.40518e-13
0.256865	-2.04014	-2.05161			1.92649	2.15023e-13	-1.47392e-13
0.257297	-2.03255	-2.06414			1.92973	2.11966e-13	-1.49628e-13
0.25773	-2.03218	-2.08048			1.93297	2.12873e-13	-1.48101e-13
0.258162	-2.0357	-2.09385			1.93622	2.12008e-13	-1.43857e-13
0.258595	-2.03742	-2.09754			1.93946	2.12978e-13	-1.37832e-13
0.259027	-2.03293	-2.08822			1.9427	2.1078e-13	-1.30722e-13
0.259459	-2.02246	-2.06648			1.94595	2.11612e-13	-1.22983e-13
0.259892	-2.01109	-2.036			1.94919	2.09695e-13	-1.1492e-13
0.260324	-2.00538	-2.00301			1.95243	2.10628e-13	-1.06809e-13
0.260757	-2.00913	-1.97592			1.95568	2.09144e-13	-9.90085e-14
0.261189	-2.02145	-1.9633			1.95892	2.10838e-13	-9.20166e-14
0.261622	-2.03799	-1.96992			1.96216	2.09085e-13	-8.64629e-14
0.262054	-2.05393	-1.99345			1.96541	2.091e-13	-8.30017e-14
0.262486	-2.06609	-2.02512			1.96865	2.0771e-13	-8.21213e-14
0.262919	-2.07355	-2.05468			1.97189	2.09198e-13	-8.39249e-14
0.263351	-2.07678	-2.07595			1.97514	2.08805e-13	-8.79941e-14
0.263784	-2.07643	-2.08854			1.97838	2.08914e-13	-9.34446e-14
0.264216	-2.07265	-2.09539			1.98162	2.08636e-13	-9.92059e-14
0.264649	-2.06528	-2.09927			1.98486	2.08624e-13	-1.04421e-13
0.265081	-2.05451	-2.10132			1.98811	2.0564e-13	-1.0876e-13
0.265514	-2.04141	-2.1014			1.99135	2.0676e-13	-1.12433e-13
0.265946	-2.02823	-2.0987			1.99459	2.04752e-13	-1.15868e-13
0.266378	-2.01799	-2.09208			1.99784	2.06404e-13	-1.19187e-13
0.266811	-2.01328	-2.08099			2.00108	2.06413e-13	-1.2182e-13
0.267243	-2.01455	-2.06648			2.00432	2.07617e-13	-1.22528e-13
0.267676	-2.01951	-2.05131			2.00757	2.05194e-13	-1.19907e-13
0.268108	-2.02473	-2.03821			2.01081	2.04913e-13	-1.13154e-13
0.268541	-2.02835	-2.02791			2.01405	2.00838e-13	-1.02672e-13
0.268973	-2.03135	-2.01929			2.0173	2.02205e-13	-9.01502e-14
0.269405	-2.03625	-2.01171			2.02054	2.02381e-13	-7.80187e-14
0.269838	-2.04468	-2.00684			2.02378	2.04131e-13	-6.85077e-14
0.27027	-2.05583	-2.00777			2.02703	2.03251e-13	-6.27776e-14
0.270703	-2.06683	-2.01606			2.03027	2.04617e-13	-6.05348e-14
0.271135	-2.0744	-2.02988			2.03351	2.02795e-13	-6.03066e-14
0.271568	-2.07684	-2.04487			2.03676	2.03167e-13	-6.02102e-14
0.272	-2.07485	-2.05652			2.04	2.01478e-13	-5.88277e-14
0.272432	-2.07061	-2.06207			2.04324	2.01665e-13	-5.57796e-14
0.272865	-2.06611	-2.06096			2.04649	2.00236e-13	-5.17762e-14
0.273297	-2.06226	-2.05429			2.04973	2.01927e-13	-4.81941e-14
0.27373	-2.05939	-2.04416			2.05297	2.01266e-13	-4.64422e-14
0.274162	-2.0579	-2.03329			2.05622	2.03302e-13	-4.74288e-14
0.274595	-2.05823	-2.02452			2.05946	2.00887e-13	-5.1335e-14
0.275027	-2.06057	-2.01999			2.0627	2.02114e-13	-5.76991e-14
0.275459	-2.06491	-2.02037			2.06595	2.00568e-13	-6.56565e-14
0.275892	-2.07064	-2.02494			2.06919	2.0128e-13	-7.41395e-14
0.276324	-2.07589	-2.03243			2.07243	1.99056e-13	-8.19355e-14
0.276757	-2.07776	-2.04159			2.07568	2.01438e-13	-8.76597e-14
0.277189	-2.07409	-2.05104			2.07892	2.00346e-13	-8.98052e-14
0.277622	-2.06522	-2.05934			2.08216	2.00796e-13	-8.7016e-14
0.278054	-2.05393	-2.0656			2.08541	1.99032e-13	-7.85815e-14
0.278486	-2.0441	-2.07004			2.08865	1.98517e-13	-6.49658e-14
0.278919	-2.03916	-2.07319			2.09189	1.96543e-13	-4.80706e-14
0.279351	-2.0407	-2.07475			2.09514	1.98105e-13	-3.09861e-14
0.279784	-2.04718	-2.07378			2.09838	1.96843e-13	-1.71937e-14
0.280216	-2.05392	-2.07041			2.10162	1.9865e-13	-9.45884e-15
0.280649	-2.05554	-2.06691			2.10486	1.98773e-13	-8.8498e-15
0.281081	-2.0496	-2.06641			2.10811	2.00431e-13	-1.43194e-14
0.281514	-2.03824	-2.07037			2.11135	2.01087e-13	-2.30696e-14
0.281946	-2.02654	-2.07701			2.11459	1.9934e-13	-3.15764e-14
0.282378	-2.01949	-2.08235			2.11784	1.97689e-13	-3.68495e-14
0.282811	-2.01965	-2.08273			2.12108	1.97859e-13	-3.73896e-14
0.283243	-2.02658	-2.07692			2.12432	1.95759e-13	-3.34632e-14
0.283676	-2.03729	-2.06636			2.12757	1.96789e-13	-2.66498e-14
0.284108	-2.04741	-2.05387			2.13081	1.97569e-13	-1.89659e-14
0.284541	-2.05299	-2.04206			2.13405	1.99685e-13	-1.20448e-14
0.284973	-2.05257	-2.0326			2.1373	1.98907e-13	-6.74878e-15
0.285405	-2.04828	-2.02631			2.14054	1.98333e-13	-3.30103e-15
0.285838	-2.04488	-2.02345			2.14378	1.95864e-13	-1.71126e-15
0.28627	-2.04691	-2.02391			2.14703	1.97838e-13	-2.12718e-15
0.286703	-2.05567	-2.02746			2.15027	1.96636e-13	-4.84906e-15
0.287135	-2.06826	-2.03394			2.15351	1.9829e-13	-1.00114e-14
0.287568	-2.0799	-2.04308			2.15676	1.9844e-13	-1.71867e-14
0.288	-2.08761	-2.0538			2.16	1.99142e-13	-2.52387e-14
0.288432	-2.09205	-2.06394			2.16324	1.98727e-13	-3.26012e-14
0.288865	-2.09569	-2.0708			2.16649	1.98828e-13	-3.78854e-14
0.289297	-2.09943	-2.07247			2.16973	1.94916e-13	-4.04943e-14
0.28973	-2.10126	-2.06878			2.17297	1.96489e-13	-4.08923e-14
0.290162	-2.09823	-2.06123			2.17622	1.95555e-13	-4.03511e-14
0.290595	-2.08929	-2.05231			2.17946	1.98135e-13	-4.02752e-14
0.291027	-2.07657	-2.04485			2.1827	1.96933e-13	-4.14348e-14
0.291459	-2.06465	-2.04159			2.18595	1.98213e-13	-4.34828e-14
0.291892	-2.05896	-2.04436			2.18919	1.96209e-13	-4.49957e-14
0.292324	-2.06339	-2.05281			2.19243	1.9751e-13	-4.40308e-14
0.292757	-2.07732	-2.06428			2.19568	1.95063e-13	-3.89639e-14
0.293189	-2.09472	-2.07535			2.19892	1.96876e-13	-2.92543e-14
0.293622	-2.10737	-2.08382			2.20216	1.94592e-13	-1.5819e-14
0.294054	-2.11047	-2.08907			2.20541	1.94957e-13	-8.55631e-16
0.294486	-2.10536	-2.09106			2.20865	1.93687e-13	1.28245e-14
0.294919	-2.09691	-2.09008			2.21189	1.96264e-13	2.2692e-14
0.295351	-2.08885	-2.08739			2.21514	1.96825e-13	2.72721e-14
0.295784	-2.08181	-2.08504			2.21838	1.97949e-13	2.64987e-14
0.296216	-2.07488	-2.08393			2.22162	1.96973e-13	2.15443e-14
0.296649	-2.06798	-2.08201			2.22486	1.97293e-13	1.4251e-14
0.297081	-2.06252	-2.07514			2.22811	1.95489e-13	6.44513e-15
0.297514	-2.06028	-2.06048			2.23135	1.96613e-13	-5.71325e-16
0.297946	-2.06206	-2.03955			2.23459	1.95349e-13	-6.19925e-15
0.298378	-2.06734	-2.01846			2.23784	1.97407e-13	-1.04228e-14
0.298811	-2.07496	-2.00496			2.24108	1.96822e-13	-1.35522e-14
0.299243	-2.08396	-2.00406			2.24432	1.97228e-13	-1.5991e-14
0.299676	-2.09341	-2.015			2.24757	1.95494e-13	-1.80961e-14
0.300108	-2.10166	-2.03212			2.25081	1.96135e-13	-2.00924e-14
0.300541	-2.10624	-2.04886			2.25405	1.95083e-13	-2.198e-14
0.300973	-2.10478	-2.0617			2.2573	1.97105e-13	-2.3418e-14
0.301405	-2.09644	-2.07083			2.26054	1.95746e-13	-2.36622e-14
0.301838	-2.08236	-2.07769			2.26378	1.97496e-13	-2.16549e-14
0.30227	-2.06546	-2.08277			2.26703	1.9538e-13	-1.63136e-14
0.302703	-2.05013	-2.08559			2.27027	1.96223e-13	-6.94656e-15
0.303135	-2.04165	-2.0861			2.27351	1.93936e-13	6.36831e-15
0.303568	-2.04409	-2.08534			2.27676	1.95208e-13	2.26122e-14
0.304	-2.05709	-2.08444			2.28	1.94933e-13	3.99465e-14
0.304432	-2.07429	-2.08351			2.28324	1.95716e-13	5.60852e-14
0.304865	-2.08619	-2.08187			2.28649	1.95968e-13	6.87877e-14
0.305297	-2.08643	-2.07924			2.28973	1.97203e-13	7.63225e-14
0.30573	-2.07652	-2.07641			2.29297	1.95833e-13	7.78004e-14
0.306162	-2.06463	-2.07466			2.29622	1.9818e-13	7.33346e-14
0.306595	-2.05932	-2.07488			2.29946	1.96955e-13	6.40257e-14
0.307027	-2.06369	-2.07722			2.3027	1.98531e-13	5.17763e-14
0.307459	-2.0741	-2.08167			2.30595	1.98807e-13	3.89396e-14
0.307892	-2.08383	-2.08831			2.30919	1.98866e-13	2.78359e-14
0.308324	-2.08799	-2.09673			2.31243	1.97172e-13	2.02235e-14
0.308757	-2.0863	-2.10506			2.31568	1.98464e-13	1.6864e-14
0.309189	-2.08235	-2.1101			2.31892	1.96171e-13	1.73336e-14
0.309622	-2.08072	-2.10894			2.32216	1.98492e-13	2.01755e-14
0.310054	-2.08434	-2.1007			2.32541	1.96932e-13	2.33794e-14
0.310486	-2.09344	-2.0867			2.32865	1.98126e-13	2.5049e-14
0.310919	-2.10561	-2.0694			2.33189	1.98005e-13	2.40342e-14
0.311351	-2.11687	-2.0517			2.33514	1.99034e-13	2.02992e-14
0.311784	-2.12374	-2.03671			2.33838	1.99479e-13	1.48821e-14
0.312216	-2.12527	-2.02721			2.34162	1.99314e-13	9.45157e-15
0.312649	-2.12322	-2.02425			2.34486	1.98249e-13	5.62732e-15
0.313081	-2.11986	-2.0267			2.34811	1.98582e-13	4.33597e-15
0.313514	-2.11594	-2.03251			2.35135	1.97254e-13	5.4692e-15
0.313946	-2.11095	-2.04045			2.35459	1.98298e-13	7.98958e-15
0.314378	-2.10489	-2.05028			2.35784	1.9693e-13	1.0435e-14
0.314811	-2.09902	-2.06117			2.36108	1.98781e-13	1.15933e-14
0.315243	-2.0943	-2.0707			2.36432	1.99565e-13	1.10405e-14
0.315676	-2.08979	-2.07588			2.36757	2.00316e-13	9.30483e-15
0.316108	-2.08313	-2.07551			2.37081	1.98119e-13	7.59479e-15
0.316541	-2.0731	-2.07134			2.37405	1.98993e-13	7.23254e-15
0.316973	-2.06185	-2.0669			2.3773	1.98057e-13	9.0559e-15
0.317405	-2.05433	-2.06489			2.38054	1.98133e-13	1.30473e-14
0.317838	-2.05501	-2.06551			2.38378	1.97952e-13	1.83277e-14
0.31827	-2.06412	-2.06701			2.38703	1.99157e-13	2.34912e-14
0.318703	-2.07682	-2.06827			2.39027	1.98276e-13	2.71248e-14
0.319135	-2.08617	-2.0707			2.39351	1.99277e-13	2.83079e-14
0.319568	-2.0879	-2.07684			2.39676	1.99147e-13	2.69156e-14
0.32	-2.08313	-2.0865			2.4	2.0034e-13	2.36299e-14
0.320432	-2.07687	-2.09485			2.40324	1.98638e-13	1.96671e-14
0.320865	-2.07375	-2.0957			2.40649	2.00192e-13	1.63183e-14
0.321297	-2.07502	-2.08731			2.40973	2.0024e-13	1.44671e-14
0.32173	-2.07929	-2.07424			2.41297	1.9867e-13	1.42624e-14
0.322162	-2.08526	-2.06355			2.41622	1.97766e-13	1.5073e-14
0.322595	-2.09318	-2.05925			2.41946	1.99794e-13	1.57471e-14
0.323027	-2.10383	-2.06064			2.4227	1.99041e-13	1.50733e-14
0.323459	-2.11667	-2.06458			2.42595	2.00549e-13	1.22523e-14
0.323892	-2.12941	-2.06831			2.42919	1.99942e-13	7.18642e-15
0.324324	-2.13908	-2.07035			2.43243	2.00444e-13	4.82968e-16
0.324757	-2.14333	-2.07024			2.43568	2.0009e-13	-6.80411e-15
0.325189	-2.14134	-2.06848			2.43892	1.99616e-13	-1.35585e-14
0.325622	-2.13392	-2.06619			2.44216	1.9886e-13	-1.89437e-14
0.326054	-2.12315	-2.06421			2.44541	1.99895e-13	-2.25813e-14
0.326486	-2.11137	-2.06224			2.44865	1.99505e-13	-2.45352e-14
0.326919	-2.10043	-2.05951			2.45189	1.99323e-13	-2.51551e-14
0.327351	-2.09191	-2.05612			2.45514	1.98692e-13	-2.48723e-14
0.327784	-2.08764	-2.05355			2.45838	1.99643e-13	-2.40348e-14
0.328216	-2.08901	-2.05361			2.46162	1.98658e-13	-2.28278e-14
0.328649	-2.09528	-2.05726			2.46486	1.99593e-13	-2.12888e-14
0.329081	-2.10311	-2.06409			2.46811	1.98588e-13	-1.93924e-14
0.329514	-2.10839	-2.07284			2.47135	1.98906e-13	-1.7164e-14
0.329946	-2.10902	-2.08216			2.47459	1.98213e-13	-1.4772e-14
0.330378	-2.10586	-2.0911			2.47784	1.99826e-13	-1.25501e-14
0.330811	-2.10125	-2.09946			2.48108	1.9775e-13	-1.09177e-14
0.331243	-2.09648	-2.10761			2.48432	1.98598e-13	-1.0204e-14
0.331676	-2.09071	-2.11555			2.48757	1.98556e-13	-1.04347e-14
0.332108	-2.08221	-2.12169			2.49081	1.99164e-13	-1.11896e-14
0.332541	-2.07085	-2.12293			2.49405	1.9835e-13	-1.16403e-14
0.332973	-2.05922	-2.1168			2.4973	2.0007e-13	-1.08249e-14
0.333405	-2.05102	-2.10405			2.50054	1.98225e-13	-8.10069e-15
0.333838	-2.04848	-2.08915			2.50378	1.98669e-13	-3.59874e-15
0.33427	-2.05157	-2.07769			2.50703	1.96781e-13	1.55087e-15
0.334703	-2.05954	-2.07322			2.51027	1.98262e-13	5.39953e-15
0.335135	-2.07222	-2.07572			2.51351	1.97462e-13	5.77729e-15
0.335568	-2.08944	-2.08226			2.51676	1.98348e-13	1.11683e-15
0.336	-2.10912	-2.08885			2.52	1.99669e-13	-8.82346e-15
0.336432	-2.12693	-2.0926			2.52324	2.00933e-13	-2.2659e-14
0.336865	-2.13818	-2.09352			2.52649	1.99379e-13	-3.76654e-14
0.337297	-2.14055	-2.09448			2.52973	1.98734e-13	-5.05755e-14
0.33773	-2.13531	-2.09858			2.53297	1.98104e-13	-5.85951e-14
0.338162	-2.12589	-2.10574			2.53622	1.98117e-13	-6.02619e-14
0.338595	-2.11521	-2.11184			2.53946	1.96124e-13	-5.58419e-14
0.339027	-2.10429	-2.1115			2.5427	1.96561e-13	-4.7151e-14
0.339459	-2.09315	-2.10233			2.54595	1.96237e-13	-3.69069e-14
0.339892	-2.08253	-2.08721			2.54919	1.97552e-13	-2.78681e-14
0.340324	-2.07401	-2.07276			2.55243	1.97246e-13	-2.20525e-14
0.340757	-2.0683	-2.0657			2.55568	1.97848e-13	-2.02526e-14
0.341189	-2.06413	-2.06935			2.55892	1.97081e-13	-2.1935e-14
0.341622	-2.05959	-2.08236			2.56216	1.97468e-13	-2.5486e-14
0.342054	-2.05477	-2.09993			2.56541	1.97069e-13	-2.86986e-14
0.342486	-2.05263	-2.11639			2.56865	1.97454e-13	-2.93736e-14
0.342919	-2.05666	-2.12771			2.57189	1.96529e-13	-2.59202e-14
0.343351	-2.06766	-2.13277			2.57514	1.96745e-13	-1.78445e-14
0.343784	-2.08283	-2.13319			2.57838	1.95743e-13	-6.01565e-15
0.344216	-2.09795	-2.13185			2.58162	1.95339e-13	7.38905e-15
0.344649	-2.11029	-2.13077			2.58486	1.95305e-13	1.93091e-14
0.345081	-2.11939	-2.12957			2.58811	1.96297e-13	2.65493e-14
0.345514	-2.12582	-2.12616			2.59135	1.97087e-13	2.66911e-14
0.345946	-2.13002	-2.1192			2.59459	1.97184e-13	1.89097e-14
0.346378	-2.13214	-2.11037			2.59784	1.97971e-13	4.42064e-15
0.346811	-2.13205	-2.10346			2.60108	1.98827e-13	-1.36469e-14
0.347243	-2.12865	-2.1007			2.60432	1.97755e-13	-3.09858e-14
0.347676	-2.12024	-2.0998			2.60757	1.98582e-13	-4.32818e-14
0.348108	-2.10667	-2.09535			2.61081	1.96982e-13	-4.74635e-14
0.348541	-2.09106	-2.08354			2.61405	1.94711e-13	-4.26073e-14
0.348973	-2.07833	-2.06603			2.6173	1.94306e-13	-3.01643e-14
0.349405	-2.07146	-2.04926			2.62054	1.94307e-13	-1.34139e-14
0.349838	-2.06969	-2.04027			2.62378	1.95274e-13	3.65428e-15
0.35027	-2.07053	-2.04276			2.62703	1.96558e-13	1.76024e-14
0.350703	-2.07339	-2.05569			2.63027	1.96587e-13	2.64781e-14
0.351135	-2.08044	-2.07451			2.63351	1.9835e-13	3.01037e-14
0.351568	-2.0939	-2.0936			2.63676	1.96247e-13	2.96822e-14
0.352	-2.11262	-2.10898			2.64	1.96982e-13	2.69627e-14
0.352432	-2.13157	-2.11957			2.64324	1.96387e-13	2.33528e-14
0.352865	-2.14424	-2.12652			2.64649	1.96568e-13	1.9343e-14
0.353297	-2.14605	-2.13125			2.64973	1.96315e-13	1.44396e-14
0.35373	-2.13676	-2.13428			2.65297	1.97149e-13	7.57484e-15
0.354162	-2.12106	-2.13538			2.65622	1.95933e-13	-2.21933e-15
0.354595	-2.10672	-2.13428			2.65946	1.98408e-13	-1.51698e-14
0.355027	-2.10028	-2.1311			2.6627	1.97336e-13	-3.04098e-14
0.355459	-2.10292	-2.12686			2.66595	1.98445e-13	-4.60431e-14
0.355892	-2.11038	-2.12368			2.66919	1.97112e-13	-5.95895e-14
0.356324	-2.1173	-2.12369			2.67243	1.96383e-13	-6.86455e-14
0.356757	-2.12178	-2.12694			2.67568	1.95262e-13	-7.15376e-14
0.357189	-2.12572	-2.13045			2.67892	1.95797e-13	-6.77712e-14
0.357622	-2.13142	-2.12994			2.68216	1.94755e-13	-5.81612e-14
0.358054	-2.13884	-2.12309			2.68541	1.95441e-13	-4.46224e-14
0.358486	-2.14573	-2.11144			2.68865	1.93836e-13	-2.96835e-14
0.358919	-2.14936	-2.09926			2.69189	1.94502e-13	-1.58476e-14
0.359351	-2.1475	-2.09098			2.69514	1.94297e-13	-4.97095e-15
0.359784	-2.1393	-2.08896			2.69838	1.95829e-13	2.15642e-15
0.360216	-2.12652	-2.09255			2.70162	1.95544e-13	5.87932e-15
0.360649	-2.11373	-2.09808			2.70486	1.97111e-13	7.35489e-15
0.361081	-2.10584	-2.10024			2.70811	1.94662e-13	7.951e-15
0.361514	-2.10418	-2.09481			2.71135	1.95557e-13	8.61351e-15
0.361946	-2.10542	-2.08148			2.71459	1.94023e-13	9.4873e-15
0.362378	-2.10495	-2.06504			2.71784	1.94665e-13	9.97214e-15
0.362811	-2.10163	-2.05371			2.72108	1.95061e-13	9.18594e-15
0.363243	-2.09894	-2.05519			2.72432	1.95585e-13	6.59717e-15
0.363676	-2.10164	-2.07217			2.72757	1.96029e-13	2.48983e-15
0.364108	-2.11163	-2.10013			2.73081	1.97499e-13	-1.99893e-15
0.364541	-2.12642	-2.12954			2.73405	1.95569e-13	-5.31225e-15
0.364973	-2.14057	-2.15141			2.7373	1.95838e-13	-6.17717e-15
0.365405	-2.14827	-2.16194			2.74054	1.93591e-13	-4.23427e-15
0.365838	-2.14563	-2.16293			2.74378	1.94648e-13	-2.79732e-16
0.36627	-2.13278	-2.15837			2.74703	1.94274e-13	4.00896e-15
0.366703	-2.11477	-2.15085			2.75027	1.96153e-13	6.7513e-15
0.367135	-2.10015	-2.14066			2.75351	1.9513e-13	6.653e-15
0.367568	-2.09691	-2.12762			2.75676	1.96268e-13	3.57127e-15
0.368	-2.10794	-2.11324			2.76	1.95505e-13	-1.37778e-15
0.368432	-2.12907	-2.10094			2.76324	1.97164e-13	-6.21419e-15
0.368865	-2.15131	-2.09421			2.76649	1.95391e-13	-8.84137e-15
0.369297	-2.16568	-2.09432			2.76973	1.95527e-13	-7.864e-15
0.36973	-2.16769	-2.09978			2.77297	1.93875e-13	-3.16851e-15
0.370162	-2.15884	-2.10754			2.77622	1.95435e-13	3.95788e-15
0.370595	-2.14486	-2.11475			2.77946	1.93396e-13	1.12268e-14
0.371027	-2.13215	-2.11975			2.7827	1.9534e-13	1.61299e-14
0.371459	-2.12458	-2.12204			2.78595	1.95025e-13	1.68143e-14
0.371892	-2.12232	-2.12164			2.78919	1.96964e-13	1.27262e-14
0.372324	-2.12299	-2.11857			2.79243	1.96423e-13	4.78289e-15
0.372757	-2.12396	-2.11337			2.79568	1.97067e-13	-4.97322e-15
0.373189	-2.1235	-2.10833			2.79892	1.95641e-13	-1.40832e-14
0.373622	-2.12055	-2.10751			2.80216	1.9565e-13	-2.04508e-14
0.374054	-2.11453	-2.11459			2.80541	1.94172e-13	-2.2901e-14
0.374486	-2.10611	-2.12959			2.80865	1.95232e-13	-2.13479e-14
0.374919	-2.09778	-2.14753			2.81189	1.94558e-13	-1.65745e-14
0.375351	-2.09274	-2.16055			2.81514	1.95673e-13	-9.77634e-15
0.375784	-2.09272	-2.16221			2.81838	1.94718e-13	-2.0701e-15
0.376216	-2.09656	-2.15111			2.82162	1.95425e-13	5.85786e-15
0.376649	-2.10114	-2.13155			2.82486	1.94236e-13	1.38738e-14
0.377081	-2.10347	-2.11141			2.82811	1.95857e-13	2.22819e-14
0.377514	-2.10244	-2.0988			2.83135	1.95293e-13	3.15247e-14
0.377946	-2.0989	-2.099			2.83459	1.95508e-13	4.17969e-14
0.378378	-2.09449	-2.11235			2.83784	1.94671e-13	5.26977e-14
0.378811	-2.0906	-2.13404			2.84108	1.96454e-13	6.30675e-14
0.379243	-2.08854	-2.15636			2.84432	1.94398e-13	7.11255e-14
0.379676	-2.09026	-2.17253			2.84757	1.95629e-13	7.49332e-14
0.380108	-2.09797	-2.17956			2.85081	1.9573e-13	7.30674e-14
0.380541	-2.11192	-2.17784			2.85405	1.98166e-13	6.52586e-14
0.380973	-2.12843	-2.16926			2.8573	1.97609e-13	5.27054e-14
0.381405	-2.14087	-2.15607			2.86054	1.99967e-13	3.78775e-14
0.381838	-2.14348	-2.14085			2.86378	1.97613e-13	2.38263e-14
0.38227	-2.13522	-2.1257			2.86703	1.97547e-13	1.32511e-14
0.382703	-2.12024	-2.11115			2.87027	1.96593e-13	7.69139e-15
0.383135	-2.10518	-2.09673			2.87351	1.96346e-13	7.16584e-15
0.383568	-2.09541	-2.08327			2.87676	1.9618e-13	1.03795e-14
0.384	-2.09252	-2.07411			2.88	1.97486e-13	1.53664e-14
0.384432	-2.09426	-2.07328			2.88324	1.96929e-13	2.02623e-14
0.384865	-2.09673	-2.08189			2.88649	1.98975e-13	2.3884e-14
0.385297	-2.0973	-2.0966			2.88973	1.9741e-13	2.59285e-14
0.38573	-2.09631	-2.11211			2.89297	1.9803e-13	2.6806e-14
0.386162	-2.09636	-2.12547			2.89622	1.97315e-13	2.72788e-14
0.386595	-2.10028	-2.13775			2.89946	1.98018e-13	2.81267e-14
0.387027	-2.10926	-2.15123			2.9027	1.97137e-13	2.99792e-14
0.387459	-2.12255	-2.16525			2.90595	1.98516e-13	3.33219e-14
0.387892	-2.13805	-2.17544			2.90919	1.97888e-13	3.85698e-14
0.388324	-2.15305	-2.17709			2.91243	1.98884e-13	4.60683e-14
0.388757	-2.16466	-2.16902			2.91568	1.97698e-13	5.59457e-14
0.389189	-2.17044	-2.15443			2.91892	1.9883e-13	6.78645e-14
0.389622	-2.16925	-2.13839			2.92216	1.98381e-13	8.08186e-14
0.390054	-2.16197	-2.12468			2.92541	1.98602e-13	9.31494e-14
0.390486	-2.15113	-2.11437			2.92865	1.97595e-13	1.02868e-13
0.390919	-2.13981	-2.10706			2.93189	1.99255e-13	1.08221e-13
0.391351	-2.13017	-2.10304			2.93514	2.00486e-13	1.08285e-13
0.391784	-2.12277	-2.10415			2.93838	2.02824e-13	1.03348e-13
0.392216	-2.11722	-2.11248			2.94162	2.02008e-13	9.4902e-14
0.392649	-2.1138	-2.12827			2.94486	2.01229e-13	8.52492e-14
0.393081	-2.11403	-2.14891			2.94811	2.0145e-13	7.69097e-14
0.393514	-2.11924	-2.16965			2.95135	2.01427e-13	7.20568e-14
0.393946	-2.12824	-2.18549			2.95459	2.0165e-13	7.2163e-14
0.394378	-2.13721	-2.19275			2.95784	2.0255e-13	7.78834e-14
0.394811	-2.14231	-2.1901			2.96108	2.01181e-13	8.90777e-14
0.395243	-2.14263	-2.17871			2.96432	2.03009e-13	1.04841e-13
0.395676	-2.14066	-2.16148			2.96757	2.02465e-13	1.23497e-13
0.396108	-2.14008	-2.14184			2.97081	2.03489e-13	1.42612e-13
0.396541	-2.14314	-2.12299			2.97405	2.01696e-13	1.59181e-13
0.396973	-2.14911	-2.10824			2.9773	2.03409e-13	1.70063e-13
0.397405	-2.15442	-2.10125			2.98054	2.0422e-13	1.72653e-13
0.397838	-2.15429	-2.10459			2.98378	2.07511e-13	1.65673e-13
0.39827	-2.14546	-2.11752			2.98703	2.0754e-13	1.4987e-13
0.398703	-2.12874	-2.13541			2.99027	2.08427e-13	1.2837e-13
0.399135	-2.10923	-2.1521			2.99351	2.07641e-13	1.06356e-13
0.399568	-2.09384	-2.16316			2.99676	2.08328e-13	8.98389e-14
0.4	-2.08804	-2.16693			3	2.07864e-13	8.37033e-14

## Sheet: Supplementary Figure 11
Kelvin probe force spectroscopy and scanning tunneling spectroscopy data of 5para on bilayer NaCl/Cu(111)
KPFS					STS
Bias (V)	Frequency shift, forward ramp (Hz)	Frequency shift, backward ramp (Hz)			Bias (V)	Current (A)	dI/dV (A/V)		Bias (V)	Current (A)	dI/dV (A/V)
-0.8	-1.72074	-1.76484			-0.0673081	4.27621e-14	-6.10874e-16		0.0390432	4.07122e-14	4.78414e-14
-0.798118	-1.71257	-1.75237			-0.0688162	4.20176e-14	1.81829e-14		0.0401189	4.1799e-14	4.94587e-14
-0.796235	-1.69322	-1.72301			-0.0703243	4.19613e-14	3.42876e-14		0.0411946	4.13933e-14	5.00472e-14
-0.794353	-1.67488	-1.6958			-0.0718324	4.20815e-14	4.49773e-14		0.0422703	4.21085e-14	4.50026e-14
-0.792471	-1.6688	-1.68715			-0.0733405	4.09476e-14	4.9055e-14		0.0433459	4.19663e-14	3.24468e-14
-0.790588	-1.67747	-1.69786			-0.0748486	4.21348e-14	4.74015e-14		0.0444216	4.2071e-14	1.40077e-14
-0.788706	-1.69141	-1.7121			-0.0763568	4.05196e-14	4.24646e-14		0.0454973	4.23118e-14	-6.11159e-15
-0.786824	-1.69508	-1.71112			-0.0778649	4.19681e-14	3.69722e-14		0.046573	4.16535e-14	-2.30777e-14
-0.784941	-1.68109	-1.69142			-0.079373	4.11074e-14	3.26052e-14		0.0476486	4.20632e-14	-3.33516e-14
-0.783059	-1.65832	-1.66847			-0.0808811	4.16801e-14	2.93956e-14		0.0487243	4.12806e-14	-3.57821e-14
-0.781176	-1.64196	-1.65836			-0.0823892	4.15413e-14	2.61755e-14		0.0498	4.20452e-14	-3.15826e-14
-0.779294	-1.63866	-1.66023			-0.0838973	4.11282e-14	2.17333e-14		0.0508757	4.12778e-14	-2.34288e-14
-0.777412	-1.64567	-1.66227			-0.0854054	4.1192e-14	1.58702e-14		0.0519514	4.15689e-14	-1.42242e-14
-0.775529	-1.65819	-1.65883			-0.0869135	4.03623e-14	9.61899e-15		0.053027	4.17669e-14	-6.122e-15
-0.773647	-1.67118	-1.6551			-0.0884216	4.17248e-14	4.50943e-15		0.0541027	4.16443e-14	-1.58102e-16
-0.771765	-1.6782	-1.65885			-0.0899297	4.09193e-14	1.4786e-15		0.0551784	4.20159e-14	3.52749e-15
-0.769882	-1.67474	-1.67201			-0.0914378	4.20346e-14	2.92593e-16		0.0562541	4.10374e-14	5.23852e-15
-0.768	-1.66289	-1.6882			-0.0929459	4.09577e-14	-8.28151e-17		0.0573297	4.19946e-14	5.4597e-15
-0.766118	-1.64908	-1.69693			-0.0944541	4.10653e-14	-5.08654e-16		0.0584054	4.14144e-14	4.94546e-15
-0.764235	-1.63781	-1.691			-0.0959622	4.12003e-14	-9.35408e-16		0.0594811	4.21414e-14	4.93753e-15
-0.762353	-1.62977	-1.67327			-0.0974703	4.05021e-14	-5.26605e-16		0.0605568	4.1622e-14	7.09305e-15
-0.760471	-1.62382	-1.65755			-0.0989784	4.20685e-14	1.46999e-15		0.0616324	4.14538e-14	1.28728e-14
-0.758588	-1.61886	-1.65765			-0.100486	4.09658e-14	4.85432e-15		0.0627081	4.19461e-14	2.25629e-14
-0.756706	-1.61635	-1.67333			-0.101995	4.17842e-14	8.37109e-15		0.0637838	4.13803e-14	3.44886e-14
-0.754824	-1.62112	-1.69117			-0.103503	4.09841e-14	1.05262e-14		0.0648595	4.1687e-14	4.5051e-14
-0.752941	-1.63564	-1.69698			-0.105011	4.10632e-14	1.07539e-14		0.0659351	4.15213e-14	4.98685e-14
-0.751059	-1.65589	-1.68402			-0.106519	4.08793e-14	1.00854e-14		0.0670108	4.20183e-14	4.56516e-14
-0.749176	-1.67544	-1.65621			-0.108027	4.09773e-14	1.08036e-14		0.0680865	4.19964e-14	3.18271e-14
-0.747294	-1.68894	-1.62762			-0.109535	4.14886e-14	1.52304e-14		0.0691622	4.25739e-14	1.08289e-14
-0.745412	-1.69181	-1.61213			-0.111043	4.07393e-14	2.43114e-14		0.0702378	4.25005e-14	-1.33387e-14
-0.743529	-1.68291	-1.61204			-0.112551	4.20243e-14	3.67566e-14		0.0713135	4.20458e-14	-3.74617e-14
-0.741647	-1.66616	-1.62			-0.114059	4.06979e-14	4.9191e-14		0.0723892	4.14865e-14	-6.0741e-14
-0.739765	-1.64519	-1.62856			-0.115568	4.12445e-14	5.72985e-14		0.0734649	4.11037e-14	-8.43618e-14
-0.737882	-1.62069	-1.6339			-0.117076	4.09136e-14	5.7516e-14		0.0745405	4.23145e-14	-1.09199e-13
-0.736	-1.59478	-1.63471			-0.118584	4.06008e-14	4.8575e-14		0.0756162	4.22129e-14	-1.33447e-13
-0.734118	-1.57325	-1.63158			-0.120092	4.02684e-14	3.21873e-14		0.0766919	4.21747e-14	-1.52271e-13
-0.732235	-1.56232	-1.62635			-0.1216	3.96462e-14	1.24809e-14		0.0777676	4.13199e-14	-1.60143e-13
-0.730353	-1.56399	-1.62046			-0.123108	4.10258e-14	-5.62714e-15		0.0788432	4.03496e-14	-1.54423e-13
-0.728471	-1.57387	-1.61462			-0.124616	4.01092e-14	-1.83641e-14		0.0799189	4.03511e-14	-1.37629e-13
-0.726588	-1.58519	-1.61075			-0.126124	4.14793e-14	-2.43842e-14		0.0809946	4.03123e-14	-1.16671e-13
-0.724706	-1.59511	-1.6133			-0.127632	4.06969e-14	-2.48112e-14		0.0820703	4.07024e-14	-9.94032e-14
-0.722824	-1.60281	-1.62603			-0.129141	4.07618e-14	-2.2172e-14		0.0831459	4.0609e-14	-9.06429e-14
-0.720941	-1.60368	-1.64498			-0.130649	4.0734e-14	-1.8933e-14		0.0842216	4.12961e-14	-8.99635e-14
-0.719059	-1.59516	-1.65731			-0.132157	4.05421e-14	-1.64371e-14		0.0852973	4.02223e-14	-9.22992e-14
-0.717176	-1.58644	-1.65371			-0.133665	4.14738e-14	-1.46385e-14		0.086373	4.0242e-14	-9.06668e-14
-0.715294	-1.58925	-1.64042			-0.135173	4.00385e-14	-1.25081e-14		0.0874486	4.01126e-14	-7.93687e-14
-0.713412	-1.60158	-1.63096			-0.136681	4.1497e-14	-8.7011e-15		0.0885243	3.96373e-14	-5.6206e-14
-0.711529	-1.61438	-1.62926			-0.138189	4.05809e-14	-2.13136e-15		0.0896	4.02072e-14	-2.30687e-14
-0.709647	-1.62656	-1.62964			-0.139697	4.12927e-14	7.65951e-15		0.0906757	3.93122e-14	1.493e-14
-0.707765	-1.63736	-1.6287			-0.141205	4.08162e-14	2.02698e-14		0.0917514	3.96947e-14	5.11889e-14
-0.705882	-1.63628	-1.62802			-0.142714	4.08955e-14	3.4289e-14		0.092827	3.9939e-14	7.95609e-14
-0.704	-1.61746	-1.62822			-0.144222	4.10462e-14	4.73426e-14		0.0939027	4.0539e-14	9.5929e-14
-0.702118	-1.59259	-1.62805			-0.14573	4.0627e-14	5.65363e-14		0.0949784	4.05035e-14	9.90276e-14
-0.700235	-1.57712	-1.62928			-0.147238	4.1399e-14	5.93575e-14		0.0960541	4.03268e-14	9.03956e-14
-0.698353	-1.5747	-1.63572			-0.148746	3.99326e-14	5.47274e-14		0.0971297	4.09044e-14	7.36214e-14
-0.696471	-1.57994	-1.64515			-0.150254	3.9985e-14	4.36222e-14		0.0982054	4.07048e-14	5.31818e-14
-0.694588	-1.58508	-1.64717			-0.151762	3.97496e-14	2.88e-14		0.0992811	4.11248e-14	3.31862e-14
-0.692706	-1.58299	-1.63412			-0.15327	4.05683e-14	1.36996e-14		0.100357	4.05366e-14	1.632e-14
-0.690824	-1.5741	-1.61273			-0.154778	4.06148e-14	1.10986e-15		0.101432	4.0942e-14	3.31192e-15
-0.688941	-1.56929	-1.59987			-0.156286	3.99421e-14	-7.66976e-15		0.102508	4.01483e-14	-6.79327e-15
-0.687059	-1.57731	-1.60314			-0.157795	4.06443e-14	-1.28383e-14		0.103584	4.09889e-14	-1.55428e-14
-0.685176	-1.59199	-1.61081			-0.159303	3.98813e-14	-1.54787e-14		0.104659	4.08772e-14	-2.36121e-14
-0.683294	-1.59847	-1.60601			-0.160811	4.11079e-14	-1.68155e-14		0.105735	4.03439e-14	-2.97612e-14
-0.681412	-1.59131	-1.58599			-0.162319	3.98308e-14	-1.77479e-14		0.106811	4.13765e-14	-3.0901e-14
-0.679529	-1.57975	-1.56142			-0.163827	4.07136e-14	-1.8759e-14		0.107886	4.03236e-14	-2.33649e-14
-0.677647	-1.57322	-1.54248			-0.165335	4.03728e-14	-2.00535e-14		0.108962	4.05478e-14	-4.75311e-15
-0.675765	-1.56815	-1.53254			-0.166843	4.04522e-14	-2.16997e-14		0.110038	3.97257e-14	2.46469e-14
-0.673882	-1.55504	-1.53178			-0.168351	4.07467e-14	-2.3634e-14		0.111114	4.05454e-14	6.15989e-14
-0.672	-1.5354	-1.53989			-0.169859	4.03462e-14	-2.5539e-14		0.112189	4.046e-14	1.00851e-13
-0.670118	-1.52365	-1.55444			-0.171368	4.09704e-14	-2.6745e-14		0.113265	4.03698e-14	1.36656e-13
-0.668235	-1.52989	-1.56898			-0.172876	3.98772e-14	-2.63222e-14		0.114341	4.10892e-14	1.64118e-13
-0.666353	-1.54645	-1.57447			-0.174384	4.13374e-14	-2.34081e-14		0.115416	4.11032e-14	1.79902e-13
-0.664471	-1.55751	-1.56586			-0.175892	4.04303e-14	-1.76267e-14		0.116492	4.14056e-14	1.82372e-13
-0.662588	-1.55798	-1.54981			-0.1774	4.1366e-14	-9.35364e-15		0.117568	4.14206e-14	1.71476e-13
-0.660706	-1.55612	-1.54181			-0.178908	4.06242e-14	3.39072e-16		0.118643	4.21694e-14	1.48634e-13
-0.658824	-1.56039	-1.55082			-0.180416	4.05715e-14	1.00277e-14		0.119719	4.22923e-14	1.16655e-13
-0.656941	-1.56926	-1.56957			-0.181924	4.13267e-14	1.83729e-14		0.120795	4.22186e-14	7.94832e-14
-0.655059	-1.57258	-1.58297			-0.183432	4.03214e-14	2.44163e-14		0.12187	4.20351e-14	4.16385e-14
-0.653176	-1.56256	-1.58201			-0.184941	4.1094e-14	2.76223e-14		0.122946	4.26481e-14	7.36589e-15
-0.651294	-1.54493	-1.56824			-0.186449	4.00096e-14	2.77319e-14		0.124022	4.2569e-14	-2.02173e-14
-0.649412	-1.53414	-1.55027			-0.187957	4.0776e-14	2.46528e-14		0.125097	4.13358e-14	-3.96317e-14
-0.647529	-1.53657	-1.53819			-0.189465	4.06594e-14	1.86007e-14		0.126173	4.21684e-14	-5.09983e-14
-0.645647	-1.54603	-1.53821			-0.190973	4.0714e-14	1.04881e-14		0.127249	4.19546e-14	-5.55523e-14
-0.643765	-1.55315	-1.5487			-0.192481	4.00911e-14	2.24356e-15		0.128324	4.21877e-14	-5.50481e-14
-0.641882	-1.55082	-1.56034			-0.193989	3.96695e-14	-3.37693e-15		0.1294	4.15058e-14	-5.13542e-14
-0.64	-1.53717	-1.56287			-0.195497	4.11554e-14	-3.65408e-15		0.130476	4.16485e-14	-4.62775e-14
-0.638118	-1.52022	-1.55322			-0.197005	4.02631e-14	2.90844e-15		0.131551	4.17579e-14	-4.14359e-14
-0.636235	-1.51223	-1.53676			-0.198514	4.14483e-14	1.57676e-14		0.132627	4.13187e-14	-3.80453e-14
-0.634353	-1.5157	-1.52287			-0.200022	4.02622e-14	3.24042e-14		0.133703	4.21763e-14	-3.6717e-14
-0.632471	-1.52081	-1.51964			-0.20153	4.08598e-14	4.91913e-14		0.134778	4.14508e-14	-3.74701e-14
-0.630588	-1.51676	-1.52728			-0.203038	4.03189e-14	6.2497e-14		0.135854	4.16224e-14	-4.00006e-14
-0.628706	-1.50177	-1.53529			-0.204546	3.9859e-14	6.94429e-14		0.13693	4.13605e-14	-4.39673e-14
-0.626824	-1.48392	-1.53174			-0.206054	4.06009e-14	6.81758e-14		0.138005	4.14858e-14	-4.90027e-14
-0.624941	-1.47332	-1.51666			-0.207562	3.96048e-14	5.79343e-14		0.139081	4.13765e-14	-5.44093e-14
-0.623059	-1.47327	-1.50112			-0.20907	4.04684e-14	3.92427e-14		0.140157	4.16216e-14	-5.88297e-14
-0.621176	-1.48046	-1.49414			-0.210578	3.87395e-14	1.42212e-14		0.141232	4.16002e-14	-6.02357e-14
-0.619294	-1.49075	-1.49669			-0.212086	3.96608e-14	-1.33401e-14		0.142308	4.06463e-14	-5.63261e-14
-0.617412	-1.50124	-1.50575			-0.213595	3.98119e-14	-3.85081e-14		0.143384	4.14464e-14	-4.51301e-14
-0.615529	-1.51113	-1.51575			-0.215103	3.96288e-14	-5.63568e-14		0.144459	4.06168e-14	-2.55521e-14
-0.613647	-1.52304	-1.51903			-0.216611	4.02887e-14	-6.33464e-14		0.145535	4.12416e-14	2.23171e-15
-0.611765	-1.53847	-1.51249			-0.218119	4.00469e-14	-5.83715e-14		0.146611	4.09608e-14	3.64848e-14
-0.609882	-1.55082	-1.5012			-0.219627	4.13019e-14	-4.30722e-14		0.147686	4.07224e-14	7.37647e-14
-0.608	-1.54778	-1.49139			-0.221135	3.9964e-14	-2.13342e-14		0.148762	4.0855e-14	1.09129e-13
-0.606118	-1.52473	-1.4845			-0.222643	4.11405e-14	1.8138e-15		0.149838	4.09497e-14	1.36906e-13
-0.604235	-1.4954	-1.48054			-0.224151	4.00811e-14	2.15425e-14		0.150914	4.21195e-14	1.51998e-13
-0.602353	-1.48168	-1.48124			-0.225659	4.08391e-14	3.43996e-14		0.151989	4.12596e-14	1.5135e-13
-0.600471	-1.4902	-1.48615			-0.227168	4.01271e-14	3.89419e-14		0.153065	4.25509e-14	1.35059e-13
-0.598588	-1.50606	-1.49034			-0.228676	3.95536e-14	3.55889e-14		0.154141	4.18546e-14	1.06633e-13
-0.596706	-1.51097	-1.49029			-0.230184	4.01227e-14	2.58039e-14		0.155216	4.2916e-14	7.21627e-14
-0.594824	-1.50125	-1.48911			-0.231692	3.96113e-14	1.11117e-14		0.156292	4.2553e-14	3.84777e-14
-0.592941	-1.48812	-1.49103			-0.2332	4.09586e-14	-7.38176e-15		0.157368	4.22002e-14	1.08084e-14
-0.591059	-1.48436	-1.49415			-0.234708	3.96135e-14	-2.86336e-14		0.158443	4.24086e-14	-9.1093e-15
-0.589176	-1.49041	-1.49527			-0.236216	3.99861e-14	-5.08223e-14		0.159519	4.16233e-14	-2.34923e-14
-0.587294	-1.49422	-1.49928			-0.237724	3.9268e-14	-7.08496e-14		0.160595	4.22081e-14	-3.70776e-14
-0.585412	-1.48676	-1.51424			-0.239232	4.02991e-14	-8.48323e-14		0.16167	4.17727e-14	-5.43673e-14
-0.583529	-1.47587	-1.53719			-0.240741	4.09692e-14	-8.94812e-14		0.162746	4.29592e-14	-7.69887e-14
-0.581647	-1.4793	-1.55333			-0.242249	4.0485e-14	-8.35506e-14		0.163822	4.22858e-14	-1.02633e-13
-0.579765	-1.50182	-1.551			-0.243757	4.17773e-14	-6.8459e-14		0.164897	4.22755e-14	-1.26099e-13
-0.577882	-1.52599	-1.53284			-0.245265	4.04263e-14	-4.77531e-14		0.165973	4.14471e-14	-1.41704e-13
-0.576	-1.53135	-1.51116			-0.246773	4.16713e-14	-2.57974e-14		0.167049	4.10567e-14	-1.45613e-13
-0.574118	-1.51711	-1.49527			-0.248281	4.05309e-14	-6.4063e-15		0.168124	4.16785e-14	-1.36953e-13
-0.572235	-1.49818	-1.48551			-0.249789	4.14818e-14	8.03263e-15		0.1692	4.08233e-14	-1.17498e-13
-0.570353	-1.48363	-1.47917			-0.251297	4.09639e-14	1.67883e-14		0.170276	4.12444e-14	-9.04949e-14
-0.568471	-1.47089	-1.47789			-0.252805	4.03634e-14	2.04998e-14		0.171351	4.036e-14	-5.94519e-14
-0.566588	-1.45882	-1.48547			-0.254314	4.11699e-14	2.06088e-14		0.172427	4.08173e-14	-2.738e-14
-0.564706	-1.45335	-1.50068			-0.255822	4.04267e-14	1.874e-14		0.173503	4.10407e-14	3.34599e-15
-0.562824	-1.45773	-1.51548			-0.25733	4.13677e-14	1.6235e-14		0.174578	4.08977e-14	3.06467e-14
-0.560941	-1.46728	-1.51967			-0.258838	4.01796e-14	1.39789e-14		0.175654	4.09076e-14	5.2226e-14
-0.559059	-1.47579	-1.50769			-0.260346	4.11724e-14	1.25138e-14		0.17673	4.05701e-14	6.53234e-14
-0.557176	-1.47976	-1.4832			-0.261854	4.05942e-14	1.22731e-14		0.177805	4.15009e-14	6.70947e-14
-0.555294	-1.47596	-1.45621			-0.263362	4.0521e-14	1.37105e-14		0.178881	4.09445e-14	5.56452e-14
-0.553412	-1.46383	-1.43761			-0.26487	4.09863e-14	1.71999e-14		0.179957	4.1978e-14	3.12561e-14
-0.551529	-1.45249	-1.43651			-0.266378	4.03991e-14	2.27879e-14		0.181032	4.14151e-14	-2.92841e-15
-0.549647	-1.454	-1.45328			-0.267886	4.11977e-14	3.00141e-14		0.182108	4.18031e-14	-4.13027e-14
-0.547765	-1.46452	-1.47222			-0.269395	4.01703e-14	3.79677e-14		0.183184	4.16252e-14	-7.72514e-14
-0.545882	-1.46449	-1.47291			-0.270903	4.12994e-14	4.55388e-14		0.184259	4.11802e-14	-1.04982e-13
-0.544	-1.44387	-1.45253			-0.272411	3.98503e-14	5.16402e-14		0.185335	4.11363e-14	-1.20823e-13
-0.542118	-1.41644	-1.42863			-0.273919	4.0409e-14	5.5204e-14		0.186411	4.00593e-14	-1.23413e-13
-0.540235	-1.40437	-1.42022			-0.275427	4.04134e-14	5.50079e-14		0.187486	4.11937e-14	-1.1293e-13
-0.538353	-1.41614	-1.43165			-0.276935	4.01384e-14	4.96416e-14		0.188562	4.05135e-14	-9.012e-14
-0.536471	-1.44062	-1.45292			-0.278443	4.0558e-14	3.79013e-14		0.189638	4.05126e-14	-5.59663e-14
-0.534588	-1.45651	-1.47279			-0.279951	3.94123e-14	1.95591e-14		0.190714	3.986e-14	-1.22448e-14
-0.532706	-1.44948	-1.48827			-0.281459	4.00076e-14	-3.93498e-15		0.191789	4.02088e-14	3.7541e-14
-0.530824	-1.42569	-1.49788			-0.282968	3.90439e-14	-2.93246e-14		0.192865	4.03303e-14	8.77795e-14
-0.528941	-1.40716	-1.49321			-0.284476	4.03969e-14	-5.21409e-14		0.193941	3.98972e-14	1.31594e-13
-0.527059	-1.41002	-1.46993			-0.285984	4.00868e-14	-6.77136e-14		0.195016	4.09671e-14	1.62777e-13
-0.525176	-1.43025	-1.44227			-0.287492	4.05066e-14	-7.21471e-14		0.196092	4.0507e-14	1.77866e-13
-0.523294	-1.45215	-1.43166			-0.289	4.05098e-14	-6.30566e-14		0.197168	4.23727e-14	1.77165e-13
-0.521412	-1.46388	-1.44259			-0.290508	4.03715e-14	-4.01606e-14		0.198243	4.14934e-14	1.64061e-13
-0.519529	-1.46241	-1.46269			-0.292016	4.13225e-14	-5.7951e-15		0.199319	4.1815e-14	1.43032e-13
-0.517647	-1.45121	-1.48203			-0.293524	4.06591e-14	3.49307e-14		0.200395	4.14655e-14	1.17601e-13
-0.515765	-1.43792	-1.49839			-0.295032	4.21336e-14	7.48278e-14		0.20147	4.17314e-14	8.94505e-14
-0.513882	-1.43007	-1.50855			-0.296541	4.02869e-14	1.06348e-13		0.202546	4.25372e-14	5.90464e-14
-0.512	-1.42871	-1.50825			-0.298049	4.01831e-14	1.23799e-13		0.203622	4.19984e-14	2.70267e-14
-0.510118	-1.42729	-1.49802			-0.299557	3.93113e-14	1.2502e-13		0.204697	4.25898e-14	-4.81795e-15
-0.508235	-1.42007	-1.48052			-0.301065	3.94511e-14	1.11657e-13		0.205773	4.18534e-14	-3.36886e-14
-0.506353	-1.41114	-1.45521			-0.302573	3.96973e-14	8.80251e-14		0.206849	4.24318e-14	-5.68169e-14
-0.504471	-1.41071	-1.42241			-0.304081	3.8819e-14	5.9318e-14		0.207924	4.16789e-14	-7.25426e-14
-0.502588	-1.42107	-1.39071			-0.305589	3.97464e-14	3.01909e-14		0.209	4.11469e-14	-8.06959e-14
-0.500706	-1.43158	-1.37325			-0.307097	3.86706e-14	4.24846e-15		0.210076	4.22077e-14	-8.2211e-14
-0.498824	-1.43216	-1.37503			-0.308605	3.9809e-14	-1.57461e-14		0.211151	4.15841e-14	-7.84723e-14
-0.496941	-1.42698	-1.38718			-0.310114	3.90843e-14	-2.75954e-14		0.212227	4.16929e-14	-7.09134e-14
-0.495059	-1.42641	-1.39571			-0.311622	3.92033e-14	-2.98855e-14		0.213303	4.07451e-14	-6.09411e-14
-0.493176	-1.42972	-1.39505			-0.31313	3.99635e-14	-2.27176e-14		0.214378	4.14915e-14	-4.98584e-14
-0.491294	-1.42668	-1.39139			-0.314638	3.96687e-14	-8.3972e-15		0.215454	4.11271e-14	-3.85228e-14
-0.489412	-1.41385	-1.3934			-0.316146	4.04676e-14	8.66412e-15		0.21653	4.15021e-14	-2.69067e-14
-0.487529	-1.40002	-1.40312			-0.317654	3.96043e-14	2.3189e-14		0.217605	4.12644e-14	-1.40267e-14
-0.485647	-1.39536	-1.41738			-0.319162	3.99076e-14	3.10151e-14		0.218681	4.12894e-14	1.462e-15
-0.483765	-1.39961	-1.43338			-0.32067	3.85422e-14	3.0814e-14		0.219757	4.1066e-14	2.02327e-14
-0.481882	-1.40254	-1.44926			-0.322178	3.9394e-14	2.45582e-14		0.220832	4.07117e-14	4.14208e-14
-0.48	-1.39642	-1.46135			-0.323686	3.91512e-14	1.64216e-14		0.221908	4.16595e-14	6.24518e-14
-0.478118	-1.386	-1.46601			-0.325195	3.91324e-14	1.06915e-14		0.222984	4.09575e-14	7.96312e-14
-0.476235	-1.38258	-1.46349			-0.326703	3.99156e-14	9.79977e-15		0.224059	4.16689e-14	8.9113e-14
-0.474353	-1.39012	-1.4565			-0.328211	3.9186e-14	1.34199e-14		0.225135	4.1571e-14	8.77358e-14
-0.472471	-1.40241	-1.44567			-0.329719	4.00946e-14	1.88967e-14		0.226211	4.17119e-14	7.3458e-14
-0.470588	-1.41316	-1.42948			-0.331227	3.87791e-14	2.25645e-14		0.227286	4.23823e-14	4.5513e-14
-0.468706	-1.42177	-1.40784			-0.332735	3.9362e-14	2.12033e-14		0.228362	4.18576e-14	4.6487e-15
-0.466824	-1.4266	-1.38507			-0.334243	3.90567e-14	1.30703e-14		0.229438	4.20572e-14	-4.63246e-14
-0.464941	-1.42137	-1.36966			-0.335751	3.91579e-14	-1.64409e-15		0.230514	4.18151e-14	-1.01928e-13
-0.463059	-1.40425	-1.36851			-0.337259	3.91485e-14	-2.08108e-14		0.231589	4.27098e-14	-1.54071e-13
-0.461176	-1.38388	-1.38008			-0.338768	3.84652e-14	-4.06941e-14		0.232665	4.17501e-14	-1.93446e-13
-0.459294	-1.36993	-1.39474			-0.340276	3.97368e-14	-5.66678e-14		0.233741	4.15646e-14	-2.12204e-13
-0.457412	-1.36295	-1.40256			-0.341784	3.86389e-14	-6.43843e-14		0.234816	4.02429e-14	-2.06832e-13
-0.455529	-1.35805	-1.4012			-0.343292	4.00691e-14	-6.12215e-14		0.235892	3.98926e-14	-1.79718e-13
-0.453647	-1.35424	-1.39736			-0.3448	3.95287e-14	-4.74841e-14		0.236968	4.037e-14	-1.38386e-13
-0.451765	-1.35578	-1.39821			-0.346308	4.07161e-14	-2.67054e-14		0.238043	3.98666e-14	-9.27172e-14
-0.449882	-1.36534	-1.40149			-0.347816	3.99202e-14	-4.70086e-15		0.239119	4.04617e-14	-5.15213e-14
-0.448	-1.3779	-1.39958			-0.349324	3.98953e-14	1.23459e-14		0.240195	3.99103e-14	-2.00762e-14
-0.446118	-1.38334	-1.39175			-0.350832	3.98619e-14	1.99366e-14		0.24127	4.05675e-14	4.66436e-16
-0.444235	-1.37757	-1.38367			-0.352341	3.86686e-14	1.65359e-14		0.242346	4.03024e-14	1.19736e-14
-0.442353	-1.36964	-1.37719			-0.353849	4.00401e-14	3.61577e-15		0.243422	4.05181e-14	1.74747e-14
-0.440471	-1.37258	-1.36955			-0.355357	3.89014e-14	-1.53099e-14		0.244497	4.02343e-14	1.96491e-14
-0.438588	-1.3866	-1.36057			-0.356865	3.99441e-14	-3.59857e-14		0.245573	3.97906e-14	2.0269e-14
-0.436706	-1.39687	-1.355			-0.358373	3.93287e-14	-5.44229e-14		0.246649	4.0833e-14	2.04656e-14
-0.434824	-1.39024	-1.35946			-0.359881	3.97118e-14	-6.73955e-14		0.247724	4.05585e-14	2.1162e-14
-0.432941	-1.37135	-1.37655			-0.361389	3.99885e-14	-7.26268e-14		0.2488	4.06976e-14	2.30691e-14
-0.431059	-1.35742	-1.39961			-0.362897	3.99265e-14	-6.89982e-14		0.249876	4.0112e-14	2.61952e-14
-0.429176	-1.35744	-1.41657			-0.364405	4.06986e-14	-5.69131e-14		0.250951	4.00266e-14	2.93927e-14
-0.427294	-1.36425	-1.42176			-0.365914	3.97351e-14	-3.862e-14		0.252027	4.08013e-14	3.05724e-14
-0.425412	-1.3685	-1.42107			-0.367422	4.1598e-14	-1.81103e-14		0.253103	4.0623e-14	2.77525e-14
-0.423529	-1.37043	-1.42217			-0.36893	3.99806e-14	-3.1456e-16		0.254178	4.06881e-14	2.04589e-14
-0.421647	-1.37511	-1.42142			-0.370438	4.0766e-14	1.03281e-14		0.255254	4.03174e-14	1.06279e-14
-0.419765	-1.38247	-1.40634			-0.371946	3.99175e-14	1.14547e-14		0.25633	4.13544e-14	2.33506e-15
-0.417882	-1.38624	-1.37351			-0.373454	3.97082e-14	3.84534e-15		0.257405	4.07492e-14	2.83417e-16
-0.416	-1.38296	-1.33824			-0.374962	4.0581e-14	-8.58339e-15		0.258481	4.05675e-14	7.70233e-15
-0.414118	-1.37795	-1.31963			-0.37647	3.92045e-14	-2.0017e-14		0.259557	3.98094e-14	2.47158e-14
-0.412235	-1.37662	-1.32019			-0.377978	4.07286e-14	-2.48462e-14		0.260632	4.05407e-14	4.8052e-14
-0.410353	-1.37429	-1.32771			-0.379486	3.98463e-14	-1.98219e-14		0.261708	4.05849e-14	7.22232e-14
-0.408471	-1.36446	-1.33182			-0.380995	4.13494e-14	-5.31182e-15		0.262784	4.04724e-14	9.14582e-14
-0.406588	-1.35331	-1.32937			-0.382503	4.08151e-14	1.49688e-14		0.263859	4.13657e-14	1.01304e-13
-0.404706	-1.35424	-1.32033			-0.384011	4.07681e-14	3.56551e-14		0.264935	4.08218e-14	9.91961e-14
-0.402824	-1.36979	-1.31069			-0.385519	3.99979e-14	5.19977e-14		0.266011	4.14862e-14	8.41276e-14
-0.400941	-1.38785	-1.31293			-0.387027	3.97586e-14	6.15133e-14		0.267086	4.11672e-14	5.61924e-14
-0.399059	-1.39448	-1.33145			-0.388535	4.05058e-14	6.42168e-14		0.268162	4.14235e-14	1.67174e-14
-0.397176	-1.38411	-1.35398			-0.390043	3.92283e-14	6.15173e-14		0.269238	4.15696e-14	-3.09773e-14
-0.395294	-1.36078	-1.36529			-0.391551	4.03891e-14	5.46745e-14		0.270314	4.16619e-14	-8.09006e-14
-0.393412	-1.33615	-1.36307			-0.393059	3.95162e-14	4.39443e-14		0.271389	4.21908e-14	-1.24697e-13
-0.391529	-1.32306	-1.35656			-0.394568	4.00799e-14	2.9028e-14		0.272465	4.0727e-14	-1.53284e-13
-0.389647	-1.32478	-1.35508			-0.396076	3.96354e-14	1.05012e-14		0.273541	4.07967e-14	-1.59303e-13
-0.387765	-1.33358	-1.35806			-0.397584	3.88425e-14	-8.87163e-15		0.274616	3.9839e-14	-1.3934e-13
-0.385882	-1.34185	-1.35599			-0.399092	3.95016e-14	-2.41051e-14		0.275692	4.05819e-14	-9.50118e-14
-0.384	-1.34747	-1.3448			-0.4006	3.90181e-14	-2.96747e-14		0.276768	3.96075e-14	-3.26309e-14
-0.382118	-1.34846	-1.33502			-0.402108	4.07894e-14	-2.22106e-14		0.277843	3.97098e-14	3.82379e-14
-0.380235	-1.34355	-1.33889			-0.403616	3.98389e-14	-2.71507e-15		0.278919	3.98728e-14	1.06757e-13
-0.378353	-1.33794	-1.35385			-0.405124	4.1242e-14	2.30752e-14		0.279995	4.0136e-14	1.62777e-13
-0.376471	-1.33777	-1.36826			-0.406632	3.97598e-14	4.65656e-14		0.28107	4.109e-14	1.98387e-13
-0.374588	-1.34081	-1.37628			-0.408141	3.99061e-14	5.95689e-14		0.282146	4.0826e-14	2.0886e-13
-0.372706	-1.34048	-1.37688			-0.409649	3.93499e-14	5.73878e-14		0.283222	4.14077e-14	1.93033e-13
-0.370824	-1.33291	-1.36766			-0.411157	3.86854e-14	4.03358e-14		0.284297	4.18529e-14	1.53324e-13
-0.368941	-1.3156	-1.3525			-0.412665	3.9521e-14	1.3215e-14		0.285373	4.22672e-14	9.55873e-14
-0.367059	-1.29097	-1.34542			-0.414173	3.83243e-14	-1.67134e-14		0.286449	4.19561e-14	2.87446e-14
-0.365176	-1.27411	-1.35596			-0.415681	4.00833e-14	-4.21658e-14		0.287524	4.22205e-14	-3.61169e-14
-0.363294	-1.2825	-1.37926			-0.417189	3.91211e-14	-5.7684e-14		0.2886	4.25017e-14	-8.75377e-14
-0.361412	-1.31469	-1.40301			-0.418697	4.01223e-14	-6.04785e-14		0.289676	4.12432e-14	-1.1632e-13
-0.359529	-1.35051	-1.41459			-0.420205	3.98266e-14	-5.04699e-14		0.290751	4.15083e-14	-1.18288e-13
-0.357647	-1.37318	-1.40475			-0.421714	3.98464e-14	-3.00021e-14		0.291827	4.03153e-14	-9.59437e-14
-0.355765	-1.38102	-1.37678			-0.423222	4.05081e-14	-3.50941e-15		0.292903	4.08032e-14	-5.79166e-14
-0.353882	-1.37875	-1.34919			-0.42473	4.00807e-14	2.29709e-14		0.293978	4.00967e-14	-1.59541e-14
-0.352	-1.36883	-1.33924			-0.426238	4.06993e-14	4.27641e-14		0.295054	4.10124e-14	1.94808e-14
-0.350118	-1.35232	-1.34452			-0.427746	3.93132e-14	5.0132e-14		0.29613	4.14567e-14	4.30081e-14
-0.348235	-1.3306	-1.34733			-0.429254	3.98245e-14	4.2102e-14		0.297205	4.13661e-14	5.56107e-14
-0.346353	-1.30675	-1.33599			-0.430762	3.87836e-14	1.97928e-14		0.298281	4.20159e-14	6.27157e-14
-0.344471	-1.2872	-1.31645			-0.43227	3.92055e-14	-1.15284e-14		0.299357	4.07719e-14	7.01469e-14
-0.342588	-1.27651	-1.30311			-0.433778	3.92294e-14	-4.39371e-14		0.300432	4.12187e-14	8.02064e-14
-0.340706	-1.27124	-1.30256			-0.435286	3.88333e-14	-6.94243e-14		0.301508	4.07359e-14	9.00206e-14
-0.338824	-1.26603	-1.30951			-0.436795	4.03321e-14	-8.24792e-14		0.302584	4.15982e-14	9.29474e-14
-0.336941	-1.26411	-1.31673			-0.438303	4.00732e-14	-8.15327e-14		0.303659	4.18739e-14	8.21528e-14
-0.335059	-1.27409	-1.32334			-0.439811	4.14805e-14	-6.87077e-14		0.304735	4.20222e-14	5.44356e-14
-0.333176	-1.29721	-1.33168			-0.441319	3.96079e-14	-4.8261e-14		0.305811	4.25255e-14	1.24495e-14
-0.331294	-1.32358	-1.34062			-0.442827	4.01886e-14	-2.4789e-14		0.306886	4.19234e-14	-3.5617e-14
-0.329412	-1.34154	-1.3457			-0.444335	4.04612e-14	-2.19553e-15		0.307962	4.27111e-14	-7.86806e-14
-0.327529	-1.34833	-1.34425			-0.445843	4.06843e-14	1.63265e-14		0.309038	4.17266e-14	-1.06585e-13
-0.325647	-1.35076	-1.33851			-0.447351	4.06565e-14	2.78668e-14		0.310114	4.13892e-14	-1.13549e-13
-0.323765	-1.35515	-1.33163			-0.448859	3.97263e-14	2.97499e-14		0.311189	4.06001e-14	-9.98745e-14
-0.321882	-1.35882	-1.3227			-0.450368	4.05587e-14	2.02597e-14		0.312265	4.0844e-14	-7.12965e-14
-0.32	-1.35329	-1.31129			-0.451876	3.9374e-14	-1.73781e-16		0.313341	4.1096e-14	-3.64339e-14
-0.318118	-1.3353	-1.30288			-0.453384	3.99151e-14	-2.80943e-14		0.314416	4.08867e-14	-3.59042e-15
-0.316235	-1.31224	-1.30195			-0.454892	3.9478e-14	-5.716e-14		0.315492	4.15379e-14	2.16815e-14
-0.314353	-1.29404	-1.30495			-0.4564	4.01023e-14	-7.95657e-14		0.316568	4.08468e-14	3.74188e-14
-0.312471	-1.28132	-1.30712			-0.457908	4.01606e-14	-8.84011e-14		0.317643	4.15996e-14	4.45148e-14
-0.310588	-1.26799	-1.30847			-0.459416	4.04062e-14	-8.01011e-14		0.318719	4.12297e-14	4.5103e-14
-0.308706	-1.25464	-1.3089			-0.460924	4.20241e-14	-5.5963e-14		0.319795	4.17763e-14	4.09637e-14
-0.306824	-1.25091	-1.30552			-0.462432	4.10211e-14	-2.19886e-14		0.32087	4.12341e-14	3.26764e-14
-0.304941	-1.26347	-1.29679			-0.463941	4.16655e-14	1.30051e-14		0.321946	4.10126e-14	1.9804e-14
-0.303059	-1.28807	-1.28408			-0.465449	4.03637e-14	4.02909e-14		0.323022	4.21466e-14	1.87733e-15
-0.301176	-1.3146	-1.2704			-0.466957	4.099e-14	5.39935e-14		0.324097	4.13428e-14	-2.04511e-14
-0.299294	-1.3353	-1.26092			-0.468465	4.01827e-14	5.26749e-14		0.325173	4.20234e-14	-4.47497e-14
-0.297412	-1.34699	-1.26081			-0.469973	3.97952e-14	3.93027e-14		0.326249	4.16433e-14	-6.69603e-14
-0.295529	-1.35003	-1.26826			-0.471481	4.03825e-14	1.98371e-14		0.327324	4.11409e-14	-8.22026e-14
-0.293647	-1.34668	-1.27371			-0.472989	3.97626e-14	1.11812e-15		0.3284	4.09393e-14	-8.58562e-14
-0.291765	-1.33923	-1.27076			-0.474497	4.08868e-14	-1.11983e-14		0.329476	4.13816e-14	-7.46787e-14
-0.289882	-1.33154	-1.26455			-0.476005	3.99479e-14	-1.40884e-14		0.330551	4.1286e-14	-4.78976e-14
-0.288	-1.33174	-1.26403			-0.477514	4.11311e-14	-7.6878e-15		0.331627	4.00787e-14	-8.0952e-15
-0.286118	-1.34967	-1.26971			-0.479022	4.02149e-14	5.16101e-15		0.332703	4.06283e-14	3.86203e-14
-0.284235	-1.38903	-1.27509			-0.48053	4.12677e-14	2.01515e-14		0.333778	4.0419e-14	8.3731e-14
-0.282353	-1.4414	-1.27819			-0.482038	4.07742e-14	3.30788e-14		0.334854	4.10353e-14	1.18737e-13
-0.280471	-1.49066	-1.28364			-0.483546	3.94492e-14	4.10877e-14		0.33593	4.10977e-14	1.37998e-13
-0.278588	-1.52545	-1.29286			-0.485054	4.06777e-14	4.30823e-14		0.337005	4.21799e-14	1.40546e-13
-0.276706	-1.54434	-1.30098			-0.486562	3.95787e-14	3.92597e-14		0.338081	4.20499e-14	1.29812e-13
-0.274824	-1.54975	-1.30544			-0.48807	4.06869e-14	3.02885e-14		0.339157	4.19128e-14	1.11438e-13
-0.272941	-1.54413	-1.30936			-0.489578	3.99725e-14	1.68531e-14		0.340232	4.19254e-14	9.04857e-14
-0.271059	-1.53074	-1.31597			-0.491086	4.02511e-14	-8.04746e-17		0.341308	4.14645e-14	6.96626e-14
-0.269176	-1.51269	-1.32514			-0.492595	3.93431e-14	-1.85879e-14		0.342384	4.23867e-14	4.93538e-14
-0.267294	-1.49419	-1.33259			-0.494103	3.9677e-14	-3.54258e-14		0.343459	4.22049e-14	2.90239e-14
-0.265412	-1.48482	-1.32971			-0.495611	4.0553e-14	-4.65492e-14		0.344535	4.26368e-14	8.75599e-15
-0.263529	-1.4941	-1.31004			-0.497119	3.9976e-14	-4.84602e-14		0.345611	4.19114e-14	-1.01351e-14
-0.261647	-1.51719	-1.27818			-0.498627	4.07319e-14	-3.9752e-14		0.346686	4.21702e-14	-2.56667e-14
-0.259765	-1.53507	-1.24889			-0.500135	4.03187e-14	-2.20267e-14		0.347762	4.23073e-14	-3.63756e-14
-0.257882	-1.53648	-1.23467			-0.501643	4.1758e-14	3.46594e-16		0.348838	4.1755e-14	-4.22928e-14
-0.256	-1.53111	-1.23579			-0.503151	4.01392e-14	2.16127e-14		0.349914	4.20176e-14	-4.5136e-14
-0.254118	-1.53381	-1.24683			-0.504659	4.06234e-14	3.65979e-14		0.350989	4.14526e-14	-4.76668e-14
-0.252235	-1.54561	-1.26849			-0.506168	4.03418e-14	4.24488e-14		0.352065	4.21856e-14	-5.25896e-14
-0.250353	-1.55708	-1.30112			-0.507676	3.96713e-14	3.94305e-14		0.353141	4.18788e-14	-6.15148e-14
-0.248471	-1.5614	-1.33028			-0.509184	4.02306e-14	3.04899e-14		0.354216	4.19423e-14	-7.43685e-14
-0.246588	-1.55743	-1.33621			-0.510692	3.95855e-14	1.98232e-14		0.355292	4.15589e-14	-8.93632e-14
-0.244706	-1.54635	-1.31791			-0.5122	4.06214e-14	1.11038e-14		0.356368	4.15483e-14	-1.03433e-13
-0.242824	-1.53231	-1.29355			-0.513708	3.95313e-14	6.13679e-15		0.357443	4.18703e-14	-1.12982e-13
-0.240941	-1.52403	-1.278			-0.515216	4.0684e-14	4.4859e-15		0.358519	4.1111e-14	-1.14817e-13
-0.239059	-1.52814	-1.27223			-0.516724	4.04281e-14	4.14064e-15		0.359595	4.13214e-14	-1.07094e-13
-0.237176	-1.53978	-1.27278			-0.518232	3.98379e-14	2.78546e-15		0.36067	4.03984e-14	-9.00126e-14
-0.235294	-1.54646	-1.27878			-0.519741	3.99727e-14	-1.0416e-15		0.361746	4.10336e-14	-6.59494e-14
-0.233412	-1.54168	-1.28861			-0.521249	3.96562e-14	-7.4709e-15		0.362822	4.04904e-14	-3.88722e-14
-0.231529	-1.52972	-1.29783			-0.522757	4.04965e-14	-1.55871e-14		0.363897	4.07447e-14	-1.31883e-14
-0.229647	-1.5177	-1.30178			-0.524265	3.95651e-14	-2.40648e-14		0.364973	4.08315e-14	7.55604e-15
-0.227765	-1.50782	-1.2966			-0.525773	4.08837e-14	-3.16039e-14		0.366049	4.06312e-14	2.16195e-14
-0.225882	-1.49777	-1.27965			-0.527281	3.98131e-14	-3.69299e-14		0.367124	4.13424e-14	2.92929e-14
-0.224	-1.48703	-1.25216			-0.528789	4.02846e-14	-3.86072e-14		0.3682	4.07906e-14	3.23601e-14
-0.222118	-1.48027	-1.22054			-0.530297	4.00177e-14	-3.5131e-14		0.369276	4.13574e-14	3.30718e-14
-0.220235	-1.48345	-1.19292			-0.531805	4.05817e-14	-2.5522e-14		0.370351	4.04857e-14	3.31074e-14
-0.218353	-1.49773	-1.17419			-0.533314	4.10501e-14	-1.01699e-14		0.371427	4.13851e-14	3.29593e-14
-0.216471	-1.51585	-1.16544			-0.534822	4.03426e-14	8.65228e-15		0.372503	4.08981e-14	3.19192e-14
-0.214588	-1.52374	-1.168			-0.53633	4.11719e-14	2.70764e-14		0.373578	4.10887e-14	2.85636e-14
-0.212706	-1.51305	-1.18461			-0.537838	4.00486e-14	4.07663e-14		0.374654	4.15626e-14	2.14916e-14
-0.210824	-1.49475	-1.21345			-0.539346	4.06491e-14	4.64417e-14		0.37573	4.07884e-14	1.01011e-14
-0.208941	-1.49068	-1.24354			-0.540854	4.00777e-14	4.31137e-14		0.376805	4.16191e-14	-4.75822e-15
-0.207059	-1.50808	-1.26109			-0.542362	3.96597e-14	3.24515e-14		0.377881	4.09856e-14	-2.04588e-14
-0.205176	-1.53106	-1.26165			-0.54387	3.97488e-14	1.80901e-14		0.378957	4.17206e-14	-3.28549e-14
-0.203294	-1.53955	-1.25439			-0.545378	3.97195e-14	4.18389e-15		0.380032	4.1152e-14	-3.7271e-14
-0.201412	-1.52924	-1.25364			-0.546886	4.08616e-14	-6.13486e-15		0.381108	4.11747e-14	-3.00094e-14
-0.199529	-1.51053	-1.26621			-0.548395	3.9616e-14	-1.17057e-14		0.382184	4.0423e-14	-9.81261e-15
-0.197647	-1.4952	-1.28636			-0.549903	4.04745e-14	-1.33282e-14		0.383259	4.05016e-14	2.13355e-14
-0.195765	-1.4886	-1.30277			-0.551411	4.00038e-14	-1.29038e-14		0.384335	4.13329e-14	5.83733e-14
-0.193882	-1.49006	-1.31029			-0.552919	4.06311e-14	-1.22351e-14		0.385411	4.04829e-14	9.4178e-14
-0.192	-1.49583	-1.31303			-0.554427	3.9876e-14	-1.2106e-14		0.386486	4.12706e-14	1.21113e-13
-0.190118	-1.50256	-1.31394			-0.555935	3.99439e-14	-1.20747e-14		0.387562	4.10772e-14	1.3279e-13
-0.188235	-1.50888	-1.30664			-0.557443	4.03626e-14	-1.10226e-14		0.388638	4.16207e-14	1.25731e-13
-0.186353	-1.51266	-1.28615			-0.558951	4.00127e-14	-8.07311e-15		0.389714	4.21009e-14	1.005e-13
-0.184471	-1.50799	-1.26377			-0.560459	4.09604e-14	-3.28658e-15		0.390789	4.24363e-14	6.17932e-14
-0.182588	-1.4899	-1.25658			-0.561968	4.00446e-14	2.30625e-15		0.391865	4.26081e-14	1.72854e-14
-0.180706	-1.46453	-1.26174			-0.563476	4.05802e-14	7.30235e-15		0.392941	4.14531e-14	-2.44402e-14
-0.178824	-1.44837	-1.25733			-0.564984	4.00558e-14	1.06683e-14		0.394016	4.22241e-14	-5.60343e-14
-0.176941	-1.45128	-1.23269			-0.566492	3.99288e-14	1.20504e-14		0.395092	4.15994e-14	-7.27998e-14
-0.175059	-1.46557	-1.20419			-0.568	4.01867e-14	1.14534e-14		0.396168	4.17063e-14	-7.308e-14
-0.173176	-1.4758	-1.1943			-0.569508	4.03052e-14	8.63568e-15		0.397243	4.11548e-14	-5.78917e-14
-0.171294	-1.47419	-1.20428			-0.571016	4.07823e-14	2.8373e-15		0.398319	4.14575e-14	-3.03099e-14
-0.169412	-1.46423	-1.21521			-0.572524	3.93326e-14	-6.78864e-15		0.399395	4.10847e-14	5.09086e-15
-0.167529	-1.45332	-1.2111			-0.574032	4.06534e-14	-2.02417e-14		0.40047	4.10809e-14	4.27951e-14
-0.165647	-1.44474	-1.19427			-0.575541	3.94981e-14	-3.58845e-14		0.401546	4.15587e-14	7.71548e-14
-0.163765	-1.43846	-1.18033			-0.577049	4.02981e-14	-5.04203e-14		0.402622	4.11577e-14	1.03537e-13
-0.161882	-1.43663	-1.18286			-0.578557	3.99502e-14	-5.97807e-14		0.403697	4.19367e-14	1.19518e-13
-0.16	-1.44075	-1.20206			-0.580065	4.0358e-14	-6.04936e-14		0.404773	4.18324e-14	1.25499e-13
-0.158118	-1.44511	-1.22544			-0.581573	4.15472e-14	-5.08399e-14		0.405849	4.27643e-14	1.24245e-13
-0.156235	-1.44214	-1.23887			-0.583081	4.04543e-14	-3.13044e-14		0.406924	4.21992e-14	1.19353e-13
-0.154353	-1.43477	-1.23845			-0.584589	4.11549e-14	-4.2998e-15		0.408	4.21024e-14	1.13411e-13
-0.152471	-1.43564	-1.23352			-0.586097	4.04503e-14	2.64967e-14		0.409076	4.23316e-14	1.06903e-13
-0.150588	-1.45148	-1.23647			-0.587605	4.1494e-14	5.68242e-14		0.410151	4.21201e-14	9.84762e-14
-0.148706	-1.47455	-1.24768			-0.589114	4.06249e-14	8.23949e-14		0.411227	4.32795e-14	8.62997e-14
-0.146824	-1.49259	-1.25486			-0.590622	4.0374e-14	9.94113e-14		0.412303	4.28368e-14	6.95215e-14
-0.144941	-1.5017	-1.24993			-0.59213	4.03566e-14	1.05144e-13		0.413378	4.3082e-14	4.88391e-14
-0.143059	-1.50532	-1.24041			-0.593638	3.9566e-14	9.85087e-14		0.414454	4.28024e-14	2.59161e-14
-0.141176	-1.50479	-1.23942			-0.595146	4.01216e-14	8.04092e-14		0.41553	4.31381e-14	2.19004e-15
-0.139294	-1.49735	-1.24751			-0.596654	3.89938e-14	5.3605e-14		0.416605	4.28534e-14	-2.20378e-14
-0.137412	-1.48209	-1.2493			-0.598162	3.94812e-14	2.20397e-14		0.417681	4.26319e-14	-4.76311e-14
-0.135529	-1.46259	-1.23095			-0.59967	3.89558e-14	-1.0144e-14		0.418757	4.32079e-14	-7.57768e-14
-0.133647	-1.44529	-1.19878			-0.601178	4.01884e-14	-3.94809e-14		0.419832	4.26358e-14	-1.0678e-13
-0.131765	-1.44011	-1.17512			-0.602686	3.9694e-14	-6.3581e-14		0.420908	4.30866e-14	-1.39147e-13
-0.129882	-1.4557	-1.17452			-0.604195	3.94848e-14	-8.09922e-14		0.421984	4.21867e-14	-1.69406e-13
-0.128	-1.48536	-1.19059			-0.605703	4.0322e-14	-9.0824e-14		0.423059	4.27391e-14	-1.92807e-13
-0.126118	-1.50502	-1.20796			-0.607211	3.96869e-14	-9.25445e-14		0.424135	4.19813e-14	-2.04676e-13
-0.124235	-1.49458	-1.21953			-0.608719	4.08621e-14	-8.61291e-14		0.425211	4.155e-14	-2.01972e-13
-0.122353	-1.45822	-1.22889			-0.610227	4.04801e-14	-7.23814e-14		0.426286	4.13191e-14	-1.84482e-13
-0.120471	-1.42144	-1.24092			-0.611735	4.12097e-14	-5.3066e-14		0.427362	4.08067e-14	-1.55146e-13
-0.118588	-1.41136	-1.2533			-0.613243	4.0559e-14	-3.06539e-14		0.428438	4.10868e-14	-1.19322e-13
-0.116706	-1.43608	-1.25721			-0.614751	4.08905e-14	-7.79252e-15		0.429514	4.03508e-14	-8.32221e-14
-0.114824	-1.47838	-1.24672			-0.616259	4.10638e-14	1.32002e-14		0.430589	4.10552e-14	-5.21254e-14
-0.112941	-1.51052	-1.22668			-0.617768	4.01563e-14	3.06023e-14		0.431665	4.08802e-14	-2.90705e-14
-0.111059	-1.51535	-1.208			-0.619276	4.14157e-14	4.33258e-14		0.432741	4.12728e-14	-1.44775e-14
-0.109176	-1.49364	-1.19612			-0.620784	3.99696e-14	5.0883e-14		0.433816	4.05513e-14	-6.69187e-15
-0.107294	-1.45717	-1.19012			-0.622292	4.09608e-14	5.33888e-14		0.434892	4.08193e-14	-3.05473e-15
-0.105412	-1.42027	-1.19155			-0.6238	3.96003e-14	5.15636e-14		0.435968	4.14597e-14	-9.78238e-16
-0.103529	-1.39697	-1.20351			-0.625308	4.04361e-14	4.66206e-14		0.437043	4.04756e-14	1.34825e-15
-0.101647	-1.39796	-1.22034			-0.626816	4.03028e-14	3.99802e-14		0.438119	4.08696e-14	4.74989e-15
-0.0997647	-1.42285	-1.22834			-0.628324	3.99058e-14	3.28846e-14		0.439195	4.0983e-14	9.28786e-15
-0.0978824	-1.45728	-1.22058			-0.629832	3.99884e-14	2.60748e-14		0.44027	4.09219e-14	1.47412e-14
-0.096	-1.48315	-1.20513			-0.631341	3.99464e-14	1.96837e-14		0.441346	4.07361e-14	2.11254e-14
-0.0941176	-1.49212	-1.19552			-0.632849	4.05712e-14	1.33986e-14		0.442422	4.10964e-14	2.89858e-14
-0.0922353	-1.48882	-1.19677			-0.634357	3.94114e-14	6.8132e-15		0.443497	4.10707e-14	3.92284e-14
-0.0903529	-1.48368	-1.20348			-0.635865	4.0272e-14	-2.12042e-16		0.444573	4.07516e-14	5.24109e-14
-0.0884706	-1.4842	-1.20721			-0.637373	3.96321e-14	-7.36297e-15		0.445649	4.1423e-14	6.77382e-14
-0.0865882	-1.49111	-1.20251			-0.638881	4.01012e-14	-1.39257e-14		0.446724	4.06609e-14	8.23404e-14
-0.0847059	-1.4993	-1.19119			-0.640389	4.01578e-14	-1.90008e-14		0.4478	4.12953e-14	9.14939e-14
-0.0828235	-1.50207	-1.1839			-0.641897	3.97898e-14	-2.17316e-14		0.448876	4.08489e-14	9.00645e-14
-0.0809412	-1.49763	-1.1911			-0.643405	4.05913e-14	-2.14768e-14		0.449951	4.18198e-14	7.47074e-14
-0.0790588	-1.4914	-1.21024			-0.644914	3.96478e-14	-1.79827e-14		0.451027	4.21722e-14	4.57087e-14
-0.0771765	-1.48884	-1.22909			-0.646422	4.06965e-14	-1.16377e-14		0.452103	4.20172e-14	7.32825e-15
-0.0752941	-1.48626	-1.24064			-0.64793	3.98752e-14	-3.74051e-15		0.453178	4.22703e-14	-3.37195e-14
-0.0734118	-1.47326	-1.24553			-0.649438	4.06717e-14	3.47171e-15		0.454254	4.12231e-14	-7.08859e-14
-0.0715294	-1.44685	-1.24356			-0.650946	4.03121e-14	7.3052e-15		0.45533	4.1775e-14	-1.00042e-13
-0.0696471	-1.42003	-1.23429			-0.652454	4.02333e-14	5.58517e-15		0.456405	4.08657e-14	-1.20128e-13
-0.0677647	-1.41088	-1.22308			-0.653962	4.02397e-14	-2.30803e-15		0.457481	4.13843e-14	-1.32011e-13
-0.0658824	-1.42334	-1.21669			-0.65547	3.89848e-14	-1.4982e-14		0.458557	4.08908e-14	-1.36477e-13
-0.064	-1.44409	-1.21479			-0.656978	4.06618e-14	-2.95432e-14		0.459632	4.11859e-14	-1.328e-13
-0.0621176	-1.45943	-1.21255			-0.658487	3.96841e-14	-4.28653e-14		0.460708	4.1081e-14	-1.18817e-13
-0.0602353	-1.46873	-1.2092			-0.659995	4.0878e-14	-5.2888e-14		0.461784	4.00368e-14	-9.24363e-14
-0.0583529	-1.47764	-1.20942			-0.661503	4.02344e-14	-5.91793e-14		0.462859	4.02657e-14	-5.3622e-14
-0.0564706	-1.48518	-1.21845			-0.663011	4.07454e-14	-6.24882e-14		0.463935	3.98015e-14	-5.6933e-15
-0.0545882	-1.48444	-1.23672			-0.664519	4.05681e-14	-6.3678e-14		0.465011	4.03538e-14	4.47072e-14
-0.0527059	-1.47229	-1.25644			-0.666027	4.02873e-14	-6.28089e-14		0.466086	4.01411e-14	8.89565e-14
-0.0508235	-1.45306	-1.26479			-0.667535	4.12993e-14	-5.89967e-14		0.467162	4.05926e-14	1.18646e-13
-0.0489412	-1.4347	-1.25421			-0.669043	4.01289e-14	-5.1145e-14		0.468238	4.06708e-14	1.28042e-13
-0.0470588	-1.42263	-1.22976			-0.670551	4.18952e-14	-3.90839e-14		0.469314	4.09847e-14	1.16143e-13
-0.0451765	-1.41605	-1.20568			-0.672059	4.08618e-14	-2.4378e-14		0.470389	4.19036e-14	8.75778e-14
-0.0432941	-1.41171	-1.19585			-0.673568	4.15415e-14	-1.02259e-14		0.471465	4.16232e-14	5.16339e-14
-0.0414118	-1.41068	-1.20538			-0.675076	4.12336e-14	-3.47084e-16		0.472541	4.21745e-14	1.93581e-14
-0.0395294	-1.41542	-1.22744			-0.676584	4.09188e-14	2.68594e-15		0.473616	4.08969e-14	-3.0301e-16
-0.0376471	-1.42232	-1.24798			-0.678092	4.0896e-14	-1.1426e-15		0.474692	4.07944e-14	-3.60563e-15
-0.0357647	-1.42583	-1.25441			-0.6796	4.04751e-14	-8.92767e-15		0.475768	4.0506e-14	7.1316e-15
-0.0338824	-1.4276	-1.24198			-0.681108	4.12222e-14	-1.58659e-14		0.476843	4.12305e-14	2.51816e-14
-0.032	-1.4333	-1.21648			-0.682616	4.02592e-14	-1.72967e-14		0.477919	4.13946e-14	4.24752e-14
-0.0301176	-1.44276	-1.19273			-0.684124	4.18539e-14	-1.07692e-14		0.478995	4.11377e-14	5.24253e-14
-0.0282353	-1.4495	-1.185			-0.685632	4.14012e-14	2.99355e-15		0.48007	4.16677e-14	5.13919e-14
-0.0263529	-1.44936	-1.19516			-0.687141	4.19646e-14	2.08144e-14		0.481146	4.108e-14	3.87237e-14
-0.0244706	-1.44514	-1.21134			-0.688649	4.11117e-14	3.90462e-14		0.482222	4.20779e-14	1.60292e-14
-0.0225882	-1.44136	-1.21981			-0.690157	4.02738e-14	5.5573e-14		0.483297	4.15607e-14	-1.36548e-14
-0.0207059	-1.43809	-1.21687			-0.691665	4.1162e-14	7.05367e-14		0.484373	4.17144e-14	-4.6541e-14
-0.0188235	-1.43532	-1.20928			-0.693173	4.04462e-14	8.5341e-14		0.485449	4.15664e-14	-7.86751e-14
-0.0169412	-1.43896	-1.20563			-0.694681	4.14621e-14	1.00662e-13		0.486524	4.15837e-14	-1.06486e-13
-0.0150588	-1.45235	-1.2088			-0.696189	4.01383e-14	1.14895e-13		0.4876	4.12057e-14	-1.27205e-13
-0.0131765	-1.46633	-1.21399			-0.697697	4.1196e-14	1.24177e-13		0.488676	4.05876e-14	-1.39038e-13
-0.0112941	-1.46897	-1.2124			-0.699205	4.04227e-14	1.24093e-13		0.489751	4.12734e-14	-1.41139e-13
-0.00941177	-1.46119	-1.19837			-0.700714	3.91168e-14	1.1204e-13		0.490827	4.04075e-14	-1.33613e-13
-0.00752941	-1.4541	-1.17347			-0.702222	3.92498e-14	8.88528e-14		0.491903	4.08921e-14	-1.17692e-13
-0.00564706	-1.4545	-1.14506			-0.70373	3.86335e-14	5.8777e-14		0.492978	3.96861e-14	-9.59005e-14
-0.00376471	-1.45976	-1.12466			-0.705238	4.02462e-14	2.78748e-14		0.494054	4.00342e-14	-7.17962e-14
-0.00188235	-1.46301	-1.12459			-0.706746	3.87671e-14	1.74567e-15		0.49513	4.04357e-14	-4.90039e-14
0	-1.4596	-1.14632			-0.708254	3.98784e-14	-1.64137e-14		0.496205	3.98354e-14	-2.97646e-14
0.00188235	-1.45094	-1.1734			-0.709762	3.92005e-14	-2.67371e-14		0.497281	4.04167e-14	-1.37683e-14
0.00376471	-1.44453	-1.18561			-0.71127	4.00007e-14	-3.24025e-14		0.498357	4.02664e-14	1.87733e-15
0.00564706	-1.44826	-1.17871			-0.712778	4.0135e-14	-3.82607e-14		0.499432	4.05577e-14	2.12215e-14
0.00752941	-1.46322	-1.1645			-0.714286	3.96896e-14	-4.87692e-14		0.500508	3.98728e-14	4.71375e-14
0.00941177	-1.48092	-1.15584			-0.715795	3.98354e-14	-6.59202e-14		0.501584	3.98496e-14	7.92805e-14
0.0112941	-1.48674	-1.15686			-0.717303	3.88231e-14	-8.80524e-14		0.502659	3.99358e-14	1.13481e-13
0.0131765	-1.46995	-1.16451			-0.718811	4.00079e-14	-1.10226e-13		0.503735	4.01315e-14	1.42958e-13
0.0150588	-1.4352	-1.17509			-0.720319	3.96479e-14	-1.26141e-13		0.504811	4.08999e-14	1.60724e-13
0.0169412	-1.40134	-1.18725			-0.721827	4.10345e-14	-1.30763e-13		0.505886	4.08853e-14	1.61991e-13
0.0188235	-1.38522	-1.20031			-0.723335	4.09943e-14	-1.22392e-13		0.506962	4.1614e-14	1.45526e-13
0.0207059	-1.38921	-1.2135			-0.724843	4.10778e-14	-1.03263e-13		0.508038	4.1119e-14	1.13638e-13
0.0225882	-1.4039	-1.2271			-0.726351	4.17392e-14	-7.84657e-14		0.509114	4.20478e-14	7.11489e-14
0.0244706	-1.41726	-1.24266			-0.727859	4.09278e-14	-5.37872e-14		0.510189	4.14744e-14	2.40132e-14
0.0263529	-1.42169	-1.26055			-0.729368	4.17429e-14	-3.34326e-14		0.511265	4.17325e-14	-2.19682e-14
0.0282353	-1.41757	-1.27546			-0.730876	4.09214e-14	-1.85461e-14		0.512341	4.16786e-14	-6.21537e-14
0.0301176	-1.41216	-1.27649			-0.732384	4.12072e-14	-7.12901e-15		0.513416	4.13681e-14	-9.37504e-14
0.032	-1.41442	-1.25724			-0.733892	4.07891e-14	4.5961e-15		0.514492	4.1241e-14	-1.16077e-13
0.0338824	-1.42755	-1.22554			-0.7354	4.11774e-14	1.99531e-14		0.515568	4.05178e-14	-1.30242e-13
0.0357647	-1.44348	-1.19974			-0.736908	4.19539e-14	3.97596e-14		0.516643	4.12196e-14	-1.38235e-13
0.0376471	-1.44864	-1.19334			-0.738416	4.15894e-14	6.14967e-14		0.517719	4.04459e-14	-1.41708e-13
0.0395294	-1.43869	-1.20261			-0.739924	4.15805e-14	8.01479e-14		0.518795	4.10345e-14	-1.40977e-13
0.0414118	-1.42289	-1.21103			-0.741432	4.02936e-14	9.02716e-14		0.51987	4.00263e-14	-1.3468e-13
0.0432941	-1.41181	-1.20804			-0.742941	4.10344e-14	8.82598e-14		0.520946	4.02055e-14	-1.20307e-13
0.0451765	-1.40641	-1.199			-0.744449	3.96946e-14	7.37641e-14		0.522022	4.03983e-14	-9.5453e-14
0.0470588	-1.4008	-1.19447			-0.745957	4.0779e-14	4.98128e-14		0.523097	3.94718e-14	-5.93581e-14
0.0489412	-1.3915	-1.19809			-0.747465	3.96697e-14	2.17651e-14		0.524173	3.98685e-14	-1.41699e-14
0.0508235	-1.38136	-1.20724			-0.748973	3.99322e-14	-4.41069e-15		0.525249	3.91721e-14	3.46863e-14
0.0527059	-1.37572	-1.21619			-0.750481	4.07461e-14	-2.39788e-14		0.526324	3.99649e-14	7.9415e-14
0.0545882	-1.37817	-1.21683			-0.751989	3.98469e-14	-3.48587e-14		0.5274	3.96449e-14	1.11966e-13
0.0564706	-1.38872	-1.20494			-0.753497	4.13834e-14	-3.81226e-14		0.528476	4.03439e-14	1.26695e-13
0.0583529	-1.4016	-1.18853			-0.755005	4.05601e-14	-3.72442e-14		0.529551	4.07452e-14	1.22488e-13
0.0602353	-1.40754	-1.18321			-0.756513	4.12564e-14	-3.62504e-14		0.530627	4.10467e-14	1.03333e-13
0.0621176	-1.40363	-1.1941			-0.758022	4.02632e-14	-3.75431e-14		0.531703	4.14342e-14	7.69359e-14
0.064	-1.39882	-1.20762			-0.75953	4.04352e-14	-4.05058e-14		0.532778	4.04455e-14	5.18655e-14
0.0658824	-1.4059	-1.20965			-0.761038	4.04265e-14	-4.17167e-14		0.533854	4.10967e-14	3.44731e-14
0.0677647	-1.42674	-1.20685			-0.762546	4.07024e-14	-3.67315e-14		0.53493	4.06279e-14	2.69299e-14
0.0696471	-1.44626	-1.21677			-0.764054	4.17427e-14	-2.24969e-14		0.536005	4.06233e-14	2.72125e-14
0.0715294	-1.44626	-1.24139			-0.765562	4.11463e-14	8.88774e-16		0.537081	4.0462e-14	3.08956e-14
0.0734118	-1.42718	-1.26483			-0.76707	4.16303e-14	2.99254e-14		0.538157	4.10987e-14	3.37325e-14
0.0752941	-1.40794	-1.27357			-0.768578	4.09957e-14	5.897e-14		0.539232	4.12137e-14	3.36775e-14
0.0771765	-1.4033	-1.26688			-0.770086	4.11494e-14	8.22728e-14		0.540308	4.11262e-14	3.14063e-14
0.0790588	-1.41146	-1.25114			-0.771595	4.05455e-14	9.58343e-14		0.541384	4.13953e-14	2.93098e-14
0.0809412	-1.42395	-1.23343			-0.773103	4.04138e-14	9.8391e-14		0.542459	4.04095e-14	2.97819e-14
0.0828235	-1.43698	-1.21922			-0.774611	4.02012e-14	9.13197e-14		0.543535	4.12882e-14	3.38748e-14
0.0847059	-1.45208	-1.21085			-0.776119	3.94464e-14	7.7692e-14		0.544611	4.07808e-14	4.09346e-14
0.0865882	-1.47146	-1.20891			-0.777627	4.05068e-14	6.09741e-14		0.545686	4.14007e-14	4.90886e-14
0.0884706	-1.49341	-1.21459			-0.779135	3.95326e-14	4.39117e-14		0.546762	4.11286e-14	5.60099e-14
0.0903529	-1.51093	-1.22659			-0.780643	4.03465e-14	2.79734e-14		0.547838	4.11773e-14	5.95195e-14
0.0922353	-1.51593	-1.23741			-0.782151	3.95083e-14	1.34372e-14		0.548914	4.16962e-14	5.80092e-14
0.0941176	-1.50478	-1.23891			-0.783659	3.9843e-14	-6.74801e-17		0.549989	4.06555e-14	5.09032e-14
0.096	-1.4796	-1.2315			-0.785168	4.00504e-14	-1.28714e-14		0.551065	4.21506e-14	3.91695e-14
0.0978824	-1.44736	-1.22344			-0.786676	3.95574e-14	-2.471e-14		0.552141	4.18027e-14	2.55119e-14
0.0997647	-1.42112	-1.22156			-0.788184	4.04113e-14	-3.4486e-14		0.553216	4.16448e-14	1.37726e-14
0.101647	-1.41651	-1.2255			-0.789692	3.92873e-14	-4.0437e-14		0.554292	4.14808e-14	7.48408e-15
0.103529	-1.43809	-1.23056			-0.7912	4.05809e-14	-4.06897e-14		0.555368	4.16813e-14	8.15753e-15
0.105412	-1.4712	-1.23261			-0.792708	3.9769e-14	-3.40314e-14		0.556443	4.11567e-14	1.42664e-14
0.107294	-1.49323	-1.22872			-0.794216	4.09644e-14	-2.06117e-14		0.557519	4.10712e-14	2.16308e-14
0.109176	-1.49069	-1.21806			-0.795724	4.04681e-14	-2.29001e-15		0.558595	4.18563e-14	2.51484e-14
0.111059	-1.46501	-1.20565			-0.797232	4.03527e-14	1.75059e-14		0.55967	4.14915e-14	2.10465e-14
0.112941	-1.43001	-1.19993			-0.798741	4.04428e-14	3.43761e-14		0.560746	4.21031e-14	8.54401e-15
0.114824	-1.4048	-1.20311			-0.800249	3.99786e-14	4.38909e-14		0.561822	4.18681e-14	-9.82793e-15
0.116706	-1.40029	-1.20786			-0.801757	4.08201e-14	4.27466e-14		0.562897	4.18544e-14	-2.92712e-14
0.118588	-1.4103	-1.20484			-0.803265	3.93093e-14	2.9909e-14		0.563973	4.16586e-14	-4.45261e-14
0.120471	-1.41986	-1.19207			-0.804773	3.9901e-14	7.33723e-15		0.565049	4.12977e-14	-5.16216e-14
0.122353	-1.41973	-1.17881			-0.806281	3.89991e-14	-2.01727e-14		0.566124	4.18221e-14	-4.89606e-14
0.124235	-1.4109	-1.17924			-0.807789	3.96209e-14	-4.62161e-14		0.5672	4.09544e-14	-3.74987e-14
0.126118	-1.40165	-1.1986			-0.809297	4.0353e-14	-6.47217e-14		0.568276	4.12967e-14	-2.01005e-14
0.128	-1.40286	-1.22644			-0.810805	4.00874e-14	-7.18022e-14		0.569351	4.08685e-14	-3.70962e-16
0.129882	-1.41775	-1.2463			-0.812314	4.10132e-14	-6.67041e-14		0.570427	4.17224e-14	1.85904e-14
0.131765	-1.43603	-1.2503			-0.813822	4.00347e-14	-5.15312e-14		0.571503	4.12005e-14	3.50117e-14
0.133647	-1.44535	-1.24073			-0.81533	4.14915e-14	-3.00508e-14		0.572578	4.1413e-14	4.84942e-14
0.135529	-1.44502	-1.22144			-0.816838	4.03659e-14	-6.28634e-15		0.573654	4.17204e-14	5.93253e-14
0.137412	-1.44314	-1.19591			-0.818346	4.07528e-14	1.64514e-14		0.57473	4.13624e-14	6.75668e-14
0.139294	-1.44535	-1.17235			-0.819854	4.045e-14	3.58337e-14		0.575805	4.1771e-14	7.26261e-14
0.141176	-1.44983	-1.16219			-0.821362	4.046e-14	5.02844e-14		0.576881	4.11012e-14	7.369e-14
0.143059	-1.45113	-1.17109			-0.82287	4.08927e-14	5.8696e-14		0.577957	4.21104e-14	7.06996e-14
0.144941	-1.44797	-1.19301			-0.824378	3.97976e-14	6.04312e-14		0.579032	4.24247e-14	6.49901e-14
0.146824	-1.44471	-1.21402			-0.825886	4.05955e-14	5.55973e-14		0.580108	4.21452e-14	5.88462e-14
0.148706	-1.44347	-1.22318			-0.827395	3.90697e-14	4.5275e-14		0.581184	4.21122e-14	5.40502e-14
0.150588	-1.44075	-1.22092			-0.828903	4.03475e-14	3.13834e-14		0.582259	4.14802e-14	5.04039e-14
0.152471	-1.43408	-1.21618			-0.830411	3.94425e-14	1.61647e-14		0.583335	4.2147e-14	4.53962e-14
0.154353	-1.4262	-1.21558			-0.831919	4.01605e-14	1.61084e-15		0.584411	4.17612e-14	3.54467e-14
0.156235	-1.42135	-1.21766			-0.833427	4.00623e-14	-1.08022e-14		0.585487	4.31827e-14	1.80471e-14
0.158118	-1.42172	-1.21818			-0.834935	3.95648e-14	-1.99952e-14		0.586562	4.2248e-14	-6.47486e-15
0.16	-1.42632	-1.21613			-0.836443	4.03156e-14	-2.50646e-14		0.587638	4.23963e-14	-3.45411e-14
0.161882	-1.43154	-1.21174			-0.837951	3.94022e-14	-2.53263e-14		0.588714	4.23353e-14	-6.03715e-14
0.163765	-1.43506	-1.20438			-0.839459	4.07001e-14	-2.07116e-14		0.589789	4.24138e-14	-7.7872e-14
0.165647	-1.43915	-1.19682			-0.840968	4.00122e-14	-1.22137e-14		0.590865	4.20655e-14	-8.25414e-14
0.167529	-1.44722	-1.19717			-0.842476	4.07969e-14	-1.94006e-15		0.591941	4.11931e-14	-7.27956e-14
0.169412	-1.45701	-1.21144			-0.843984	4.00743e-14	7.43035e-15		0.593016	4.21424e-14	-5.04311e-14
0.171294	-1.46096	-1.23484			-0.845492	3.99362e-14	1.35626e-14		0.594092	4.10805e-14	-2.01629e-14
0.173176	-1.45451	-1.25404			-0.847	4.0215e-14	1.52686e-14		0.595168	4.17188e-14	1.16633e-14
0.175059	-1.44003	-1.26034			-0.848508	3.98055e-14	1.2785e-14		0.596243	4.11518e-14	3.88594e-14
0.176941	-1.42336	-1.25829			-0.850016	4.02995e-14	7.4338e-15		0.597319	4.20551e-14	5.7098e-14
0.178824	-1.41132	-1.25646			-0.851524	3.94001e-14	9.04089e-16		0.598395	4.21917e-14	6.48663e-14
0.180706	-1.40922	-1.25381			-0.853032	4.05071e-14	-5.45574e-15		0.59947	4.2144e-14	6.32887e-14
0.182588	-1.41536	-1.24275			-0.854541	3.97214e-14	-1.09976e-14		0.600546	4.22334e-14	5.50084e-14
0.184471	-1.42228	-1.22209			-0.856049	4.04143e-14	-1.56622e-14		0.601622	4.17284e-14	4.28245e-14
0.186353	-1.42627	-1.19987			-0.857557	4.00917e-14	-1.95363e-14		0.602697	4.26415e-14	2.88337e-14
0.188235	-1.43054	-1.18547			-0.859065	3.97859e-14	-2.24026e-14		0.603773	4.20605e-14	1.43644e-14
0.190118	-1.43925	-1.1821			-0.860573	4.02791e-14	-2.35985e-14		0.604849	4.21771e-14	3.67101e-16
0.192	-1.45272	-1.18527			-0.862081	3.98512e-14	-2.22894e-14		0.605924	4.24923e-14	-1.23605e-14
0.193882	-1.46697	-1.18803			-0.863589	4.11076e-14	-1.79909e-14		0.607	4.24509e-14	-2.34394e-14
0.195765	-1.47516	-1.18873			-0.865097	3.96795e-14	-1.10239e-14		0.608076	4.20556e-14	-3.33921e-14
0.197647	-1.47069	-1.19191			-0.866605	4.06937e-14	-2.63437e-15		0.609151	4.14791e-14	-4.37039e-14
0.199529	-1.4516	-1.20199			-0.868114	4.03769e-14	5.3174e-15		0.610227	4.24162e-14	-5.60816e-14
0.201412	-1.42324	-1.21869			-0.869622	4.03178e-14	1.10193e-14		0.611303	4.18627e-14	-7.12145e-14
0.203294	-1.39696	-1.23774			-0.87113	4.03848e-14	1.35088e-14		0.612378	4.27199e-14	-8.78686e-14
0.205176	-1.38373	-1.2558			-0.872638	3.9872e-14	1.32925e-14		0.613454	4.17556e-14	-1.03018e-13
0.207059	-1.38571	-1.27612			-0.874146	4.05039e-14	1.24214e-14		0.61453	4.15877e-14	-1.13032e-13
0.208941	-1.3949	-1.30581			-0.875654	3.93956e-14	1.37846e-14		0.615605	4.14327e-14	-1.15248e-13
0.210824	-1.40133	-1.34391			-0.877162	4.0611e-14	1.97447e-14		0.616681	4.12734e-14	-1.0909e-13
0.212706	-1.4016	-1.37818			-0.87867	3.99555e-14	3.06978e-14		0.617757	4.14938e-14	-9.62494e-14
0.214588	-1.40072	-1.39903			-0.880178	4.10071e-14	4.43758e-14		0.618832	4.06537e-14	-7.9932e-14
0.216471	-1.40807	-1.41176			-0.881686	4.012e-14	5.64596e-14		0.619908	4.11907e-14	-6.35807e-14
0.218353	-1.42744	-1.42824			-0.883195	3.9949e-14	6.2381e-14		0.620984	4.06099e-14	-4.96029e-14
0.220235	-1.44866	-1.44888			-0.884703	3.99245e-14	5.94468e-14		0.622059	4.14669e-14	-3.86545e-14
0.222118	-1.45505	-1.46093			-0.886211	3.87119e-14	4.81305e-14		0.623135	4.09927e-14	-2.98225e-14
0.224	-1.44218	-1.45622			-0.887719	3.98253e-14	3.17762e-14		0.624211	4.1151e-14	-2.15835e-14
0.225882	-1.42345	-1.44173			-0.889227	3.88236e-14	1.48546e-14		0.625286	4.07555e-14	-1.29132e-14
0.227765	-1.41294	-1.42962			-0.890735	4.00412e-14	7.50082e-16		0.626362	4.01113e-14	-3.79143e-15
0.229647	-1.40798	-1.42508			-0.892243	3.96411e-14	-9.6724e-15		0.627438	4.14261e-14	5.16761e-15
0.231529	-1.39588	-1.42533			-0.893751	3.99095e-14	-1.79651e-14		0.628513	4.07219e-14	1.34839e-14
0.233412	-1.3749	-1.42373			-0.895259	3.99302e-14	-2.66505e-14		0.629589	4.16363e-14	2.11604e-14
0.235294	-1.35999	-1.4158			-0.896768	3.8955e-14	-3.74169e-14		0.630665	4.05291e-14	2.82113e-14
0.237176	-1.36596	-1.40515			-0.898276	3.97842e-14	-5.00701e-14		0.631741	4.08384e-14	3.37977e-14
0.239059	-1.38964	-1.40004			-0.899784	3.91904e-14	-6.27452e-14		0.632816	4.08075e-14	3.58743e-14
0.240941	-1.41281	-1.40422			-0.901292	4.04531e-14	-7.30053e-14		0.633892	4.10857e-14	3.19453e-14
0.242824	-1.42334	-1.41466			-0.9028	4.00375e-14	-7.89683e-14		0.634968	4.16658e-14	2.06964e-14
0.244706	-1.42753	-1.42527			-0.904308	4.04582e-14	-7.98206e-14		0.636043	4.09245e-14	3.5706e-15
0.246588	-1.43607	-1.42981			-0.905816	4.0386e-14	-7.57266e-14		0.637119	4.17205e-14	-1.47466e-14
0.248471	-1.44641	-1.42458			-0.907324	3.97194e-14	-6.75981e-14		0.638195	4.103e-14	-2.74534e-14
0.250353	-1.44999	-1.41085			-0.908832	4.13594e-14	-5.70696e-14		0.63927	4.17679e-14	-2.80836e-14
0.252235	-1.44935	-1.39475			-0.910341	4.04844e-14	-4.65401e-14		0.640346	4.06219e-14	-1.32978e-14
0.254118	-1.45289	-1.38432			-0.911849	4.15421e-14	-3.88509e-14		0.641422	4.03704e-14	1.52459e-14
0.256	-1.45934	-1.38429			-0.913357	4.02937e-14	-3.64085e-14		0.642497	4.04275e-14	5.08637e-14
0.257882	-1.46253	-1.39344			-0.914865	4.07995e-14	-4.01106e-14		0.643573	4.08208e-14	8.37849e-14
0.259765	-1.46361	-1.40892			-0.916373	4.00973e-14	-4.87269e-14		0.644649	4.17309e-14	1.04321e-13
0.261647	-1.46387	-1.42944			-0.917881	4.08775e-14	-5.91471e-14		0.645724	4.09677e-14	1.06063e-13
0.263529	-1.45639	-1.44983			-0.919389	4.15067e-14	-6.73602e-14		0.6468	4.17001e-14	8.79634e-14
0.265412	-1.43927	-1.45875			-0.920897	4.06466e-14	-6.96701e-14		0.647876	4.20406e-14	5.45717e-14
0.267294	-1.42506	-1.45002			-0.922405	4.15226e-14	-6.36988e-14		0.648951	4.25204e-14	1.43217e-14
0.269176	-1.4243	-1.43211			-0.923914	4.09904e-14	-4.89991e-14		0.650027	4.20016e-14	-2.35528e-14
0.271059	-1.43197	-1.41977			-0.925422	4.23274e-14	-2.72601e-14		0.651103	4.15239e-14	-5.22071e-14
0.272941	-1.4386	-1.41821			-0.92693	4.15104e-14	-2.06796e-15		0.652178	4.10783e-14	-6.90208e-14
0.274824	-1.44245	-1.42066			-0.928438	4.18991e-14	2.18375e-14		0.653254	4.07539e-14	-7.52292e-14
0.276706	-1.44586	-1.42188			-0.929946	4.1505e-14	3.97322e-14		0.65433	4.20055e-14	-7.37765e-14
0.278588	-1.45118	-1.42844			-0.931454	4.10585e-14	4.81898e-14		0.655405	4.11781e-14	-6.68934e-14
0.280471	-1.46242	-1.44816			-0.932962	4.13817e-14	4.60431e-14		0.656481	4.14453e-14	-5.49455e-14
0.282353	-1.48107	-1.47271			-0.93447	4.04678e-14	3.47069e-14		0.657557	4.102e-14	-3.70521e-14
0.284235	-1.49933	-1.48233			-0.935978	4.13619e-14	1.77939e-14		0.658632	4.04607e-14	-1.2669e-14
0.286118	-1.50521	-1.46886			-0.937487	4.02407e-14	1.97873e-16		0.659708	4.11003e-14	1.72055e-14
0.288	-1.49472	-1.44448			-0.938995	4.12905e-14	-1.30638e-14		0.660784	4.06958e-14	4.99843e-14
0.289882	-1.4735	-1.42746			-0.940503	4.09064e-14	-1.79444e-14		0.661859	4.11909e-14	8.23348e-14
0.291765	-1.44855	-1.42689			-0.942011	4.13405e-14	-1.21647e-14		0.662935	4.09223e-14	1.10989e-13
0.293647	-1.42488	-1.43836			-0.943519	4.16534e-14	4.402e-15		0.664011	4.19711e-14	1.32856e-13
0.295529	-1.40864	-1.44776			-0.945027	4.11039e-14	2.97466e-14		0.665086	4.13472e-14	1.44594e-13
0.297412	-1.40621	-1.44245			-0.946535	4.16696e-14	6.00664e-14		0.666162	4.10854e-14	1.42492e-13
0.299294	-1.41709	-1.42389			-0.948043	4.08943e-14	9.0372e-14		0.667238	4.2127e-14	1.23329e-13
0.301176	-1.43283	-1.4073			-0.949551	4.19297e-14	1.15332e-13		0.668314	4.2429e-14	8.61139e-14
0.303059	-1.44652	-1.40712			-0.951059	4.01159e-14	1.30286e-13		0.669389	4.29712e-14	3.36751e-14
0.304941	-1.45815	-1.42362			-0.952568	4.06171e-14	1.32258e-13		0.670465	4.23991e-14	-2.70426e-14
0.306824	-1.46897	-1.442			-0.954076	3.97206e-14	1.20665e-13		0.671541	4.28753e-14	-8.64918e-14
0.308706	-1.47774	-1.44515			-0.955584	3.96897e-14	9.74818e-14		0.672616	4.18514e-14	-1.35281e-13
0.310588	-1.48451	-1.43148			-0.957092	4.00516e-14	6.67025e-14		0.673692	4.21815e-14	-1.66908e-13
0.312471	-1.49112	-1.41636			-0.9586	3.87804e-14	3.3202e-14		0.674768	4.11963e-14	-1.79225e-13
0.314353	-1.49612	-1.4127			-0.960108	3.9738e-14	1.34576e-15		0.675843	4.10682e-14	-1.74113e-13
0.316235	-1.49399	-1.41871			-0.961616	3.93397e-14	-2.60795e-14		0.676919	4.08416e-14	-1.55766e-13
0.318118	-1.4821	-1.4273			-0.963124	4.05972e-14	-4.80605e-14		0.677995	4.09867e-14	-1.28634e-13
0.32	-1.46661	-1.43596			-0.964632	3.99755e-14	-6.45243e-14		0.67907	4.12035e-14	-9.60805e-14
0.321882	-1.45877	-1.44502			-0.966141	3.96431e-14	-7.50042e-14		0.680146	4.01414e-14	-6.02243e-14
0.323765	-1.46451	-1.45405			-0.967649	4.00003e-14	-7.78188e-14		0.681222	4.0868e-14	-2.26442e-14
0.325647	-1.47721	-1.46086			-0.969157	3.97268e-14	-7.0574e-14		0.682297	4.01071e-14	1.48241e-14
0.327529	-1.48045	-1.46254			-0.970665	4.12217e-14	-5.19015e-14		0.683373	4.06523e-14	4.97927e-14
0.329412	-1.46162	-1.45745			-0.972173	4.06401e-14	-2.33588e-14		0.684449	4.09174e-14	7.95679e-14
0.331294	-1.42522	-1.44478			-0.973681	4.18234e-14	9.88217e-15		0.685524	4.06618e-14	1.0155e-13
0.333176	-1.38994	-1.42484			-0.975189	4.05506e-14	4.02542e-14		0.6866	4.14622e-14	1.1345e-13
0.335059	-1.3729	-1.40437			-0.976697	4.05983e-14	6.0429e-14		0.687676	4.08217e-14	1.13391e-13
0.336941	-1.38028	-1.39641			-0.978205	4.00205e-14	6.59995e-14		0.688751	4.14992e-14	1.00208e-13
0.338824	-1.40801	-1.4078			-0.979714	3.96309e-14	5.68352e-14		0.689827	4.12977e-14	7.41243e-14
0.340706	-1.44459	-1.42928			-0.981222	4.00013e-14	3.65269e-14		0.690903	4.23311e-14	3.74982e-14
0.342588	-1.47632	-1.44418			-0.98273	3.91937e-14	1.03733e-14		0.691978	4.19511e-14	-4.90902e-15
0.344471	-1.49534	-1.4439			-0.984238	4.03642e-14	-1.69428e-14		0.693054	4.17435e-14	-4.65159e-14
0.346353	-1.50274	-1.43227			-0.985746	3.97933e-14	-4.28146e-14		0.69413	4.16397e-14	-8.02187e-14
0.348235	-1.50469	-1.41974			-0.987254	4.05231e-14	-6.67097e-14		0.695205	4.10901e-14	-9.99083e-14
0.350118	-1.50593	-1.41602			-0.988762	4.00415e-14	-8.89519e-14		0.696281	4.17736e-14	-1.01733e-13
0.352	-1.50684	-1.42447			-0.99027	4.00873e-14	-1.09188e-13		0.697357	4.04691e-14	-8.49132e-14
0.353882	-1.50656	-1.4424			-0.991778	4.02648e-14	-1.25551e-13		0.698432	4.09348e-14	-5.20923e-14
0.355765	-1.50635	-1.4646			-0.993286	4.05888e-14	-1.35056e-13		0.699508	4.03978e-14	-9.18159e-15
0.357647	-1.50675	-1.48427			-0.994795	4.13336e-14	-1.34981e-13		0.700584	4.05612e-14	3.54869e-14
0.359529	-1.50488	-1.49446			-0.996303	4.10642e-14	-1.24385e-13		0.701659	4.07888e-14	7.27963e-14
0.361412	-1.49859	-1.49396			-0.997811	4.2498e-14	-1.0485e-13		0.702735	4.08424e-14	9.50308e-14
0.363294	-1.48998	-1.48904			-0.999319	4.14697e-14	-8.00198e-14		0.703811	4.1496e-14	9.79487e-14
0.365176	-1.48271	-1.48554			-1.00083	4.21914e-14	-5.42161e-14		0.704886	4.15584e-14	8.19225e-14
0.367059	-1.47813	-1.48202			-1.00234	4.16685e-14	-3.09019e-14		0.705962	4.23203e-14	5.16263e-14
0.368941	-1.47467	-1.47473			-1.00384	4.17509e-14	-1.17622e-14		0.707038	4.15622e-14	1.43987e-14
0.370824	-1.46979	-1.46685			-1.00535	4.19929e-14	3.26294e-15		0.708114	4.17938e-14	-2.19841e-14
0.372706	-1.46351	-1.4648			-1.00686	4.13394e-14	1.52465e-14		0.709189	4.11381e-14	-5.12145e-14
0.374588	-1.45893	-1.46599			-1.00837	4.23864e-14	2.54414e-14		0.710265	4.1851e-14	-6.94649e-14
0.376471	-1.45742	-1.46058			-1.00988	4.13656e-14	3.48573e-14		0.711341	4.13988e-14	-7.54938e-14
0.378353	-1.45672	-1.44814			-1.01138	4.22978e-14	4.43133e-14		0.712416	4.05268e-14	-7.02056e-14
0.380235	-1.4553	-1.4403			-1.01289	4.09834e-14	5.45853e-14		0.713492	4.14423e-14	-5.60231e-14
0.382118	-1.45595	-1.44227			-1.0144	4.12691e-14	6.62042e-14		0.714568	4.07362e-14	-3.62086e-14
0.384	-1.46377	-1.44486			-1.01591	4.18759e-14	7.88562e-14		0.715643	4.08958e-14	-1.4114e-14
0.385882	-1.48019	-1.44059			-1.01742	4.12231e-14	9.08746e-14		0.716719	4.07032e-14	7.58005e-15
0.387765	-1.49882	-1.4357			-1.01892	4.17506e-14	9.94918e-14		0.717795	4.12664e-14	2.74045e-14
0.389647	-1.50945	-1.44028			-1.02043	4.07549e-14	1.02073e-13		0.71887	4.10582e-14	4.51332e-14
0.391529	-1.50685	-1.45411			-1.02194	4.07785e-14	9.77696e-14		0.719946	4.11488e-14	6.12232e-14
0.393412	-1.49363	-1.46647			-1.02345	3.97796e-14	8.85249e-14		0.721022	4.12349e-14	7.59207e-14
0.395294	-1.47647	-1.46698			-1.02496	4.03338e-14	7.85605e-14		0.722097	4.07142e-14	8.85097e-14
0.397176	-1.4632	-1.45613			-1.02646	4.02102e-14	7.23964e-14		0.723173	4.18641e-14	9.71004e-14
0.399059	-1.4602	-1.44634			-1.02797	4.02765e-14	7.24179e-14		0.724249	4.11369e-14	9.90534e-14
0.400941	-1.4686	-1.45144			-1.02948	4.10614e-14	7.74257e-14		0.725324	4.19144e-14	9.18319e-14
0.402824	-1.4837	-1.47402			-1.03099	4.0036e-14	8.31165e-14		0.7264	4.18503e-14	7.39633e-14
0.404706	-1.49933	-1.50239			-1.0325	4.04492e-14	8.43262e-14		0.727476	4.18854e-14	4.58185e-14
0.406588	-1.51209	-1.52032			-1.03401	3.90746e-14	7.78087e-14		0.728551	4.21821e-14	9.96779e-15
0.408471	-1.52096	-1.52168			-1.03551	3.95479e-14	6.39888e-14		0.729627	4.21138e-14	-2.91017e-14
0.410353	-1.52471	-1.51344			-1.03702	3.86479e-14	4.67434e-14		0.730703	4.26321e-14	-6.59983e-14
0.412235	-1.52311	-1.50367			-1.03853	3.93608e-14	3.14311e-14		0.731778	4.12562e-14	-9.59485e-14
0.414118	-1.51924	-1.49419			-1.04004	4.00437e-14	2.23354e-14		0.732854	4.1915e-14	-1.16239e-13
0.416	-1.51486	-1.48706			-1.04155	3.9619e-14	2.08444e-14		0.73393	4.11586e-14	-1.26849e-13
0.417882	-1.50695	-1.48657			-1.04305	3.97476e-14	2.5056e-14		0.735005	4.11978e-14	-1.29864e-13
0.419765	-1.49528	-1.49086			-1.04456	3.8793e-14	3.06637e-14		0.736081	4.10294e-14	-1.27897e-13
0.421647	-1.48658	-1.49137			-1.04607	4.00916e-14	3.25173e-14		0.737157	4.10316e-14	-1.22379e-13
0.423529	-1.4842	-1.48318			-1.04758	3.9115e-14	2.63018e-14		0.738232	4.1248e-14	-1.12677e-13
0.425412	-1.48248	-1.46889			-1.04909	3.93786e-14	9.99093e-15		0.739308	4.06259e-14	-9.65673e-14
0.427294	-1.47639	-1.45409			-1.05059	3.87208e-14	-1.5227e-14		0.740384	4.07754e-14	-7.18157e-14
0.429176	-1.46784	-1.44566			-1.0521	3.83125e-14	-4.49508e-14		0.741459	3.97774e-14	-3.79691e-14
0.431059	-1.46256	-1.45039			-1.05361	3.94934e-14	-7.27845e-14		0.742535	4.06201e-14	2.62767e-15
0.432941	-1.46878	-1.46876			-1.05512	3.87147e-14	-9.25643e-14		0.743611	4.02021e-14	4.51484e-14
0.434824	-1.49283	-1.49302			-1.05663	4.03172e-14	-1.00731e-13		0.744686	4.01996e-14	8.37648e-14
0.436706	-1.52662	-1.51443			-1.05814	3.97887e-14	-9.76865e-14		0.745762	4.06476e-14	1.13529e-13
0.438588	-1.54721	-1.53043			-1.05964	4.09104e-14	-8.73668e-14		0.746838	4.10705e-14	1.31746e-13
0.440471	-1.53866	-1.54258			-1.06115	4.01736e-14	-7.51688e-14		0.747914	4.16265e-14	1.38271e-13
0.442353	-1.50947	-1.54917			-1.06266	4.01991e-14	-6.52966e-14		0.748989	4.07948e-14	1.34798e-13
0.444235	-1.48369	-1.54481			-1.06417	3.97617e-14	-5.88869e-14		0.750065	4.16042e-14	1.23745e-13
0.446118	-1.47952	-1.52995			-1.06568	3.99991e-14	-5.38232e-14		0.751141	4.14583e-14	1.0745e-13
0.448	-1.49747	-1.51404			-1.06718	4.11671e-14	-4.62272e-14		0.752216	4.2062e-14	8.80437e-14
0.449882	-1.52343	-1.50503			-1.06869	4.01123e-14	-3.28152e-14		0.753292	4.15808e-14	6.78703e-14
0.451765	-1.54013	-1.50201			-1.0702	4.11171e-14	-1.29976e-14		0.754368	4.18881e-14	4.99043e-14
0.453647	-1.53869	-1.5012			-1.07171	4.05622e-14	1.0203e-14		0.755443	4.23931e-14	3.76409e-14
0.455529	-1.5239	-1.50299			-1.07322	4.13944e-14	3.08511e-14		0.756519	4.12599e-14	3.42091e-14
0.457412	-1.50943	-1.50901			-1.07472	4.08815e-14	4.22504e-14		0.757595	4.24439e-14	4.09197e-14
0.459294	-1.50481	-1.51588			-1.07623	4.01154e-14	3.97775e-14		0.75867	4.13094e-14	5.58808e-14
0.461176	-1.50674	-1.51617			-1.07774	3.99538e-14	2.31982e-14		0.759746	4.18515e-14	7.35252e-14
0.463059	-1.50555	-1.50443			-1.07925	3.92355e-14	-2.69305e-15		0.760822	4.1549e-14	8.57005e-14
0.464941	-1.49885	-1.48135			-1.08076	4.02122e-14	-2.96055e-14		0.761897	4.20935e-14	8.4327e-14
0.466824	-1.4942	-1.4564			-1.08226	3.95224e-14	-4.89098e-14		0.762973	4.2466e-14	6.47399e-14
0.468706	-1.49775	-1.44673			-1.08377	4.15076e-14	-5.50295e-14		0.764049	4.28775e-14	2.82066e-14
0.470588	-1.50424	-1.46363			-1.08528	4.0766e-14	-4.75393e-14		0.765124	4.33421e-14	-1.77808e-14
0.472471	-1.50311	-1.49708			-1.08679	4.07888e-14	-3.10839e-14		0.7662	4.25529e-14	-6.18827e-14
0.474353	-1.49281	-1.52231			-1.0883	4.15012e-14	-1.32496e-14		0.767276	4.26672e-14	-9.30608e-14
0.476235	-1.48254	-1.5245			-1.08981	4.07341e-14	-1.3863e-15		0.768351	4.15115e-14	-1.04634e-13
0.478118	-1.47845	-1.51087			-1.09131	4.05915e-14	2.74372e-16		0.769427	4.18874e-14	-9.63789e-14
0.48	-1.4746	-1.49841			-1.09282	3.98101e-14	-7.92273e-15		0.770503	4.11541e-14	-7.38309e-14
0.481882	-1.46264	-1.49631			-1.09433	4.07903e-14	-2.15109e-14		0.771578	4.1497e-14	-4.53592e-14
0.483765	-1.44666	-1.50234			-1.09584	4.01113e-14	-3.39603e-14		0.772654	4.18748e-14	-1.86692e-14
0.485647	-1.44111	-1.5106			-1.09735	4.08614e-14	-3.9388e-14		0.77373	4.16267e-14	1.5562e-15
0.487529	-1.45477	-1.51707			-1.09885	4.11364e-14	-3.47521e-14		0.774805	4.24489e-14	1.40412e-14
0.489412	-1.48249	-1.51989			-1.10036	4.1436e-14	-2.06704e-14		0.775881	4.12698e-14	1.97479e-14
0.491294	-1.51081	-1.51866			-1.10187	4.14652e-14	-6.88323e-16		0.776957	4.18027e-14	2.03582e-14
0.493176	-1.52753	-1.51386			-1.10338	4.05175e-14	2.05047e-14		0.778032	4.16629e-14	1.74603e-14
0.495059	-1.53118	-1.5065			-1.10489	4.15234e-14	3.90543e-14		0.779108	4.21299e-14	1.2643e-14
0.496941	-1.53319	-1.49873			-1.10639	4.04421e-14	5.3328e-14		0.780184	4.215e-14	7.89003e-15
0.498824	-1.54452	-1.4933			-1.1079	4.10488e-14	6.42577e-14		0.781259	4.20031e-14	5.54894e-15
0.500706	-1.5615	-1.49212			-1.10941	4.01221e-14	7.45743e-14		0.782335	4.1837e-14	7.7012e-15
0.502588	-1.57196	-1.49659			-1.11092	4.05585e-14	8.72318e-14		0.783411	4.12693e-14	1.53991e-14
0.504471	-1.57086	-1.50656			-1.11243	4.06577e-14	1.03631e-13		0.784487	4.23195e-14	2.83654e-14
0.506353	-1.56259	-1.51775			-1.11394	4.0163e-14	1.22443e-13		0.785562	4.15298e-14	4.53156e-14
0.508235	-1.55313	-1.52555			-1.11544	4.09422e-14	1.39703e-13		0.786638	4.21026e-14	6.45186e-14
0.510118	-1.54653	-1.53158			-1.11695	3.98834e-14	1.50256e-13		0.787714	4.19321e-14	8.4067e-14
0.512	-1.54484	-1.53866			-1.11846	3.97465e-14	1.49878e-13		0.788789	4.20875e-14	1.01684e-13
0.513882	-1.5462	-1.54072			-1.11997	3.80134e-14	1.36958e-13		0.789865	4.226e-14	1.14416e-13
0.515765	-1.54472	-1.52804			-1.12148	3.88992e-14	1.12892e-13		0.790941	4.21063e-14	1.18798e-13
0.517647	-1.53608	-1.50268			-1.12298	3.88495e-14	8.11706e-14		0.792016	4.27379e-14	1.11795e-13
0.519529	-1.5236	-1.47939			-1.12449	3.87035e-14	4.58966e-14		0.793092	4.24552e-14	9.22129e-14
0.521412	-1.51701	-1.47041			-1.126	3.87693e-14	1.06124e-14		0.794168	4.36902e-14	6.17778e-14
0.523294	-1.52436	-1.47501			-1.12751	3.78158e-14	-2.21308e-14		0.795243	4.31326e-14	2.50709e-14
0.525176	-1.54517	-1.48579			-1.12902	3.9172e-14	-5.06031e-14		0.796319	4.30831e-14	-1.1879e-14
0.527059	-1.57087	-1.50046			-1.13052	3.83997e-14	-7.35058e-14		0.797395	4.2979e-14	-4.37353e-14
0.528941	-1.5913	-1.52088			-1.13203	3.97037e-14	-8.96516e-14		0.79847	4.26537e-14	-6.76134e-14
0.530824	-1.60142	-1.54226			-1.13354	3.877e-14	-9.78652e-14		0.799546	4.25865e-14	-8.35396e-14
0.532706	-1.60269	-1.55392			-1.13505	3.93275e-14	-9.72219e-14		0.800622	4.22645e-14	-9.34559e-14
0.534588	-1.59932	-1.5527			-1.13656	3.96153e-14	-8.76696e-14		0.801697	4.28994e-14	-9.94685e-14
0.536471	-1.59477	-1.54729			-1.13806	3.96081e-14	-7.08104e-14		0.802773	4.2097e-14	-1.02428e-13
0.538353	-1.59165	-1.54891			-1.13957	4.09419e-14	-5.02892e-14		0.803849	4.26466e-14	-1.01635e-13
0.540235	-1.59049	-1.56197			-1.14108	3.96025e-14	-3.12272e-14		0.804924	4.20975e-14	-9.57082e-14
0.542118	-1.5878	-1.57934			-1.14259	4.06473e-14	-1.86255e-14		0.806	4.1588e-14	-8.39353e-14
0.544	-1.58046	-1.58544			-1.1441	3.91135e-14	-1.53936e-14		0.807076	4.1873e-14	-6.71964e-14
0.545882	-1.57226	-1.57016			-1.14561	3.98451e-14	-2.10642e-14		0.808151	4.14668e-14	-4.78727e-14
0.547765	-1.57072	-1.53829			-1.14711	3.94598e-14	-3.19922e-14		0.809227	4.21349e-14	-2.88342e-14
0.549647	-1.57809	-1.50327			-1.14862	3.95136e-14	-4.30321e-14		0.810303	4.12682e-14	-1.21593e-14
0.551529	-1.58936	-1.47932			-1.15013	4.05493e-14	-4.98604e-14		0.811378	4.19273e-14	1.61578e-15
0.553412	-1.59771	-1.47782			-1.15164	3.99154e-14	-5.07775e-14		0.812454	4.21028e-14	1.328e-14
0.555294	-1.60051	-1.49863			-1.15315	4.10055e-14	-4.71563e-14		0.81353	4.19823e-14	2.39632e-14
0.557176	-1.60048	-1.52602			-1.15465	3.99517e-14	-4.24668e-14		0.814605	4.12974e-14	3.40915e-14
0.559059	-1.60051	-1.54202			-1.15616	4.08827e-14	-4.05155e-14		0.815681	4.14938e-14	4.29885e-14
0.560941	-1.59866	-1.54188			-1.15767	3.98134e-14	-4.38112e-14		0.816757	4.24888e-14	4.93024e-14
0.562824	-1.59248	-1.53352			-1.15918	4.03345e-14	-5.27029e-14		0.817832	4.15488e-14	5.17886e-14
0.564706	-1.58542	-1.52793			-1.16069	4.04218e-14	-6.53914e-14		0.818908	4.29329e-14	4.97616e-14
0.566588	-1.58293	-1.53349			-1.16219	4.05003e-14	-7.84984e-14		0.819984	4.15847e-14	4.2937e-14
0.568471	-1.5837	-1.55244			-1.1637	4.11039e-14	-8.78486e-14		0.821059	4.23484e-14	3.1023e-14
0.570353	-1.58072	-1.57534			-1.16521	4.02013e-14	-8.93596e-14		0.822135	4.18875e-14	1.36894e-14
0.572235	-1.57219	-1.58394			-1.16672	4.14029e-14	-8.00873e-14		0.823211	4.25688e-14	-8.81979e-15
0.574118	-1.5675	-1.56742			-1.16823	4.09828e-14	-5.92941e-14		0.824286	4.27449e-14	-3.48227e-14
0.576	-1.57773	-1.53546			-1.16974	4.22256e-14	-2.90657e-14		0.825362	4.19916e-14	-6.08375e-14
0.577882	-1.60014	-1.51212			-1.17124	4.20858e-14	6.04535e-15		0.826438	4.24287e-14	-8.22351e-14
0.579765	-1.61809	-1.51488			-1.17275	4.15063e-14	4.03884e-14		0.827513	4.1956e-14	-9.47527e-14
0.581647	-1.61992	-1.53963			-1.17426	4.12033e-14	6.89529e-14		0.828589	4.21394e-14	-9.61024e-14
0.583529	-1.6115	-1.56838			-1.17577	4.03826e-14	8.85641e-14		0.829665	4.10212e-14	-8.67681e-14
0.585412	-1.6052	-1.58837			-1.17728	4.14621e-14	9.80768e-14		0.830741	4.13508e-14	-6.95287e-14
0.587294	-1.60408	-1.59764			-1.17878	4.05582e-14	9.78842e-14		0.831816	4.14078e-14	-4.80223e-14
0.589176	-1.60359	-1.59633			-1.18029	4.09613e-14	8.94487e-14		0.832892	4.18017e-14	-2.52723e-14
0.591059	-1.60019	-1.5825			-1.1818	4.0055e-14	7.5224e-14		0.833968	4.15968e-14	-3.08195e-15
0.592941	-1.58984	-1.55911			-1.18331	3.9742e-14	5.86679e-14		0.835043	4.11047e-14	1.74552e-14
0.594824	-1.56777	-1.53932			-1.18482	3.99217e-14	4.37533e-14		0.836119	4.15838e-14	3.49245e-14
0.596706	-1.54072	-1.53613			-1.18632	4.00975e-14	3.37864e-14		0.837195	4.12327e-14	4.70118e-14
0.598588	-1.52795	-1.54664			-1.18783	4.09117e-14	3.00501e-14		0.83827	4.15377e-14	5.09897e-14
0.600471	-1.53795	-1.55647			-1.18934	3.98097e-14	3.11346e-14		0.839346	4.20472e-14	4.50557e-14
0.602353	-1.55621	-1.55873			-1.19085	4.09171e-14	3.34729e-14		0.840422	4.18685e-14	2.96533e-14
0.604235	-1.56507	-1.55821			-1.19236	3.95151e-14	3.28561e-14		0.841497	4.2143e-14	7.86205e-15
0.606118	-1.56237	-1.55961			-1.19386	3.99154e-14	2.61636e-14		0.842573	4.19798e-14	-1.54969e-14
0.608	-1.5558	-1.56154			-1.19537	3.98218e-14	1.25349e-14		0.843649	4.22245e-14	-3.5599e-14
0.609882	-1.55304	-1.56115			-1.19688	3.97878e-14	-6.3814e-15		0.844724	4.12473e-14	-4.92454e-14
0.611765	-1.55906	-1.56006			-1.19839	3.96101e-14	-2.70166e-14		0.8458	4.1838e-14	-5.54977e-14
0.613647	-1.57329	-1.56383			-1.1999	3.94441e-14	-4.49788e-14		0.846876	4.09692e-14	-5.50731e-14
0.615529	-1.589	-1.57506			-1.20141	4.05273e-14	-5.62924e-14		0.847951	4.19518e-14	-4.90486e-14
0.617412	-1.59855	-1.59032			-1.20291	3.98149e-14	-5.84498e-14		0.849027	4.16216e-14	-3.7857e-14
0.619294	-1.59818	-1.6053			-1.20442	4.08906e-14	-5.10025e-14		0.850103	4.12607e-14	-2.12917e-14
0.621176	-1.59014	-1.61688			-1.20593	4.02049e-14	-3.55284e-14		0.851178	4.13514e-14	5.29048e-16
0.623059	-1.58377	-1.62014			-1.20744	4.09851e-14	-1.50107e-14		0.852254	4.09754e-14	2.60166e-14
0.624941	-1.58978	-1.61131			-1.20895	4.07651e-14	7.10551e-15		0.85333	4.13775e-14	5.17106e-14
0.626824	-1.61013	-1.59509			-1.21045	3.99952e-14	2.77813e-14		0.854405	4.10709e-14	7.30463e-14
0.628706	-1.63757	-1.58315			-1.21196	4.09456e-14	4.48335e-14		0.855481	4.18848e-14	8.59386e-14
0.630588	-1.66356	-1.58308			-1.21347	3.97784e-14	5.68638e-14		0.856557	4.1653e-14	8.83238e-14
0.632471	-1.68171	-1.59148			-1.21498	4.06381e-14	6.28709e-14		0.857632	4.21801e-14	8.08377e-14
0.634353	-1.68751	-1.60016			-1.21649	3.97882e-14	6.1936e-14		0.858708	4.21767e-14	6.63304e-14
0.636235	-1.68064	-1.60698			-1.21799	4.00728e-14	5.3324e-14		0.859784	4.18756e-14	4.85646e-14
0.638118	-1.66588	-1.61505			-1.2195	3.97139e-14	3.70415e-14		0.860859	4.24767e-14	3.08534e-14
0.64	-1.65074	-1.6239			-1.22101	3.96149e-14	1.45224e-14		0.861935	4.17511e-14	1.53377e-14
0.641882	-1.64305	-1.63059			-1.22252	3.94911e-14	-1.10928e-14		0.863011	4.21378e-14	3.11638e-15
0.643765	-1.64689	-1.63718			-1.22403	3.89914e-14	-3.54728e-14		0.864086	4.18304e-14	-5.15303e-15
0.645647	-1.65896	-1.64825			-1.22554	4.02326e-14	-5.43321e-14		0.865162	4.27225e-14	-8.86303e-15
0.647529	-1.672	-1.66294			-1.22704	3.98867e-14	-6.48223e-14		0.866238	4.20266e-14	-7.69052e-15
0.649412	-1.6806	-1.67574			-1.22855	4.04825e-14	-6.63348e-14		0.867314	4.1641e-14	-2.25768e-15
0.651294	-1.68083	-1.6819			-1.23006	4.04603e-14	-6.02942e-14		0.868389	4.17473e-14	5.43626e-15
0.653176	-1.67051	-1.67877			-1.23157	4.05708e-14	-4.91366e-14		0.869465	4.17175e-14	1.23437e-14
0.655059	-1.65571	-1.66548			-1.23308	4.02332e-14	-3.51372e-14		0.870541	4.27063e-14	1.53838e-14
0.656941	-1.64999	-1.64333			-1.23458	4.02772e-14	-1.97342e-14		0.871616	4.16804e-14	1.25238e-14
0.658824	-1.65903	-1.61733			-1.23609	4.09364e-14	-3.55653e-15		0.872692	4.24465e-14	3.29702e-15
0.660706	-1.67185	-1.59769			-1.2376	4.04742e-14	1.31167e-14		0.873768	4.21088e-14	-1.13705e-14
0.662588	-1.67489	-1.59516			-1.23911	4.09701e-14	2.99013e-14		0.874843	4.21715e-14	-2.96298e-14
0.664471	-1.66963	-1.61042			-1.24062	3.9839e-14	4.60966e-14		0.875919	4.21423e-14	-4.89821e-14
0.666353	-1.66793	-1.6321			-1.24212	4.06655e-14	6.06776e-14		0.876995	4.18422e-14	-6.62473e-14
0.668235	-1.6737	-1.64771			-1.24363	4.02926e-14	7.23481e-14		0.87807	4.25331e-14	-7.76024e-14
0.670118	-1.67821	-1.65354			-1.24514	4.02605e-14	7.96304e-14		0.879146	4.14818e-14	-7.91946e-14
0.672	-1.67211	-1.65577			-1.24665	3.98755e-14	8.1115e-14		0.880222	4.19732e-14	-6.84548e-14
0.673882	-1.6548	-1.66414			-1.24816	3.94812e-14	7.59751e-14		0.881297	4.11987e-14	-4.55869e-14
0.675765	-1.63373	-1.6811			-1.24966	4.01097e-14	6.46392e-14		0.882373	4.12715e-14	-1.43024e-14
0.677647	-1.62051	-1.69663			-1.25117	3.9048e-14	4.92596e-14		0.883449	4.09004e-14	1.89011e-14
0.679529	-1.62511	-1.69763			-1.25268	3.93638e-14	3.3539e-14		0.884524	4.14317e-14	4.67927e-14
0.681412	-1.64834	-1.68091			-1.25419	3.87278e-14	2.17185e-14		0.8856	4.18303e-14	6.37967e-14
0.683294	-1.68016	-1.65585			-1.2557	3.99382e-14	1.7011e-14		0.886676	4.19957e-14	6.74852e-14
0.685176	-1.70601	-1.63728			-1.25721	3.98439e-14	2.01994e-14		0.887751	4.25602e-14	5.86023e-14
0.687059	-1.7164	-1.63375			-1.25871	3.92546e-14	2.9171e-14		0.888827	4.14542e-14	4.0087e-14
0.688941	-1.71351	-1.63844			-1.26022	4.03703e-14	3.97113e-14		0.889903	4.18839e-14	1.6101e-14
0.690824	-1.70676	-1.63607			-1.26173	3.89502e-14	4.71851e-14		0.890978	4.2088e-14	-8.37333e-15
0.692706	-1.69971	-1.62268			-1.26324	3.92015e-14	4.82528e-14		0.892054	4.26567e-14	-2.77647e-14
0.694588	-1.68712	-1.61188			-1.26475	3.87296e-14	4.18331e-14		0.89313	4.2221e-14	-3.68413e-14
0.696471	-1.66869	-1.61684			-1.26625	3.90387e-14	2.90442e-14		0.894205	4.17013e-14	-3.25929e-14
0.698353	-1.65663	-1.63364			-1.26776	3.89796e-14	1.24118e-14		0.895281	4.14189e-14	-1.61479e-14
0.700235	-1.6614	-1.6475			-1.26927	3.90653e-14	-5.14507e-15		0.896357	4.06727e-14	6.77563e-15
0.702118	-1.67744	-1.64986			-1.27078	3.87277e-14	-2.11915e-14		0.897432	4.17763e-14	2.76906e-14
0.704	-1.69132	-1.64411			-1.27229	3.87037e-14	-3.43863e-14		0.898508	4.21272e-14	3.87315e-14
0.705882	-1.69785	-1.63756			-1.27379	3.96618e-14	-4.47497e-14		0.899584	4.2259e-14	3.58159e-14
0.707765	-1.69869	-1.63342			-1.2753	3.89636e-14	-5.34429e-14		0.900659	4.19764e-14	1.99346e-14
0.709647	-1.69095	-1.63279			-1.27681	4.00803e-14	-6.19806e-14		0.901735	4.24386e-14	-3.86462e-15
0.711529	-1.67114	-1.63936			-1.27832	3.8943e-14	-7.11162e-14		0.902811	4.22526e-14	-2.89424e-14
0.713412	-1.64795	-1.65549			-1.27983	3.90385e-14	-7.9969e-14		0.903886	4.15833e-14	-4.95852e-14
0.715294	-1.6376	-1.67592			-1.28134	3.95663e-14	-8.59529e-14		0.904962	4.21473e-14	-6.25346e-14
0.717176	-1.6459	-1.69117			-1.28284	3.98138e-14	-8.56341e-14		0.906038	4.14987e-14	-6.72494e-14
0.719059	-1.66378	-1.69661			-1.28435	4.05592e-14	-7.61124e-14		0.907114	4.17857e-14	-6.5226e-14
0.720941	-1.67868	-1.69682			-1.28586	3.96301e-14	-5.62979e-14		0.908189	4.13289e-14	-5.88865e-14
0.722824	-1.68483	-1.70146			-1.28737	4.09863e-14	-2.76324e-14		0.909265	4.17404e-14	-5.04373e-14
0.724706	-1.685	-1.71543			-1.28888	4.02487e-14	5.87681e-15		0.910341	4.11835e-14	-4.09709e-14
0.726588	-1.68604	-1.73289			-1.29038	4.06249e-14	3.82623e-14		0.911416	4.14459e-14	-3.00577e-14
0.728471	-1.69412	-1.74246			-1.29189	4.04645e-14	6.27711e-14		0.912492	4.1964e-14	-1.60773e-14
0.730353	-1.71253	-1.73622			-1.2934	4.01063e-14	7.34718e-14		0.913568	4.07735e-14	2.64603e-15
0.732235	-1.73737	-1.71454			-1.29491	3.98034e-14	6.69385e-14		0.914643	4.17653e-14	2.62735e-14
0.734118	-1.75569	-1.68742			-1.29642	3.86579e-14	4.34203e-14		0.915719	4.10784e-14	5.22714e-14
0.736	-1.75697	-1.67007			-1.29792	3.96791e-14	6.92884e-15		0.916795	4.10158e-14	7.55089e-14
0.737882	-1.74511	-1.67295			-1.29943	3.84958e-14	-3.59213e-14		0.91787	4.12454e-14	8.99307e-14
0.739765	-1.73222	-1.69541			-1.30094	3.98522e-14	-7.78777e-14		0.918946	4.18715e-14	9.1108e-14
0.741647	-1.72514	-1.72666			-1.30245	3.93997e-14	-1.12961e-13		0.920022	4.25535e-14	7.82701e-14
0.743529	-1.72379	-1.75058			-1.30396	4.02138e-14	-1.3752e-13		0.921097	4.22775e-14	5.46323e-14
0.745412	-1.72546	-1.75628			-1.30546	4.07395e-14	-1.50162e-13		0.922173	4.25653e-14	2.59166e-14
0.747294	-1.72638	-1.74754			-1.30697	4.02144e-14	-1.50944e-13		0.923249	4.13271e-14	-1.88722e-15
0.749176	-1.72484	-1.7372			-1.30848	4.09114e-14	-1.40577e-13		0.924324	4.21281e-14	-2.41591e-14
0.751059	-1.72426	-1.73292			-1.30999	4.08212e-14	-1.20201e-13		0.9254	4.21308e-14	-3.805e-14
0.752941	-1.72676	-1.73299			-1.3115	4.19828e-14	-9.17072e-14		0.926476	4.2181e-14	-4.20993e-14
0.754824	-1.7244	-1.73224			-1.31301	4.16281e-14	-5.80713e-14		0.927551	4.17656e-14	-3.60134e-14
0.756706	-1.70737	-1.72906			-1.31451	4.18182e-14	-2.30963e-14		0.928627	4.13906e-14	-2.11021e-14
0.758588	-1.6823	-1.72814			-1.31602	4.14614e-14	9.56543e-15		0.929703	4.18119e-14	-9.55802e-16
0.760471	-1.67015	-1.73437			-1.31753	4.17008e-14	3.76262e-14		0.930778	4.11776e-14	1.85811e-14
0.762353	-1.68112	-1.74467			-1.31904	4.12166e-14	6.08216e-14		0.931854	4.19418e-14	3.07728e-14
0.764235	-1.70206	-1.75117			-1.32055	4.0485e-14	8.0488e-14		0.93293	4.12469e-14	3.03851e-14
0.766118	-1.71489	-1.75036			-1.32205	4.16188e-14	9.81905e-14		0.934005	4.26429e-14	1.59349e-14
0.768	-1.71786	-1.74542			-1.32356	4.09439e-14	1.1415e-13		0.935081	4.25983e-14	-9.52917e-15
0.769882	-1.72201	-1.74323			-1.32507	4.13121e-14	1.26393e-13		0.936157	4.2027e-14	-3.96846e-14
0.771765	-1.7342	-1.75038			-1.32658	4.0079e-14	1.3119e-13		0.937232	4.22204e-14	-6.7603e-14
0.773647	-1.75054	-1.76697			-1.32809	4.05838e-14	1.24683e-13		0.938308	4.13197e-14	-8.83432e-14
0.775529	-1.76368	-1.78279			-1.32959	3.98794e-14	1.04974e-13		0.939384	4.16394e-14	-1.00097e-13
0.777412	-1.7717	-1.78435			-1.3311	3.90649e-14	7.36967e-14		0.940459	4.12203e-14	-1.03513e-13
0.779294	-1.77807	-1.76943			-1.33261	3.96882e-14	3.62245e-14		0.941535	4.18042e-14	-9.99969e-14
0.781176	-1.7843	-1.75307			-1.33412	3.86201e-14	2.41275e-16		0.942611	4.1279e-14	-9.02856e-14
0.783059	-1.78639	-1.7543			-1.33563	4.00148e-14	-2.6888e-14		0.943686	4.11248e-14	-7.41781e-14
0.784941	-1.77923	-1.77669			-1.33714	3.95228e-14	-4.08343e-14		0.944762	4.0958e-14	-5.13261e-14
0.786824	-1.76169	-1.80464			-1.33864	4.07546e-14	-4.18074e-14		0.945838	4.0797e-14	-2.22699e-14
0.788706	-1.7373	-1.81958			-1.34015	4.06035e-14	-3.40288e-14		0.946914	4.08656e-14	1.1132e-14
0.790588	-1.7124	-1.81758			-1.34166	4.03789e-14	-2.34073e-14		0.947989	4.05941e-14	4.61621e-14
0.792471	-1.69483	-1.80784			-1.34317	3.99295e-14	-1.4667e-14		0.949065	4.14067e-14	8.01905e-14
0.794353	-1.69213	-1.79687			-1.34468	3.92534e-14	-9.47609e-15		0.950141	4.09764e-14	1.11417e-13
0.796235	-1.70639	-1.78314			-1.34618	4.0477e-14	-6.4473e-15		0.951216	4.14374e-14	1.38952e-13
0.798118	-1.72781	-1.76803			-1.34769	3.98451e-14	-2.70562e-15		0.952292	4.15035e-14	1.62312e-13
0.8	-1.73817	-1.76097			-1.3492	4.08971e-14	4.1375e-15		0.953368	4.15317e-14	1.80804e-13
					-1.35071	3.99901e-14	1.47459e-14		0.954443	4.18133e-14	1.93297e-13
					-1.35222	4.0227e-14	2.79785e-14		0.955519	4.20987e-14	1.98505e-13
					-1.35372	4.01835e-14	4.16092e-14		0.956595	4.28572e-14	1.95519e-13
					-1.35523	4.00099e-14	5.31849e-14		0.95767	4.23997e-14	1.84186e-13
					-1.35674	4.02966e-14	6.0584e-14		0.958746	4.32068e-14	1.65136e-13
					-1.35825	3.91956e-14	6.22397e-14		0.959822	4.30032e-14	1.39538e-13
					-1.35976	4.02569e-14	5.72175e-14		0.960897	4.30916e-14	1.08795e-13
					-1.36126	3.90676e-14	4.53059e-14		0.961973	4.36987e-14	7.42925e-14
					-1.36277	3.9572e-14	2.71283e-14		0.963049	4.35562e-14	3.71731e-14
					-1.36428	3.91127e-14	4.2015e-15		0.964124	4.34906e-14	-1.83445e-15
					-1.36579	3.93214e-14	-2.11094e-14		0.9652	4.3159e-14	-4.23845e-14
					-1.3673	3.94626e-14	-4.574e-14		0.966276	4.36419e-14	-8.40961e-14
					-1.36881	3.91712e-14	-6.6189e-14		0.967351	4.31025e-14	-1.258e-13
					-1.37031	4.02478e-14	-7.89625e-14		0.968427	4.35013e-14	-1.64845e-13
					-1.37182	3.91714e-14	-8.12591e-14		0.969503	4.29803e-14	-1.96977e-13
					-1.37333	4.03864e-14	-7.18062e-14		0.970578	4.27165e-14	-2.17079e-13
					-1.37484	4.04243e-14	-5.1544e-14		0.971654	4.21542e-14	-2.20561e-13
					-1.37635	4.09936e-14	-2.37608e-14		0.97273	4.19117e-14	-2.04863e-13
					-1.37785	4.06157e-14	6.52876e-15		0.973805	4.1609e-14	-1.70502e-13
					-1.37936	3.99504e-14	3.38134e-14		0.974881	4.06716e-14	-1.21377e-13
					-1.38087	4.07158e-14	5.34796e-14		0.975957	4.17561e-14	-6.43329e-14
					-1.38238	3.94475e-14	6.29016e-14		0.977032	4.08708e-14	-8.05422e-15
					-1.38389	4.05994e-14	6.1939e-14		0.978108	4.09406e-14	3.86476e-14
					-1.38539	3.90896e-14	5.27584e-14		0.979184	4.15714e-14	6.89994e-14
					-1.3869	3.94821e-14	3.90326e-14		0.980259	4.13567e-14	8.03409e-14
					-1.38841	3.92391e-14	2.46981e-14		0.981335	4.26411e-14	7.51893e-14
					-1.38992	4.00278e-14	1.26244e-14		0.982411	4.21435e-14	6.04604e-14
					-1.39143	3.998e-14	3.68825e-15		0.983487	4.26251e-14	4.4803e-14
					-1.39294	3.91482e-14	-3.32258e-15		0.984562	4.1291e-14	3.51087e-14
					-1.39444	3.99951e-14	-1.08654e-14		0.985638	4.18348e-14	3.38815e-14
					-1.39595	3.96853e-14	-2.11903e-14		0.986714	4.17709e-14	3.87654e-14
					-1.39746	4.00653e-14	-3.49373e-14		0.987789	4.18454e-14	4.43325e-14
					-1.39897	3.85102e-14	-5.04667e-14		0.988865	4.2313e-14	4.50501e-14
					-1.40048	3.9848e-14	-6.42866e-14		0.989941	4.21863e-14	3.79025e-14
					-1.40198	4.01561e-14	-7.24043e-14		0.991016	4.26762e-14	2.35736e-14
					-1.40349	4.01802e-14	-7.19675e-14		0.992092	4.21111e-14	5.957e-15
					-1.405	4.05857e-14	-6.24366e-14		0.993168	4.27198e-14	-9.53261e-15
					-1.40651	4.00642e-14	-4.5799e-14		0.994243	4.20044e-14	-1.80659e-14
					-1.40802	4.12823e-14	-2.58098e-14		0.995319	4.22828e-14	-1.71646e-14
					-1.40952	4.0252e-14	-6.66196e-15		0.996395	4.19574e-14	-7.54981e-15
					-1.41103	4.0888e-14	8.32229e-15		0.99747	4.16701e-14	7.20941e-15
					-1.41254	3.97777e-14	1.74485e-14		0.998546	4.20515e-14	2.21092e-14
					-1.41405	4.0236e-14	2.06186e-14		0.999622	4.19342e-14	3.25953e-14
					-1.41556	4.0693e-14	1.86809e-14		1.0007	4.29591e-14	3.6102e-14
					-1.41706	3.97344e-14	1.26658e-14		1.00177	4.19659e-14	3.26371e-14
					-1.41857	4.07091e-14	3.43305e-15		1.00285	4.26118e-14	2.43471e-14
					-1.42008	3.97558e-14	-8.08668e-15		1.00392	4.2291e-14	1.45e-14
					-1.42159	4.07841e-14	-2.03859e-14		1.005	4.23515e-14	6.4382e-15
					-1.4231	3.93316e-14	-3.12027e-14		1.00608	4.26218e-14	2.76927e-15
					-1.42461	4.01759e-14	-3.80488e-14		1.00715	4.20122e-14	4.73674e-15
					-1.42611	4.06974e-14	-3.925e-14		1.00823	4.27333e-14	1.1682e-14
					-1.42762	4.10724e-14	-3.48512e-14		1.0093	4.18802e-14	2.07859e-14
					-1.42913	4.07789e-14	-2.6778e-14		1.01038	4.23224e-14	2.75071e-14
					-1.43064	4.01011e-14	-1.8153e-14		1.01145	4.19405e-14	2.69498e-14
					-1.43215	4.1158e-14	-1.21896e-14		1.01253	4.28982e-14	1.58146e-14
					-1.43365	4.01363e-14	-1.12213e-14		1.01361	4.27969e-14	-5.96121e-15
					-1.43516	4.10093e-14	-1.61466e-14		1.01468	4.2886e-14	-3.47848e-14
					-1.43667	4.03399e-14	-2.62264e-14		1.01576	4.28583e-14	-6.44983e-14
					-1.43818	4.03125e-14	-3.90984e-14		1.01683	4.20809e-14	-8.84259e-14
					-1.43969	4.11041e-14	-5.10598e-14		1.01791	4.24865e-14	-1.01352e-13
					-1.44119	4.00179e-14	-5.78242e-14		1.01898	4.16902e-14	-1.00614e-13
					-1.4427	4.12157e-14	-5.58087e-14		1.02006	4.21091e-14	-8.61293e-14
					-1.44421	4.08186e-14	-4.36094e-14		1.02114	4.16018e-14	-5.9779e-14
					-1.44572	4.23035e-14	-2.29854e-14		1.02221	4.1552e-14	-2.46903e-14
					-1.44723	4.11827e-14	1.28886e-15		1.02329	4.17195e-14	1.52816e-14
					-1.44874	4.14215e-14	2.28786e-14		1.02436	4.13752e-14	5.59339e-14
					-1.45024	4.11654e-14	3.61985e-14		1.02544	4.18869e-14	9.31504e-14
					-1.45175	4.07201e-14	3.86586e-14		1.02651	4.15241e-14	1.23473e-13
					-1.45326	4.10142e-14	3.18593e-14		1.02759	4.29174e-14	1.44688e-13
					-1.45477	3.99495e-14	2.10926e-14		1.02866	4.18704e-14	1.5621e-13
					-1.45628	4.06293e-14	1.319e-14		1.02974	4.24972e-14	1.59087e-13
					-1.45778	4.04921e-14	1.35322e-14		1.03082	4.32561e-14	1.55593e-13
					-1.45929	4.19141e-14	2.35684e-14		1.03189	4.29533e-14	1.48514e-13
					-1.4608	4.10545e-14	4.01007e-14		1.03297	4.31466e-14	1.40375e-13
					-1.46231	4.13262e-14	5.67672e-14		1.03404	4.27454e-14	1.3284e-13
					-1.46382	4.06443e-14	6.69939e-14		1.03512	4.40104e-14	1.26512e-13
					-1.46532	3.97563e-14	6.68777e-14		1.03619	4.30247e-14	1.21113e-13
					-1.46683	4.05386e-14	5.65379e-14		1.03727	4.38736e-14	1.15894e-13
					-1.46834	3.9368e-14	3.94036e-14		1.03835	4.36568e-14	1.10002e-13
					-1.46985	4.04728e-14	2.0066e-14		1.03942	4.38645e-14	1.02642e-13
					-1.47136	4.00808e-14	2.02315e-15		1.0405	4.41814e-14	9.30478e-14
					-1.47286	4.04956e-14	-1.34894e-14		1.04157	4.39186e-14	8.04309e-14
					-1.47437	4.03048e-14	-2.71737e-14		1.04265	4.44627e-14	6.41024e-14
					-1.47588	4.01513e-14	-4.03384e-14		1.04372	4.36425e-14	4.38161e-14
					-1.47739	4.04096e-14	-5.35176e-14		1.0448	4.51247e-14	2.01684e-14
					-1.4789	3.96443e-14	-6.58251e-14		1.04588	4.41835e-14	-5.23788e-15
					-1.48041	4.10803e-14	-7.52138e-14		1.04695	4.44559e-14	-3.00649e-14
					-1.48191	4.03685e-14	-7.92512e-14		1.04803	4.42222e-14	-5.1879e-14
					-1.48342	4.15427e-14	-7.58916e-14		1.0491	4.40309e-14	-6.88382e-14
					-1.48493	4.07224e-14	-6.401e-14		1.05018	4.45164e-14	-8.00643e-14
					-1.48644	4.08199e-14	-4.37814e-14		1.05125	4.3346e-14	-8.55454e-14
					-1.48795	4.16817e-14	-1.69747e-14		1.05233	4.40134e-14	-8.57413e-14
					-1.48945	4.13833e-14	1.30542e-14		1.05341	4.36253e-14	-8.12633e-14
					-1.49096	4.22286e-14	4.20048e-14		1.05448	4.40199e-14	-7.28921e-14
					-1.49247	4.06531e-14	6.59019e-14		1.05556	4.33475e-14	-6.18364e-14
					-1.49398	4.09689e-14	8.23971e-14		1.05663	4.30673e-14	-4.98208e-14
					-1.49549	4.00337e-14	9.12804e-14		1.05771	4.3418e-14	-3.8666e-14
					-1.49699	4.0784e-14	9.38466e-14		1.05878	4.32511e-14	-2.94954e-14
					-1.4985	4.05169e-14	9.16056e-14		1.05986	4.40847e-14	-2.2162e-14
					-1.50001	4.05342e-14	8.5311e-14		1.06094	4.31494e-14	-1.5441e-14
					-1.50152	4.05434e-14	7.49692e-14		1.06201	4.35243e-14	-7.94131e-15
					-1.50303	3.90783e-14	6.06627e-14		1.06309	4.28232e-14	9.53697e-16
					-1.50454	4.00244e-14	4.33834e-14		1.06416	4.33231e-14	1.08815e-14
					-1.50604	3.94927e-14	2.51454e-14		1.06524	4.33584e-14	2.11993e-14
					-1.50755	4.02046e-14	8.28181e-15		1.06631	4.36858e-14	3.19987e-14
					-1.50906	3.95467e-14	-5.54795e-15		1.06739	4.34814e-14	4.45691e-14
					-1.51057	4.0049e-14	-1.59745e-14		1.06846	4.32562e-14	6.08452e-14
					-1.51208	4.02357e-14	-2.3833e-14		1.06954	4.36497e-14	8.21003e-14
					-1.51358	3.96024e-14	-3.05175e-14		1.07062	4.33471e-14	1.0765e-13
					-1.51509	4.03216e-14	-3.71639e-14		1.07169	4.37022e-14	1.34333e-13
					-1.5166	3.96502e-14	-4.40093e-14		1.07277	4.34319e-14	1.57099e-13
					-1.51811	4.05757e-14	-5.01177e-14		1.07384	4.4049e-14	1.705e-13
					-1.51962	3.98969e-14	-5.35352e-14		1.07492	4.48256e-14	1.70474e-13
					-1.52112	4.03902e-14	-5.18692e-14		1.07599	4.4305e-14	1.55725e-13
					-1.52263	4.03249e-14	-4.31671e-14		1.07707	4.52906e-14	1.28218e-13
					-1.52414	4.05703e-14	-2.68034e-14		1.07815	4.48885e-14	9.26947e-14
					-1.52565	4.12948e-14	-3.9884e-15		1.07922	4.56705e-14	5.54661e-14
					-1.52716	4.08398e-14	2.23461e-14		1.0803	4.48156e-14	2.29008e-14
					-1.52866	4.07871e-14	4.82149e-14		1.08137	4.49611e-14	-4.16567e-17
					-1.53017	3.97835e-14	6.94828e-14		1.08245	4.50079e-14	-1.10076e-14
					-1.53168	4.08739e-14	8.27183e-14		1.08352	4.51031e-14	-1.09599e-14
					-1.53319	4.02914e-14	8.59289e-14		1.0846	4.47781e-14	-4.07013e-15
					-1.5347	3.98015e-14	7.9206e-14		1.08568	4.38718e-14	3.52223e-15
					-1.53621	3.9591e-14	6.51206e-14		1.08675	4.51868e-14	5.97959e-15
					-1.53771	3.89059e-14	4.8475e-14		1.08783	4.49628e-14	2.41509e-16
					-1.53922	3.98331e-14	3.50996e-14		1.0889	4.56927e-14	-1.25754e-14
					-1.54073	3.91749e-14	2.98939e-14		1.08998	4.51401e-14	-2.77609e-14
					-1.54224	4.04883e-14	3.48966e-14		1.09105	4.49129e-14	-3.9329e-14
					-1.54375	3.9732e-14	4.83334e-14		1.09213	4.47069e-14	-4.26772e-14
					-1.54525	3.99038e-14	6.51701e-14		1.09321	4.42026e-14	-3.60025e-14
					-1.54676	3.95554e-14	7.89574e-14		1.09428	4.46878e-14	-1.98717e-14
					-1.54827	3.92666e-14	8.41785e-14		1.09536	4.43811e-14	4.25159e-15
					-1.54978	3.92269e-14	7.81626e-14		1.09643	4.54873e-14	3.50467e-14
					-1.55129	3.80131e-14	6.18944e-14		1.09751	4.43079e-14	7.10559e-14
					-1.55279	3.91009e-14	3.95053e-14		1.09858	4.4396e-14	1.09535e-13
					-1.5543	3.80914e-14	1.66955e-14		1.09966	4.43889e-14	1.458e-13
					-1.55581	3.90371e-14	-1.31317e-15		1.10074	4.47346e-14	1.7412e-13
					-1.55732	3.87114e-14	-1.15268e-14		1.10181	4.59507e-14	1.8994e-13
					-1.55883	3.92414e-14	-1.39652e-14		1.10289	4.53352e-14	1.9198e-13
					-1.56034	3.93021e-14	-1.11938e-14		1.10396	4.6723e-14	1.82709e-13
					-1.56184	3.89181e-14	-6.85862e-15		1.10504	4.60135e-14	1.66738e-13
					-1.56335	3.93297e-14	-3.95193e-15		1.10611	4.63213e-14	1.48192e-13
					-1.56486	3.80682e-14	-3.65778e-15		1.10719	4.58754e-14	1.28777e-13
					-1.56637	3.93173e-14	-5.28894e-15		1.10826	4.64515e-14	1.07754e-13
					-1.56788	3.86193e-14	-7.20712e-15		1.10934	4.68573e-14	8.36927e-14
					-1.56938	3.93707e-14	-8.09123e-15		1.11042	4.69214e-14	5.66982e-14
					-1.57089	3.90065e-14	-7.81811e-15		1.11149	4.72635e-14	2.96143e-14
					-1.5724	3.90344e-14	-7.57175e-15		1.11257	4.66056e-14	7.46839e-15
					-1.57391	3.93184e-14	-9.30778e-15		1.11364	4.71941e-14	-4.45831e-15
					-1.57542	3.8514e-14	-1.4997e-14		1.11472	4.61371e-14	-2.83554e-15
					-1.57692	3.92595e-14	-2.6003e-14		1.11579	4.65257e-14	1.23012e-14
					-1.57843	3.87202e-14	-4.26831e-14		1.11687	4.66065e-14	3.74195e-14
					-1.57994	3.95e-14	-6.41429e-14		1.11795	4.61842e-14	6.65295e-14
					-1.58145	3.87708e-14	-8.81561e-14		1.11902	4.71475e-14	9.29543e-14
					-1.58296	3.89297e-14	-1.1142e-13		1.1201	4.61533e-14	1.11315e-13
					-1.58446	3.9437e-14	-1.30292e-13		1.12117	4.75229e-14	1.19183e-13
					-1.58597	3.97304e-14	-1.41856e-13		1.12225	4.71615e-14	1.17802e-13
					-1.58748	4.06351e-14	-1.44853e-13		1.12332	4.818e-14	1.11474e-13
					-1.58899	4.01873e-14	-1.40001e-13		1.1244	4.73428e-14	1.05668e-13
					-1.5905	4.09101e-14	-1.29518e-13		1.12548	4.75397e-14	1.04676e-13
					-1.59201	4.0384e-14	-1.16132e-13		1.12655	4.73093e-14	1.09979e-13
					-1.59351	4.1378e-14	-1.0206e-13		1.12763	4.74655e-14	1.20155e-13
					-1.59502	4.09604e-14	-8.83609e-14		1.1287	4.81806e-14	1.32256e-13
					-1.59653	4.10706e-14	-7.48564e-14		1.12978	4.78949e-14	1.43664e-13
					-1.59804	4.13824e-14	-6.05461e-14		1.13085	4.85601e-14	1.53239e-13
					-1.59955	4.10684e-14	-4.43061e-14		1.13193	4.80599e-14	1.61104e-13
					-1.60105	4.20266e-14	-2.55535e-14		1.13301	4.90764e-14	1.67399e-13
					-1.60256	4.1204e-14	-4.57753e-15		1.13408	4.85805e-14	1.71027e-13
					-1.60407	4.20744e-14	1.75797e-14		1.13516	4.83082e-14	1.69429e-13
					-1.60558	4.12043e-14	3.9528e-14		1.13623	4.93391e-14	1.59709e-13
					-1.60709	4.14185e-14	5.98771e-14		1.13731	4.9592e-14	1.4053e-13
					-1.60859	4.11204e-14	7.72942e-14		1.13838	5.02338e-14	1.13628e-13
					-1.6101	4.09437e-14	9.03762e-14		1.13946	4.94094e-14	8.39977e-14
					-1.61161	4.18289e-14	9.76911e-14		1.14054	5.01856e-14	5.85453e-14
					-1.61312	4.01764e-14	9.82422e-14		1.14161	4.9563e-14	4.38204e-14
					-1.61463	4.06511e-14	9.21746e-14		1.14269	4.98867e-14	4.38325e-14
					-1.61614	3.98231e-14	8.117e-14		1.14376	4.95076e-14	5.8845e-14
					-1.61764	4.03206e-14	6.80374e-14		1.14484	4.91659e-14	8.55716e-14
					-1.61915	3.98423e-14	5.55487e-14		1.14591	4.99639e-14	1.18631e-13
					-1.62066	4.02266e-14	4.51745e-14		1.14699	4.96493e-14	1.52633e-13
					-1.62217	4.08706e-14	3.65398e-14		1.14806	5.03816e-14	1.84016e-13
					-1.62368	3.94632e-14	2.79757e-14		1.14914	5.03873e-14	2.11878e-13
					-1.62518	4.03255e-14	1.78076e-14		1.15022	5.09434e-14	2.37499e-13
					-1.62669	3.92299e-14	5.54331e-15		1.15129	5.07894e-14	2.62904e-13
					-1.6282	4.00618e-14	-7.75813e-15		1.15237	5.09671e-14	2.89188e-13
					-1.62971	3.98013e-14	-2.0083e-14		1.15344	5.14822e-14	3.15385e-13
					-1.63122	4.02432e-14	-2.95669e-14		1.15452	5.17415e-14	3.38328e-13
					-1.63272	3.98958e-14	-3.5389e-14		1.15559	5.25687e-14	3.53498e-13
					-1.63423	4.00597e-14	-3.79219e-14		1.15667	5.20989e-14	3.56536e-13
					-1.63574	4.10324e-14	-3.80669e-14		1.15775	5.34159e-14	3.44841e-13
					-1.63725	3.9785e-14	-3.61965e-14		1.15882	5.39533e-14	3.18685e-13
					-1.63876	4.03391e-14	-3.14008e-14		1.1599	5.44758e-14	2.81489e-13
					-1.64026	3.99355e-14	-2.16284e-14		1.16097	5.44347e-14	2.39259e-13
					-1.64177	4.09037e-14	-4.82958e-15		1.16205	5.39863e-14	1.99516e-13
					-1.64328	4.04718e-14	1.94169e-14		1.16312	5.51108e-14	1.69998e-13
					-1.64479	4.09069e-14	4.8718e-14		1.1642	5.48861e-14	1.57234e-13
					-1.6463	4.09297e-14	7.79333e-14		1.16528	5.54115e-14	1.64938e-13
					-1.64781	4.01641e-14	1.00691e-13		1.16635	5.39735e-14	1.92479e-13
					-1.64931	4.06308e-14	1.11743e-13		1.16743	5.4701e-14	2.34074e-13
					-1.65082	3.88015e-14	1.09036e-13		1.1685	5.51488e-14	2.79442e-13
					-1.65233	3.93116e-14	9.44535e-14		1.16958	5.55944e-14	3.16129e-13
					-1.65384	3.89429e-14	7.28497e-14		1.17065	5.61441e-14	3.32957e-13
					-1.65535	3.94587e-14	4.98882e-14		1.17173	5.63106e-14	3.2341e-13
					-1.65685	3.9102e-14	2.97499e-14		1.17281	5.8052e-14	2.87788e-13
					-1.65836	3.91591e-14	1.37892e-14		1.17388	5.75109e-14	2.3336e-13
					-1.65987	4.00221e-14	6.58684e-16		1.17496	5.85775e-14	1.72473e-13
					-1.66138	3.86808e-14	-1.23174e-14		1.17603	5.77402e-14	1.19231e-13
					-1.66289	3.95696e-14	-2.73121e-14		1.17711	5.78e-14	8.58083e-14
					-1.66439	3.87962e-14	-4.46358e-14		1.17818	5.79058e-14	7.94848e-14
					-1.6659	3.92961e-14	-6.24583e-14		1.17926	5.71682e-14	1.01154e-13
					-1.66741	3.92499e-14	-7.76313e-14		1.18034	5.78017e-14	1.45494e-13
					-1.66892	3.94869e-14	-8.70757e-14		1.18141	5.72708e-14	2.02538e-13
					-1.67043	4.0385e-14	-8.89696e-14		1.18249	5.82897e-14	2.60171e-13
					-1.67194	3.98903e-14	-8.31986e-14		1.18356	5.79121e-14	3.06967e-13
					-1.67344	4.05532e-14	-7.10211e-14		1.18464	5.91793e-14	3.34808e-13
					-1.67495	3.98165e-14	-5.4337e-14		1.18571	5.98615e-14	3.40666e-13
					-1.67646	4.06823e-14	-3.50417e-14		1.18679	5.99925e-14	3.27086e-13
					-1.67797	4.02826e-14	-1.47231e-14		1.18786	6.05134e-14	3.01168e-13
					-1.67948	4.08694e-14	5.33738e-15		1.18894	6.08489e-14	2.72298e-13
					-1.68098	4.03303e-14	2.40261e-14		1.19002	6.11653e-14	2.4931e-13
					-1.68249	3.99482e-14	4.02412e-14		1.19109	6.07734e-14	2.38037e-13
					-1.684	4.04718e-14	5.279e-14		1.19217	6.12276e-14	2.40104e-13
					-1.68551	4.00145e-14	6.04398e-14		1.19324	6.0821e-14	2.53325e-13
					-1.68702	4.0685e-14	6.22426e-14		1.19432	6.16492e-14	2.73273e-13
					-1.68852	3.90144e-14	5.81017e-14		1.19539	6.23416e-14	2.95116e-13
					-1.69003	4.0067e-14	4.92934e-14		1.19647	6.25407e-14	3.14824e-13
					-1.69154	3.91602e-14	3.85316e-14		1.19755	6.26618e-14	3.29536e-13
					-1.69305	3.94192e-14	2.9343e-14		1.19862	6.22131e-14	3.37479e-13
					-1.69456	3.99638e-14	2.49043e-14		1.1997	6.41847e-14	3.37946e-13
					-1.69606	3.94571e-14	2.68022e-14		1.20077	6.40042e-14	3.31458e-13
					-1.69757	4.01111e-14	3.42246e-14		1.20185	6.46521e-14	3.19813e-13
					-1.69908	3.89835e-14	4.39353e-14		1.20292	6.43676e-14	3.05732e-13
					-1.70059	4.03616e-14	5.11549e-14		1.204	6.47944e-14	2.92199e-13
					-1.7021	3.92632e-14	5.12158e-14		1.20508	6.5471e-14	2.81797e-13
					-1.70361	3.92538e-14	4.15407e-14		1.20615	6.54762e-14	2.76282e-13
					-1.70511	3.87221e-14	2.31711e-14		1.20723	6.60667e-14	2.76411e-13
					-1.70662	3.8442e-14	1.01473e-15		1.2083	6.56867e-14	2.81983e-13
					-1.70813	3.8943e-14	-1.75887e-14		1.20938	6.63919e-14	2.92125e-13
					-1.70964	3.86868e-14	-2.55532e-14		1.21045	6.62276e-14	3.05791e-13
					-1.71115	4.02048e-14	-1.88157e-14		1.21153	6.72842e-14	3.22265e-13
					-1.71265	3.96808e-14	2.09231e-15		1.21261	6.77631e-14	3.4127e-13
					-1.71416	4.00447e-14	3.23132e-14		1.21368	6.72511e-14	3.62539e-13
					-1.71567	3.92806e-14	6.44512e-14		1.21476	6.81328e-14	3.85145e-13
					-1.71718	3.93129e-14	9.09202e-14		1.21583	6.80389e-14	4.07196e-13
					-1.71869	3.92087e-14	1.05919e-13		1.21691	6.93244e-14	4.26264e-13
					-1.72019	3.83095e-14	1.06592e-13		1.21798	6.91413e-14	4.40371e-13
					-1.7217	3.90929e-14	9.33875e-14		1.21906	7.04216e-14	4.48942e-13
					-1.72321	3.75039e-14	6.97562e-14		1.22014	7.04567e-14	4.53174e-13
					-1.72472	3.81368e-14	4.12319e-14		1.22121	7.09428e-14	4.5564e-13
					-1.72623	3.76227e-14	1.3937e-14		1.22229	7.15066e-14	4.59246e-13
					-1.72774	3.86149e-14	-7.15896e-15		1.22336	7.18006e-14	4.65846e-13
					-1.72924	3.83742e-14	-1.95882e-14		1.22444	7.29449e-14	4.74858e-13
					-1.73075	3.85272e-14	-2.36837e-14		1.22551	7.24655e-14	4.82487e-13
					-1.73226	3.91055e-14	-2.16433e-14		1.22659	7.32835e-14	4.82269e-13
					-1.73377	3.79871e-14	-1.58708e-14		1.22766	7.35131e-14	4.6732e-13
					-1.73528	3.87824e-14	-7.56985e-15		1.22874	7.50352e-14	4.33729e-13
					-1.73678	3.80568e-14	3.58171e-15		1.22982	7.57643e-14	3.83592e-13
					-1.73829	3.88149e-14	1.85352e-14		1.23089	7.62731e-14	3.25917e-13
					-1.7398	3.85375e-14	3.74147e-14		1.23197	7.64239e-14	2.74514e-13
					-1.74131	3.88651e-14	5.85295e-14		1.23304	7.57886e-14	2.43531e-13
					-1.74282	3.90882e-14	7.85478e-14		1.23412	7.62995e-14	2.42527e-13
					-1.74432	3.77605e-14	9.37042e-14		1.23519	7.55952e-14	2.73225e-13
					-1.74583	3.83269e-14	1.01194e-13		1.23627	7.6428e-14	3.29204e-13
					-1.74734	3.70077e-14	9.98413e-14		1.23735	7.59655e-14	3.98412e-13
					-1.74885	3.77804e-14	8.97862e-14		1.23842	7.73681e-14	4.67257e-13
					-1.75036	3.74959e-14	7.17306e-14		1.2395	7.80112e-14	5.24484e-13
					-1.75186	3.78962e-14	4.65903e-14		1.24057	7.84388e-14	5.63422e-13
					-1.75337	3.69609e-14	1.58841e-14		1.24165	8.00567e-14	5.82066e-13
					-1.75488	3.65224e-14	-1.7601e-14		1.24272	7.9771e-14	5.81607e-13
					-1.75639	3.70775e-14	-4.96871e-14		1.2438	8.09676e-14	5.64735e-13
					-1.7579	3.70194e-14	-7.56191e-14		1.24488	8.07233e-14	5.34872e-13
					-1.75941	3.84175e-14	-9.14271e-14		1.24595	8.22782e-14	4.96522e-13
					-1.76091	3.77889e-14	-9.50316e-14		1.24703	8.33022e-14	4.55868e-13
					-1.76242	3.81389e-14	-8.65739e-14		1.2481	8.3161e-14	4.20343e-13
					-1.76393	3.81179e-14	-6.80961e-14		1.24918	8.31786e-14	3.96682e-13
					-1.76544	3.83704e-14	-4.30541e-14		1.25025	8.33162e-14	3.88199e-13
					-1.76695	3.89959e-14	-1.59419e-14		1.25133	8.41796e-14	3.92923e-13
					-1.76845	3.83398e-14	8.15615e-15		1.25241	8.36326e-14	4.03965e-13
					-1.76996	3.8735e-14	2.44505e-14		1.25348	8.4601e-14	4.12277e-13
					-1.77147	3.78481e-14	2.98159e-14		1.25456	8.54217e-14	4.1058e-13
					-1.77298	3.83973e-14	2.41431e-14		1.25563	8.65028e-14	3.96535e-13
					-1.77449	3.71527e-14	1.0893e-14		1.25671	8.67778e-14	3.73665e-13
					-1.77599	3.76039e-14	-3.66594e-15		1.25778	8.65895e-14	3.4981e-13
					-1.7775	3.82577e-14	-1.23886e-14		1.25886	8.73455e-14	3.34106e-13
					-1.77901	3.8069e-14	-9.58806e-15		1.25994	8.67702e-14	3.33986e-13
					-1.78052	3.87907e-14	7.18767e-15		1.26101	8.78395e-14	3.53221e-13
					-1.78203	3.81081e-14	3.65803e-14		1.26209	8.76403e-14	3.91254e-13
					-1.78354	3.90189e-14	7.41021e-14		1.26316	8.82982e-14	4.43562e-13
					-1.78504	3.79884e-14	1.13622e-13		1.26424	8.84264e-14	5.02799e-13
					-1.78655	3.82657e-14	1.49008e-13		1.26531	8.8609e-14	5.60623e-13
					-1.78806	3.75111e-14	1.75387e-13		1.26639	9.01223e-14	6.09902e-13
					-1.78957	3.69858e-14	1.89825e-13		1.26746	9.1004e-14	6.4657e-13
					-1.79108	3.71482e-14	1.9147e-13		1.26854	9.2156e-14	6.70201e-13
					-1.79258	3.59713e-14	1.81386e-13		1.26962	9.19441e-14	6.82966e-13
					-1.79409	3.67306e-14	1.62206e-13		1.27069	9.32583e-14	6.87546e-13
					-1.7956	3.5167e-14	1.37639e-13		1.27177	9.35909e-14	6.85264e-13
					-1.79711	3.56967e-14	1.11826e-13		1.27284	9.44412e-14	6.75467e-13
					-1.79862	3.54234e-14	8.86509e-14		1.27392	9.57021e-14	6.56387e-13
					-1.80012	3.59372e-14	7.12258e-14		1.27499	9.58872e-14	6.26811e-13
					-1.80163	3.55987e-14	6.16647e-14		1.27607	9.72349e-14	5.87516e-13
					-1.80314	3.50523e-14	6.10571e-14		1.27715	9.72785e-14	5.41665e-13
					-1.80465	3.55743e-14	6.93998e-14		1.27822	9.87415e-14	4.94003e-13
					-1.80616	3.51077e-14	8.53902e-14		1.2793	9.84148e-14	4.49381e-13
					-1.80766	3.60673e-14	1.06308e-13		1.28037	9.89224e-14	4.1149e-13
					-1.80917	3.49976e-14	1.28386e-13		1.28145	9.8827e-14	3.82505e-13
					-1.81068	3.50988e-14	1.47836e-13		1.28252	9.9708e-14	3.63681e-13
					-1.81219	3.43912e-14	1.62204e-13		1.2836	1.00581e-13	3.5623e-13
					-1.8137	3.39195e-14	1.71335e-13		1.28468	1.00218e-13	3.61564e-13
					-1.81521	3.41366e-14	1.77348e-13		1.28575	1.00854e-13	3.80538e-13
					-1.81671	3.32165e-14	1.83503e-13		1.28683	1.0025e-13	4.12184e-13
					-1.81822	3.38518e-14	1.92505e-13		1.2879	1.01713e-13	4.52967e-13
					-1.81973	3.30444e-14	2.05099e-13		1.28898	1.01488e-13	4.97305e-13
					-1.82124	3.35409e-14	2.19707e-13		1.29005	1.02385e-13	5.39273e-13
					-1.82275	3.23936e-14	2.33251e-13		1.29113	1.03254e-13	5.7457e-13
					-1.82425	3.24571e-14	2.42691e-13		1.29221	1.03924e-13	6.0166e-13
					-1.82576	3.13002e-14	2.46363e-13		1.29328	1.05075e-13	6.21533e-13
					-1.82727	3.09205e-14	2.44392e-13		1.29436	1.0477e-13	6.36407e-13
					-1.82878	3.13218e-14	2.38061e-13		1.29543	1.06099e-13	6.48279e-13
					-1.83029	3.01835e-14	2.28707e-13		1.29651	1.06206e-13	6.58191e-13
					-1.83179	3.07051e-14	2.16951e-13		1.29758	1.07533e-13	6.66455e-13
					-1.8333	2.97201e-14	2.02759e-13		1.29866	1.08251e-13	6.73354e-13
					-1.83481	2.98406e-14	1.86204e-13		1.29974	1.08854e-13	6.79592e-13
					-1.83632	2.85887e-14	1.68309e-13		1.30081	1.0967e-13	6.8607e-13
					-1.83783	2.89096e-14	1.51374e-13		1.30189	1.09974e-13	6.9315e-13
					-1.83934	2.93663e-14	1.38533e-13		1.30296	1.11127e-13	6.9997e-13
					-1.84084	2.81989e-14	1.32787e-13		1.30404	1.11674e-13	7.04321e-13
					-1.84235	2.89088e-14	1.3596e-13		1.30511	1.12566e-13	7.03253e-13
					-1.84386	2.81849e-14	1.48042e-13		1.30619	1.13285e-13	6.94218e-13
					-1.84537	2.88824e-14	1.67192e-13		1.30726	1.14332e-13	6.76277e-13
					-1.84688	2.78271e-14	1.90407e-13		1.30834	1.15098e-13	6.50898e-13
					-1.84838	2.81024e-14	2.14568e-13		1.30942	1.15483e-13	6.21925e-13
					-1.84989	2.71383e-14	2.3739e-13		1.31049	1.16839e-13	5.94594e-13
					-1.8514	2.65325e-14	2.57805e-13		1.31157	1.16692e-13	5.73805e-13
					-1.85291	2.68793e-14	2.75648e-13		1.31264	1.17716e-13	5.62271e-13
					-1.85442	2.58092e-14	2.90938e-13		1.31372	1.17242e-13	5.59358e-13
					-1.85592	2.62704e-14	3.03291e-13		1.31479	1.18394e-13	5.61225e-13
					-1.85743	2.46374e-14	3.11858e-13		1.31587	1.19207e-13	5.62317e-13
					-1.85894	2.496e-14	3.15795e-13		1.31695	1.19985e-13	5.57613e-13
					-1.86045	2.3757e-14	3.14905e-13		1.31802	1.20383e-13	5.44722e-13
					-1.86196	2.3686e-14	3.10029e-13		1.3191	1.20976e-13	5.24997e-13
					-1.86346	2.31529e-14	3.02924e-13		1.32017	1.22215e-13	5.03252e-13
					-1.86497	2.20829e-14	2.95686e-13		1.32125	1.22032e-13	4.86188e-13
					-1.86648	2.27755e-14	2.90079e-13		1.32232	1.23017e-13	4.801e-13
					-1.86799	2.17163e-14	2.87141e-13		1.3234	1.22523e-13	4.88744e-13
					-1.8695	2.1741e-14	2.87255e-13		1.32448	1.23096e-13	5.12163e-13
					-1.87101	2.08089e-14	2.90493e-13		1.32555	1.24039e-13	5.46824e-13
					-1.87251	2.04687e-14	2.9683e-13		1.32663	1.24338e-13	5.86799e-13
					-1.87402	1.99126e-14	3.05962e-13		1.3277	1.25607e-13	6.25366e-13
					-1.87553	1.99931e-14	3.16907e-13		1.32878	1.25333e-13	6.56469e-13
					-1.87704	1.98795e-14	3.27878e-13		1.32985	1.27049e-13	6.75802e-13
					-1.87855	1.82533e-14	3.36736e-13		1.33093	1.27309e-13	6.81479e-13
					-1.88005	1.84952e-14	3.41865e-13		1.33201	1.28753e-13	6.74204e-13
					-1.88156	1.68295e-14	3.42833e-13		1.33308	1.29375e-13	6.56782e-13
					-1.88307	1.73136e-14	3.40367e-13		1.33416	1.29797e-13	6.32994e-13
					-1.88458	1.65236e-14	3.35703e-13		1.33523	1.30725e-13	6.06243e-13
					-1.88609	1.61861e-14	3.29861e-13		1.33631	1.30783e-13	5.78682e-13
					-1.88759	1.57312e-14	3.23433e-13		1.33738	1.31837e-13	5.51366e-13
					-1.8891	1.45617e-14	3.16977e-13		1.33846	1.32134e-13	5.25338e-13
					-1.89061	1.49339e-14	3.1162e-13		1.33954	1.33423e-13	5.02949e-13
					-1.89212	1.38217e-14	3.09301e-13		1.34061	1.33389e-13	4.88444e-13
					-1.89363	1.37299e-14	3.12335e-13		1.34169	1.33869e-13	4.8727e-13
					-1.89514	1.31184e-14	3.22441e-13		1.34276	1.34341e-13	5.04149e-13
					-1.89664	1.31007e-14	3.3974e-13		1.34384	1.34414e-13	5.40639e-13
					-1.89815	1.25682e-14	3.623e-13		1.34491	1.35126e-13	5.932e-13
					-1.89966	1.21025e-14	3.86576e-13		1.34599	1.35519e-13	6.52834e-13
					-1.90117	1.14822e-14	4.08576e-13		1.34706	1.36457e-13	7.06918e-13
					-1.90268	9.86709e-15	4.25182e-13		1.34814	1.36512e-13	7.43027e-13
					-1.90418	1.00859e-14	4.34975e-13		1.34922	1.38837e-13	7.53439e-13
					-1.90569	8.58537e-15	4.38195e-13		1.35029	1.40258e-13	7.38206e-13
					-1.9072	8.72331e-15	4.36066e-13		1.35137	1.41064e-13	7.05058e-13
					-1.90871	7.87169e-15	4.30034e-13		1.35244	1.41479e-13	6.65903e-13
					-1.91022	6.87014e-15	4.21431e-13		1.35352	1.40983e-13	6.31706e-13
					-1.91172	6.35553e-15	4.11601e-13		1.35459	1.4212e-13	6.0848e-13
					-1.91323	5.59264e-15	4.02135e-13		1.35567	1.42345e-13	5.96372e-13
					-1.91474	5.6592e-15	3.9482e-13		1.35675	1.43865e-13	5.91797e-13
					-1.91625	3.95623e-15	3.91194e-13		1.35782	1.44112e-13	5.90857e-13
					-1.91776	4.75092e-15	3.91969e-13		1.3589	1.44943e-13	5.91868e-13
					-1.91926	3.3069e-15	3.96722e-13		1.35997	1.45365e-13	5.95788e-13
					-1.92077	3.3415e-15	4.04073e-13		1.36105	1.45986e-13	6.04752e-13
					-1.92228	2.29174e-15	4.12313e-13		1.36212	1.46662e-13	6.19812e-13
					-1.92379	1.55659e-15	4.20151e-13		1.3632	1.46802e-13	6.39125e-13
					-1.9253	1.37914e-15	4.2721e-13		1.36428	1.48372e-13	6.57512e-13
					-1.92681	-2.38153e-16	4.34003e-13		1.36535	1.47895e-13	6.67721e-13
					-1.92831	3.10097e-16	4.41371e-13		1.36643	1.4957e-13	6.63152e-13
					-1.92982	-1.35725e-15	4.49644e-13		1.3675	1.50569e-13	6.41031e-13
					-1.93133	-1.07944e-15	4.57969e-13		1.36858	1.51181e-13	6.04547e-13
					-1.93284	-2.34843e-15	4.64216e-13		1.36965	1.52639e-13	5.62586e-13
					-1.93435	-2.79108e-15	4.65625e-13		1.37073	1.52481e-13	5.26723e-13
					-1.93585	-3.80695e-15	4.59951e-13		1.37181	1.52861e-13	5.06628e-13
					-1.93736	-5.00226e-15	4.46593e-13		1.37288	1.52341e-13	5.06084e-13
					-1.93887	-4.86126e-15	4.27179e-13		1.37396	1.5327e-13	5.21615e-13
					-1.94038	-6.62078e-15	4.05368e-13		1.37503	1.53697e-13	5.44327e-13
					-1.94189	-6.1366e-15	3.85979e-13		1.37611	1.55191e-13	5.63884e-13
					-1.94339	-7.2784e-15	3.73833e-13		1.37718	1.5562e-13	5.72631e-13
					-1.9449	-7.31409e-15	3.72651e-13		1.37826	1.56015e-13	5.68161e-13
					-1.94641	-7.67914e-15	3.84291e-13		1.37934	1.57166e-13	5.53612e-13
					-1.94792	-8.61784e-15	4.08408e-13		1.38041	1.57318e-13	5.3595e-13
					-1.94943	-8.40436e-15	4.42535e-13		1.38149	1.58801e-13	5.23109e-13
					-1.95094	-9.76466e-15	4.82469e-13		1.38256	1.58184e-13	5.21041e-13
					-1.95244	-1.0132e-14	5.22888e-13		1.38364	1.58628e-13	5.31784e-13
					-1.95395	-1.14455e-14	5.58168e-13		1.38471	1.58709e-13	5.53253e-13
					-1.95546	-1.17155e-14	5.83419e-13		1.38579	1.60226e-13	5.80694e-13
					-1.95697	-1.31878e-14	5.95639e-13		1.38686	1.61034e-13	6.08892e-13
					-1.95848	-1.43757e-14	5.9463e-13		1.38794	1.61386e-13	6.33915e-13
					-1.95998	-1.5721e-14	5.83163e-13		1.38902	1.62214e-13	6.53731e-13
[truncated: 568 more rows]
