# Supplementary material for: Bistability between π-diradical open-shell and closed-shell states in indeno[1,2-a]fluorene
Source: Nat Chem. 2024 Feb 8;16(5):755–61. doi: 10.1038/s41557-023-01431-7 (PMC11087267; doi:10.1038/s41557-023-01431-7)
Supplement: Supplementary file 3 — Source data for scanning tunnelling spectroscopy measurements shown in Fig. 2e. [file 41557_2023_1431_MOESM3_ESM.xlsx]

## Sheet: I(V) data
Scanning tunneling spectroscopy data of 5OS on bilayer NaCl/Au(111)
Bias (V)	Current (A)		Bias (V)	Current (A)
-0.0508757	-8.13443e-15		0.0508757	-1.01284e-14
-0.0519514	-7.74323e-15		0.0519514	-9.95303e-15
-0.053027	-7.65149e-15		0.053027	-9.37093e-15
-0.0541027	-8.01358e-15		0.0541027	-9.37439e-15
-0.0551784	-8.76019e-15		0.0551784	-9.92642e-15
-0.0562541	-8.01412e-15		0.0562541	-9.64896e-15
-0.0573297	-8.01741e-15		0.0573297	-9.63725e-15
-0.0584054	-9.25136e-15		0.0584054	-9.81023e-15
-0.0594811	-9.88251e-15		0.0594811	-9.92299e-15
-0.0605568	-8.95198e-15		0.0605568	-9.68958e-15
-0.0616324	-8.97005e-15		0.0616324	-1.03543e-14
-0.0627081	-9.91861e-15		0.0627081	-1.05263e-14
-0.0637838	-9.89141e-15		0.0637838	-1.12233e-14
-0.0648595	-9.38684e-15		0.0648595	-9.89674e-15
-0.0659351	-1.06123e-14		0.0659351	-1.02513e-14
-0.0670108	-1.04724e-14		0.0670108	-1.03743e-14
-0.0680865	-1.02101e-14		0.0680865	-1.01217e-14
-0.0691622	-9.31122e-15		0.0691622	-9.34759e-15
-0.0702378	-8.77497e-15		0.0702378	-1.0285e-14
-0.0713135	-9.98403e-15		0.0713135	-1.07067e-14
-0.0723892	-9.85266e-15		0.0723892	-1.02734e-14
-0.0734649	-8.9129e-15		0.0734649	-8.90974e-15
-0.0745405	-9.28621e-15		0.0745405	-9.00634e-15
-0.0756162	-9.47771e-15		0.0756162	-1.03214e-14
-0.0766919	-8.96856e-15		0.0766919	-9.15322e-15
-0.0777676	-8.83452e-15		0.0777676	-8.29203e-15
-0.0788432	-9.14707e-15		0.0788432	-7.97891e-15
-0.0799189	-9.94494e-15		0.0799189	-9.01883e-15
-0.0809946	-1.05935e-14		0.0809946	-9.31976e-15
-0.0820703	-9.96071e-15		0.0820703	-9.18459e-15
-0.0831459	-1.00211e-14		0.0831459	-9.05011e-15
-0.0842216	-1.05201e-14		0.0842216	-1.01646e-14
-0.0852973	-1.02161e-14		0.0852973	-1.03996e-14
-0.086373	-9.06916e-15		0.086373	-9.63777e-15
-0.0874486	-9.42361e-15		0.0874486	-9.38752e-15
-0.0885243	-1.01516e-14		0.0885243	-8.98871e-15
-0.0896	-1.00238e-14		0.0896	-8.82061e-15
-0.0906757	-9.60025e-15		0.0906757	-8.1074e-15
-0.0917514	-1.00102e-14		0.0917514	-8.50436e-15
-0.092827	-1.04131e-14		0.092827	-9.87442e-15
-0.0939027	-1.01168e-14		0.0939027	-9.87021e-15
-0.0949784	-9.66134e-15		0.0949784	-9.44028e-15
-0.0960541	-9.20082e-15		0.0960541	-1.06683e-14
-0.0971297	-9.18114e-15		0.0971297	-1.15283e-14
-0.0982054	-1.03265e-14		0.0982054	-1.10359e-14
-0.0992811	-9.77216e-15		0.0992811	-1.00819e-14
-0.100357	-9.00992e-15		0.100357	-1.0289e-14
-0.101432	-9.78395e-15		0.101432	-1.10577e-14
-0.102508	-9.97025e-15		0.102508	-1.09143e-14
-0.103584	-9.51605e-15		0.103584	-1.08008e-14
-0.104659	-9.28704e-15		0.104659	-1.05188e-14
-0.105735	-9.80764e-15		0.105735	-9.70226e-15
-0.106811	-1.01018e-14		0.106811	-8.96206e-15
-0.107886	-9.43611e-15		0.107886	-9.36763e-15
-0.108962	-9.48608e-15		0.108962	-9.02014e-15
-0.110038	-1.10046e-14		0.110038	-9.28177e-15
-0.111114	-1.09331e-14		0.111114	-8.39163e-15
-0.112189	-1.07877e-14		0.112189	-8.15174e-15
-0.113265	-1.10545e-14		0.113265	-8.41606e-15
-0.114341	-1.14532e-14		0.114341	-9.84768e-15
-0.115416	-1.13785e-14		0.115416	-9.44198e-15
-0.116492	-1.03941e-14		0.116492	-8.75717e-15
-0.117568	-1.01923e-14		0.117568	-8.85966e-15
-0.118643	-1.06924e-14		0.118643	-9.1962e-15
-0.119719	-1.03531e-14		0.119719	-8.35683e-15
-0.120795	-9.86351e-15		0.120795	-8.32875e-15
-0.12187	-9.55926e-15		0.12187	-7.76979e-15
-0.122946	-9.88023e-15		0.122946	-8.29433e-15
-0.124022	-9.96588e-15		0.124022	-8.01177e-15
-0.125097	-9.25308e-15		0.125097	-7.54735e-15
-0.126173	-9.63443e-15		0.126173	-8.10216e-15
-0.127249	-1.06731e-14		0.127249	-8.87673e-15
-0.128324	-1.047e-14		0.128324	-9.74387e-15
-0.1294	-1.0022e-14		0.1294	-9.03368e-15
-0.130476	-1.07257e-14		0.130476	-8.37372e-15
-0.131551	-1.13658e-14		0.131551	-8.77745e-15
-0.132627	-1.11318e-14		0.132627	-8.8714e-15
-0.133703	-9.50679e-15		0.133703	-8.46033e-15
-0.134778	-8.86755e-15		0.134778	-9.30362e-15
-0.135854	-9.80757e-15		0.135854	-9.01102e-15
-0.13693	-8.84854e-15		0.13693	-8.97857e-15
-0.138005	-8.40878e-15		0.138005	-8.17564e-15
-0.139081	-8.6227e-15		0.139081	-8.24163e-15
-0.140157	-9.73346e-15		0.140157	-9.33206e-15
-0.141232	-9.40595e-15		0.141232	-9.11429e-15
-0.142308	-9.10354e-15		0.142308	-8.58095e-15
-0.143384	-8.30293e-15		0.143384	-9.47001e-15
-0.144459	-9.14808e-15		0.144459	-9.45804e-15
-0.145535	-9.02596e-15		0.145535	-9.0134e-15
-0.146611	-7.60326e-15		0.146611	-8.84311e-15
-0.147686	-7.78921e-15		0.147686	-8.98108e-15
-0.148762	-8.76598e-15		0.148762	-8.49793e-15
-0.149838	-9.63559e-15		0.149838	-8.4058e-15
-0.150914	-9.35589e-15		0.150914	-7.98327e-15
-0.151989	-8.98942e-15		0.151989	-7.27833e-15
-0.153065	-9.94249e-15		0.153065	-8.04953e-15
-0.154141	-9.17749e-15		0.154141	-8.90314e-15
-0.155216	-8.09752e-15		0.155216	-8.11231e-15
-0.156292	-8.52273e-15		0.156292	-8.88839e-15
-0.157368	-9.62169e-15		0.157368	-9.93522e-15
-0.158443	-8.44223e-15		0.158443	-9.26232e-15
-0.159519	-8.03174e-15		0.159519	-9.04854e-15
-0.160595	-8.32639e-15		0.160595	-9.03672e-15
-0.16167	-9.84675e-15		0.16167	-9.56781e-15
-0.162746	-9.62022e-15		0.162746	-8.95815e-15
-0.163822	-9.04714e-15		0.163822	-8.48116e-15
-0.164897	-9.66345e-15		0.164897	-8.67064e-15
-0.165973	-1.00515e-14		0.165973	-8.87229e-15
-0.167049	-9.82493e-15		0.167049	-9.13854e-15
-0.168124	-9.57958e-15		0.168124	-8.45327e-15
-0.1692	-9.39051e-15		0.1692	-8.61235e-15
-0.170276	-9.92577e-15		0.170276	-9.44863e-15
-0.171351	-9.8868e-15		0.171351	-9.4812e-15
-0.172427	-9.47271e-15		0.172427	-8.06723e-15
-0.173503	-9.04599e-15		0.173503	-8.06905e-15
-0.174578	-9.06603e-15		0.174578	-9.05905e-15
-0.175654	-9.44177e-15		0.175654	-9.03265e-15
-0.17673	-8.2202e-15		0.17673	-8.6113e-15
-0.177805	-8.35609e-15		0.177805	-9.18638e-15
-0.178881	-9.85296e-15		0.178881	-8.56976e-15
-0.179957	-9.79748e-15		0.179957	-8.51586e-15
-0.181032	-8.7962e-15		0.181032	-8.05645e-15
-0.182108	-8.91792e-15		0.182108	-7.0289e-15
-0.183184	-9.70606e-15		0.183184	-7.87919e-15
-0.184259	-9.86891e-15		0.184259	-7.82126e-15
-0.185335	-8.87961e-15		0.185335	-6.91497e-15
-0.186411	-8.59319e-15		0.186411	-7.09553e-15
-0.187486	-9.43679e-15		0.187486	-8.34815e-15
-0.188562	-1.01428e-14		0.188562	-8.40002e-15
-0.189638	-9.57986e-15		0.189638	-7.81262e-15
-0.190714	-9.42007e-15		0.190714	-8.53657e-15
-0.191789	-1.01915e-14		0.191789	-9.39485e-15
-0.192865	-1.03794e-14		0.192865	-9.09317e-15
-0.193941	-1.0287e-14		0.193941	-8.52451e-15
-0.195016	-9.97259e-15		0.195016	-8.90469e-15
-0.196092	-9.98954e-15		0.196092	-9.31889e-15
-0.197168	-1.01479e-14		0.197168	-1.05285e-14
-0.198243	-8.59393e-15		0.198243	-9.64953e-15
-0.199319	-9.61374e-15		0.199319	-9.36954e-15
-0.200395	-1.03762e-14		0.200395	-1.03954e-14
-0.20147	-9.58304e-15		0.20147	-1.02225e-14
-0.202546	-8.24266e-15		0.202546	-8.52163e-15
-0.203622	-9.36692e-15		0.203622	-9.56645e-15
-0.204697	-1.02553e-14		0.204697	-9.68147e-15
-0.205773	-9.67299e-15		0.205773	-1.03544e-14
-0.206849	-8.7606e-15		0.206849	-8.74079e-15
-0.207924	-9.2144e-15		0.207924	-8.44942e-15
-0.209	-9.17473e-15		0.209	-9.03164e-15
-0.210076	-9.96615e-15		0.210076	-9.14424e-15
-0.211151	-9.26144e-15		0.211151	-8.60837e-15
-0.212227	-9.29527e-15		0.212227	-8.57759e-15
-0.213303	-9.59676e-15		0.213303	-1.02703e-14
-0.214378	-1.02178e-14		0.214378	-1.046e-14
-0.215454	-1.0491e-14		0.215454	-9.7336e-15
-0.21653	-9.81933e-15		0.21653	-9.82691e-15
-0.217605	-1.04765e-14		0.217605	-1.05215e-14
-0.218681	-1.04358e-14		0.218681	-1.03758e-14
-0.219757	-9.30279e-15		0.219757	-9.22773e-15
-0.220832	-9.36588e-15		0.220832	-9.46543e-15
-0.221908	-9.88126e-15		0.221908	-1.02606e-14
-0.222984	-1.01159e-14		0.222984	-9.66152e-15
-0.224059	-9.48134e-15		0.224059	-9.27222e-15
-0.225135	-9.4155e-15		0.225135	-9.2052e-15
-0.226211	-9.84195e-15		0.226211	-9.1052e-15
-0.227286	-9.26434e-15		0.227286	-9.3402e-15
-0.228362	-8.36074e-15		0.228362	-8.75304e-15
-0.229438	-8.37373e-15		0.229438	-8.12512e-15
-0.230514	-8.75702e-15		0.230514	-8.93118e-15
-0.231589	-8.92032e-15		0.231589	-9.20475e-15
-0.232665	-7.58613e-15		0.232665	-7.56044e-15
-0.233741	-8.06609e-15		0.233741	-8.1975e-15
-0.234816	-9.04356e-15		0.234816	-8.48198e-15
-0.235892	-8.40274e-15		0.235892	-8.30886e-15
-0.236968	-8.00341e-15		0.236968	-8.67178e-15
-0.238043	-7.88391e-15		0.238043	-8.16477e-15
-0.239119	-9.0734e-15		0.239119	-9.02038e-15
-0.240195	-9.87788e-15		0.240195	-8.28059e-15
-0.24127	-9.51237e-15		0.24127	-7.38266e-15
-0.242346	-9.69125e-15		0.242346	-8.16576e-15
-0.243422	-1.08835e-14		0.243422	-9.50978e-15
-0.244497	-1.03017e-14		0.244497	-8.79899e-15
-0.245573	-9.71417e-15		0.245573	-8.02117e-15
-0.246649	-9.1362e-15		0.246649	-8.22426e-15
-0.247724	-9.78199e-15		0.247724	-9.08636e-15
-0.2488	-1.03159e-14		0.2488	-8.54758e-15
-0.249876	-1.01267e-14		0.249876	-8.39899e-15
-0.250951	-9.81397e-15		0.250951	-8.98176e-15
-0.252027	-1.05538e-14		0.252027	-1.04539e-14
-0.253103	-1.06056e-14		0.253103	-1.01691e-14
-0.254178	-9.29332e-15		0.254178	-8.75234e-15
-0.255254	-9.1305e-15		0.255254	-8.83291e-15
-0.25633	-9.35647e-15		0.25633	-9.70393e-15
-0.257405	-8.92873e-15		0.257405	-9.2029e-15
-0.258481	-8.07918e-15		0.258481	-9.9875e-15
-0.259557	-8.51273e-15		0.259557	-9.70002e-15
-0.260632	-8.92204e-15		0.260632	-1.01258e-14
-0.261708	-8.16222e-15		0.261708	-1.00071e-14
-0.262784	-7.15056e-15		0.262784	-9.45036e-15
-0.263859	-7.18204e-15		0.263859	-9.7023e-15
-0.264935	-8.92301e-15		0.264935	-1.00851e-14
-0.266011	-8.93766e-15		0.266011	-9.60604e-15
-0.267086	-8.16037e-15		0.267086	-7.86293e-15
-0.268162	-8.42053e-15		0.268162	-8.37403e-15
-0.269238	-9.42965e-15		0.269238	-8.75253e-15
-0.270314	-9.6837e-15		0.270314	-8.73482e-15
-0.271389	-9.5829e-15		0.271389	-8.10586e-15
-0.272465	-9.887e-15		0.272465	-8.23908e-15
-0.273541	-9.39044e-15		0.273541	-8.97763e-15
-0.274616	-9.8311e-15		0.274616	-8.96107e-15
-0.275692	-8.8577e-15		0.275692	-8.6243e-15
-0.276768	-8.93303e-15		0.276768	-8.83491e-15
-0.277843	-9.9963e-15		0.277843	-9.8177e-15
-0.278919	-9.74221e-15		0.278919	-9.20866e-15
-0.279995	-9.31232e-15		0.279995	-8.76504e-15
-0.28107	-1.03065e-14		0.28107	-9.1288e-15
-0.282146	-1.04938e-14		0.282146	-1.00191e-14
-0.283222	-1.11383e-14		0.283222	-1.06749e-14
-0.284297	-1.04751e-14		0.284297	-9.32448e-15
-0.285373	-1.14037e-14		0.285373	-9.55637e-15
-0.286449	-1.15475e-14		0.286449	-1.01643e-14
-0.287524	-1.05503e-14		0.287524	-9.99958e-15
-0.2886	-9.10108e-15		0.2886	-9.4038e-15
-0.289676	-8.63232e-15		0.289676	-9.82311e-15
-0.290751	-9.27087e-15		0.290751	-1.03762e-14
-0.291827	-9.50807e-15		0.291827	-1.00419e-14
-0.292903	-8.96141e-15		0.292903	-9.64227e-15
-0.293978	-9.35132e-15		0.293978	-9.73277e-15
-0.295054	-9.68462e-15		0.295054	-9.80203e-15
-0.29613	-9.71332e-15		0.29613	-8.66791e-15
-0.297205	-9.30304e-15		0.297205	-7.86682e-15
-0.298281	-9.45457e-15		0.298281	-8.76115e-15
-0.299357	-1.05239e-14		0.299357	-9.2394e-15
-0.300432	-1.04409e-14		0.300432	-8.90449e-15
-0.301508	-8.87496e-15		0.301508	-7.77193e-15
-0.302584	-9.12083e-15		0.302584	-8.03117e-15
-0.303659	-9.48456e-15		0.303659	-8.40909e-15
-0.304735	-9.67999e-15		0.304735	-9.19219e-15
-0.305811	-8.84682e-15		0.305811	-9.37815e-15
-0.306886	-8.49396e-15		0.306886	-1.04871e-14
-0.307962	-9.64407e-15		0.307962	-1.10739e-14
-0.309038	-9.14888e-15		0.309038	-1.00452e-14
-0.310114	-8.04729e-15		0.310114	-9.44388e-15
-0.311189	-9.49567e-15		0.311189	-9.51941e-15
-0.312265	-1.00849e-14		0.312265	-1.00397e-14
-0.313341	-1.00375e-14		0.313341	-9.93464e-15
-0.314416	-8.46937e-15		0.314416	-9.91322e-15
-0.315492	-8.71849e-15		0.315492	-1.03969e-14
-0.316568	-9.50789e-15		0.316568	-1.05821e-14
-0.317643	-9.54015e-15		0.317643	-1.01745e-14
-0.318719	-8.7523e-15		0.318719	-8.66349e-15
-0.319795	-8.21593e-15		0.319795	-9.22938e-15
-0.32087	-7.68294e-15		0.32087	-9.67154e-15
-0.321946	-8.12938e-15		0.321946	-9.88131e-15
-0.323022	-7.66355e-15		0.323022	-9.66973e-15
-0.324097	-7.82635e-15		0.324097	-9.5709e-15
-0.325173	-8.54814e-15		0.325173	-1.07555e-14
-0.326249	-9.04735e-15		0.326249	-9.71483e-15
-0.327324	-8.53716e-15		0.327324	-8.09797e-15
-0.3284	-8.98628e-15		0.3284	-8.84696e-15
-0.329476	-9.71792e-15		0.329476	-9.93169e-15
-0.330551	-9.23019e-15		0.330551	-9.747e-15
-0.331627	-8.08831e-15		0.331627	-9.61906e-15
-0.332703	-8.7802e-15		0.332703	-9.38577e-15
-0.333778	-9.38625e-15		0.333778	-9.50571e-15
-0.334854	-9.35926e-15		0.334854	-8.81079e-15
-0.33593	-9.4653e-15		0.33593	-8.60845e-15
-0.337005	-1.07435e-14		0.337005	-8.5358e-15
-0.338081	-1.13125e-14		0.338081	-9.52703e-15
-0.339157	-1.13297e-14		0.339157	-9.0394e-15
-0.340232	-1.08125e-14		0.340232	-8.67538e-15
-0.341308	-1.12589e-14		0.341308	-9.39417e-15
-0.342384	-1.08923e-14		0.342384	-9.78833e-15
-0.343459	-9.43439e-15		0.343459	-9.64725e-15
-0.344535	-8.56004e-15		0.344535	-8.96084e-15
-0.345611	-8.4163e-15		0.345611	-9.26579e-15
-0.346686	-9.17695e-15		0.346686	-9.22557e-15
-0.347762	-8.27629e-15		0.347762	-8.27807e-15
-0.348838	-7.0631e-15		0.348838	-7.17458e-15
-0.349914	-7.01124e-15		0.349914	-7.992e-15
-0.350989	-8.2557e-15		0.350989	-8.93545e-15
-0.352065	-8.51815e-15		0.352065	-8.72619e-15
-0.353141	-8.42129e-15		0.353141	-8.79576e-15
-0.354216	-8.20947e-15		0.354216	-8.6106e-15
-0.355292	-9.23773e-15		0.355292	-9.50088e-15
-0.356368	-9.17203e-15		0.356368	-1.0641e-14
-0.357443	-9.29166e-15		0.357443	-1.00283e-14
-0.358519	-9.63052e-15		0.358519	-1.01411e-14
-0.359595	-9.58562e-15		0.359595	-1.03803e-14
-0.36067	-9.69623e-15		0.36067	-9.75416e-15
-0.361746	-9.4464e-15		0.361746	-9.23052e-15
-0.362822	-8.88008e-15		0.362822	-8.60909e-15
-0.363897	-9.23934e-15		0.363897	-9.49038e-15
-0.364973	-9.77361e-15		0.364973	-8.96334e-15
-0.366049	-8.75839e-15		0.366049	-9.10494e-15
-0.367124	-8.97207e-15		0.367124	-9.79879e-15
-0.3682	-1.05822e-14		0.3682	-9.69538e-15
-0.369276	-1.01292e-14		0.369276	-9.2144e-15
-0.370351	-8.48503e-15		0.370351	-9.25654e-15
-0.371427	-7.98361e-15		0.371427	-9.61341e-15
-0.372503	-9.14445e-15		0.372503	-9.86058e-15
-0.373578	-9.39099e-15		0.373578	-9.65125e-15
-0.374654	-8.8369e-15		0.374654	-8.33682e-15
-0.37573	-9.94406e-15		0.37573	-8.33224e-15
-0.376805	-1.0749e-14		0.376805	-9.67902e-15
-0.377881	-1.05015e-14		0.377881	-9.87386e-15
-0.378957	-9.77217e-15		0.378957	-9.06013e-15
-0.380032	-1.01322e-14		0.380032	-9.24618e-15
-0.381108	-1.06867e-14		0.381108	-9.46477e-15
-0.382184	-1.0714e-14		0.382184	-9.21828e-15
-0.383259	-9.63686e-15		0.383259	-9.04257e-15
-0.384335	-9.76506e-15		0.384335	-1.0634e-14
-0.385411	-1.06493e-14		0.385411	-1.00348e-14
-0.386486	-1.04515e-14		0.386486	-1.05516e-14
-0.387562	-1.00674e-14		0.387562	-9.59733e-15
-0.388638	-9.6993e-15		0.388638	-8.89986e-15
-0.389714	-1.06963e-14		0.389714	-9.51667e-15
-0.390789	-1.02232e-14		0.390789	-9.5289e-15
-0.391865	-9.17246e-15		0.391865	-9.25232e-15
-0.392941	-8.72384e-15		0.392941	-9.30966e-15
-0.394016	-8.96354e-15		0.394016	-9.3435e-15
-0.395092	-8.86897e-15		0.395092	-9.26375e-15
-0.396168	-8.62042e-15		0.396168	-7.77084e-15
-0.397243	-8.86225e-15		0.397243	-7.95536e-15
-0.398319	-1.00935e-14		0.398319	-8.30209e-15
-0.399395	-9.66919e-15		0.399395	-7.85028e-15
-0.40047	-9.10198e-15		0.40047	-8.35406e-15
-0.401546	-9.50858e-15		0.401546	-9.01891e-15
-0.402622	-9.91838e-15		0.402622	-9.19867e-15
-0.403697	-9.74025e-15		0.403697	-8.84873e-15
-0.404773	-9.38833e-15		0.404773	-7.71367e-15
-0.405849	-9.5187e-15		0.405849	-7.22743e-15
-0.406924	-1.05769e-14		0.406924	-8.19759e-15
-0.408	-1.07879e-14		0.408	-8.11798e-15
-0.409076	-1.01582e-14		0.409076	-7.15235e-15
-0.410151	-1.04844e-14		0.410151	-7.88154e-15
-0.411227	-1.09602e-14		0.411227	-8.01654e-15
-0.412303	-1.03919e-14		0.412303	-7.19396e-15
-0.413378	-9.68343e-15		0.413378	-7.93945e-15
-0.414454	-1.13929e-14		0.414454	-9.05394e-15
-0.41553	-1.23749e-14		0.41553	-9.23631e-15
-0.416605	-1.19361e-14		0.416605	-9.31793e-15
-0.417681	-9.93065e-15		0.417681	-9.39196e-15
-0.418757	-1.05039e-14		0.418757	-9.50563e-15
-0.419832	-1.08445e-14		0.419832	-1.03294e-14
-0.420908	-1.0755e-14		0.420908	-9.65901e-15
-0.421984	-1.00268e-14		0.421984	-9.71442e-15
-0.423059	-1.04789e-14		0.423059	-9.86946e-15
-0.424135	-1.09609e-14		0.424135	-9.15362e-15
-0.425211	-1.06312e-14		0.425211	-8.89526e-15
-0.426286	-9.83577e-15		0.426286	-8.26482e-15
-0.427362	-1.0209e-14		0.427362	-8.28471e-15
-0.428438	-1.10414e-14		0.428438	-9.64031e-15
-0.429514	-1.06322e-14		0.429514	-9.05761e-15
-0.430589	-1.0269e-14		0.430589	-8.31012e-15
-0.431665	-1.07648e-14		0.431665	-8.69749e-15
-0.432741	-1.09966e-14		0.432741	-9.07922e-15
-0.433816	-1.04859e-14		0.433816	-8.56651e-15
-0.434892	-9.03133e-15		0.434892	-8.92827e-15
-0.435968	-9.09672e-15		0.435968	-8.91902e-15
-0.437043	-9.82236e-15		0.437043	-9.31403e-15
-0.438119	-1.00045e-14		0.438119	-9.10606e-15
-0.439195	-8.13231e-15		0.439195	-8.79682e-15
-0.44027	-8.13976e-15		0.44027	-8.52973e-15
-0.441346	-8.93861e-15		0.441346	-8.59615e-15
-0.442422	-9.70396e-15		0.442422	-8.01906e-15
-0.443497	-8.35066e-15		0.443497	-6.91595e-15
-0.444573	-8.17002e-15		0.444573	-7.45372e-15
-0.445649	-9.47064e-15		0.445649	-7.73293e-15
-0.446724	-9.01943e-15		0.446724	-6.75151e-15
-0.4478	-8.0966e-15		0.4478	-6.62053e-15
-0.448876	-8.14419e-15		0.448876	-8.33296e-15
-0.449951	-7.68145e-15		0.449951	-9.00034e-15
-0.451027	-8.60726e-15		0.451027	-8.17823e-15
-0.452103	-8.18946e-15		0.452103	-9.30278e-15
-0.453178	-8.52369e-15		0.453178	-9.58629e-15
-0.454254	-9.9933e-15		0.454254	-1.05646e-14
-0.45533	-1.11449e-14		0.45533	-9.82985e-15
-0.456405	-1.03014e-14		0.456405	-9.11324e-15
-0.457481	-1.05073e-14		0.457481	-9.19098e-15
-0.458557	-1.11379e-14		0.458557	-9.45902e-15
-0.459632	-1.03908e-14		0.459632	-8.73825e-15
-0.460708	-9.3045e-15		0.460708	-8.01289e-15
-0.461784	-9.35678e-15		0.461784	-9.61633e-15
-0.462859	-9.15976e-15		0.462859	-9.17599e-15
-0.463935	-8.87996e-15		0.463935	-9.10428e-15
-0.465011	-8.38448e-15		0.465011	-8.76514e-15
-0.466086	-8.33589e-15		0.466086	-8.2558e-15
-0.467162	-8.64787e-15		0.467162	-8.03786e-15
-0.468238	-9.07792e-15		0.468238	-8.41006e-15
-0.469314	-8.43759e-15		0.469314	-8.00547e-15
-0.470389	-9.31793e-15		0.470389	-8.45256e-15
-0.471465	-9.39261e-15		0.471465	-8.94993e-15
-0.472541	-9.08299e-15		0.472541	-9.25392e-15
-0.473616	-8.76102e-15		0.473616	-8.68569e-15
-0.474692	-8.59e-15		0.474692	-8.28823e-15
-0.475768	-9.49638e-15		0.475768	-9.0791e-15
-0.476843	-9.40767e-15		0.476843	-9.00912e-15
-0.477919	-8.78436e-15		0.477919	-9.25044e-15
-0.478995	-8.48866e-15		0.478995	-9.14908e-15
-0.48007	-9.43594e-15		0.48007	-9.24954e-15
-0.481146	-1.0302e-14		0.481146	-8.76106e-15
-0.482222	-1.04982e-14		0.482222	-8.65198e-15
-0.483297	-1.06198e-14		0.483297	-7.67335e-15
-0.484373	-1.11445e-14		0.484373	-7.88204e-15
-0.485449	-9.83556e-15		0.485449	-7.79466e-15
-0.486524	-9.43328e-15		0.486524	-8.32337e-15
-0.4876	-9.32691e-15		0.4876	-8.95137e-15
-0.488676	-1.08435e-14		0.488676	-9.2497e-15
-0.489751	-1.08576e-14		0.489751	-8.68083e-15
-0.490827	-9.83126e-15		0.490827	-7.38238e-15
-0.491903	-1.03043e-14		0.491903	-8.10078e-15
-0.492978	-1.12662e-14		0.492978	-8.89894e-15
-0.494054	-9.7706e-15		0.494054	-8.84868e-15
-0.49513	-8.57797e-15		0.49513	-8.46733e-15
-0.496205	-8.59962e-15		0.496205	-8.83925e-15
-0.497281	-8.63825e-15		0.497281	-9.56662e-15
-0.498357	-8.9941e-15		0.498357	-9.22589e-15
-0.499432	-8.39456e-15		0.499432	-7.83899e-15
-0.500508	-8.47961e-15		0.500508	-8.09725e-15
-0.501584	-9.2039e-15		0.501584	-8.97592e-15
-0.502659	-9.21695e-15		0.502659	-8.21878e-15
-0.503735	-9.11439e-15		0.503735	-8.54965e-15
-0.504811	-9.27156e-15		0.504811	-8.35307e-15
-0.505886	-9.67206e-15		0.505886	-9.12518e-15
-0.506962	-9.5198e-15		0.506962	-9.30849e-15
-0.508038	-9.90523e-15		0.508038	-9.0464e-15
-0.509114	-9.65499e-15		0.509114	-1.02911e-14
-0.510189	-1.02672e-14		0.510189	-1.129e-14
-0.511265	-1.07278e-14		0.511265	-1.07839e-14
-0.512341	-9.68459e-15		0.512341	-1.01216e-14
-0.513416	-1.00708e-14		0.513416	-1.00154e-14
-0.514492	-1.09052e-14		0.514492	-9.6689e-15
-0.515568	-1.14155e-14		0.515568	-8.80686e-15
-0.516643	-1.13771e-14		0.516643	-8.06459e-15
-0.517719	-1.10719e-14		0.517719	-8.58886e-15
-0.518795	-1.07146e-14		0.518795	-9.38205e-15
-0.51987	-1.05638e-14		0.51987	-9.0621e-15
-0.520946	-1.00987e-14		0.520946	-8.62148e-15
-0.522022	-1.01202e-14		0.522022	-9.40191e-15
-0.523097	-1.12005e-14		0.523097	-9.43393e-15
-0.524173	-1.12107e-14		0.524173	-8.33388e-15
-0.525249	-9.93506e-15		0.525249	-7.81728e-15
-0.526324	-1.0251e-14		0.526324	-8.99404e-15
-0.5274	-1.02012e-14		0.5274	-9.64292e-15
-0.528476	-1.04297e-14		0.528476	-9.35894e-15
-0.529551	-9.0761e-15		0.529551	-9.09054e-15
-0.530627	-8.72662e-15		0.530627	-8.8895e-15
-0.531703	-9.15893e-15		0.531703	-8.88797e-15
-0.532778	-9.28574e-15		0.532778	-8.19753e-15
-0.533854	-9.45816e-15		0.533854	-8.39405e-15
-0.53493	-8.8589e-15		0.53493	-8.99277e-15
-0.536005	-9.69115e-15		0.536005	-9.64393e-15
-0.537081	-1.0304e-14		0.537081	-8.76573e-15
-0.538157	-9.42341e-15		0.538157	-7.76556e-15
-0.539232	-1.02638e-14		0.539232	-7.94033e-15
-0.540308	-1.08178e-14		0.540308	-8.25082e-15
-0.541384	-1.04025e-14		0.541384	-7.21461e-15
-0.542459	-1.00613e-14		0.542459	-6.26686e-15
-0.543535	-1.00426e-14		0.543535	-6.86494e-15
-0.544611	-1.01463e-14		0.544611	-8.07925e-15
-0.545686	-1.02249e-14		0.545686	-8.17159e-15
-0.546762	-9.21525e-15		0.546762	-7.0282e-15
-0.547838	-9.03539e-15		0.547838	-7.76653e-15
-0.548914	-9.33085e-15		0.548914	-8.97028e-15
-0.549989	-8.77672e-15		0.549989	-8.05708e-15
-0.551065	-8.00173e-15		0.551065	-7.65392e-15
-0.552141	-9.09982e-15		0.552141	-8.93901e-15
-0.553216	-9.79309e-15		0.553216	-9.54972e-15
-0.554292	-9.11159e-15		0.554292	-8.11116e-15
-0.555368	-8.73717e-15		0.555368	-8.30562e-15
-0.556443	-9.04106e-15		0.556443	-8.23216e-15
-0.557519	-9.15623e-15		0.557519	-8.6321e-15
-0.558595	-8.99773e-15		0.558595	-8.51998e-15
-0.55967	-7.86348e-15		0.55967	-7.054e-15
-0.560746	-8.30748e-15		0.560746	-8.3336e-15
-0.561822	-9.6137e-15		0.561822	-8.3647e-15
-0.562897	-9.87514e-15		0.562897	-8.17381e-15
-0.563973	-8.61211e-15		0.563973	-8.7383e-15
-0.565049	-8.69577e-15		0.565049	-9.50642e-15
-0.566124	-9.21092e-15		0.566124	-1.01218e-14
-0.5672	-9.03745e-15		0.5672	-9.48732e-15
-0.568276	-8.18802e-15		0.568276	-9.2824e-15
-0.569351	-8.94495e-15		0.569351	-9.51967e-15
-0.570427	-9.65181e-15		0.570427	-9.82887e-15
-0.571503	-1.09773e-14		0.571503	-9.72572e-15
-0.572578	-1.05182e-14		0.572578	-9.64635e-15
-0.573654	-1.05699e-14		0.573654	-9.54129e-15
-0.57473	-1.10867e-14		0.57473	-9.44701e-15
-0.575805	-1.04914e-14		0.575805	-8.77861e-15
-0.576881	-9.31211e-15		0.576881	-8.0468e-15
-0.577957	-9.85372e-15		0.577957	-8.69952e-15
-0.579032	-1.02195e-14		0.579032	-9.12819e-15
-0.580108	-1.0756e-14		0.580108	-8.65388e-15
-0.581184	-1.01386e-14		0.581184	-8.40882e-15
-0.582259	-1.04646e-14		0.582259	-9.44235e-15
-0.583335	-1.1435e-14		0.583335	-1.06456e-14
-0.584411	-1.08298e-14		0.584411	-1.00568e-14
-0.585487	-1.04253e-14		0.585487	-9.45956e-15
-0.586562	-1.0936e-14		0.586562	-9.214e-15
-0.587638	-1.10424e-14		0.587638	-1.01733e-14
-0.588714	-1.00978e-14		0.588714	-1.02501e-14
-0.589789	-9.17763e-15		0.589789	-8.73397e-15
-0.590865	-9.50288e-15		0.590865	-8.54468e-15
-0.591941	-1.07539e-14		0.591941	-8.24334e-15
-0.593016	-1.08373e-14		0.593016	-7.30112e-15
-0.594092	-9.73103e-15		0.594092	-7.17471e-15
-0.595168	-9.41841e-15		0.595168	-8.20282e-15
-0.596243	-9.8596e-15		0.596243	-8.43353e-15
-0.597319	-9.70351e-15		0.597319	-8.60228e-15
-0.598395	-8.99484e-15		0.598395	-8.88645e-15
-0.59947	-9.09833e-15		0.59947	-9.69095e-15
-0.600546	-1.02399e-14		0.600546	-9.61315e-15
-0.601622	-1.02035e-14		0.601622	-9.42914e-15
-0.602697	-9.73137e-15		0.602697	-8.81542e-15
-0.603773	-1.02092e-14		0.603773	-9.17112e-15
-0.604849	-1.05745e-14		0.604849	-9.90733e-15
-0.605924	-1.02744e-14		0.605924	-9.02187e-15
-0.607	-9.35604e-15		0.607	-9.80147e-15
-0.608076	-9.10873e-15		0.608076	-1.03158e-14
-0.609151	-9.03344e-15		0.609151	-9.8885e-15
-0.610227	-8.5926e-15		0.610227	-9.46171e-15
-0.611303	-8.01965e-15		0.611303	-8.95283e-15
-0.612378	-9.05432e-15		0.612378	-8.89776e-15
-0.613454	-9.52617e-15		0.613454	-9.50556e-15
-0.61453	-1.06194e-14		0.61453	-8.90148e-15
-0.615605	-1.05305e-14		0.615605	-8.57894e-15
-0.616681	-1.06738e-14		0.616681	-8.85734e-15
-0.617757	-1.12419e-14		0.617757	-9.20524e-15
-0.618832	-1.1549e-14		0.618832	-8.72892e-15
-0.619908	-9.96231e-15		0.619908	-7.77358e-15
-0.620984	-9.65799e-15		0.620984	-8.44202e-15
-0.622059	-1.05196e-14		0.622059	-8.99257e-15
-0.623135	-1.04593e-14		0.623135	-8.085e-15
-0.624211	-9.51383e-15		0.624211	-8.24816e-15
-0.625286	-9.35857e-15		0.625286	-8.18478e-15
-0.626362	-9.40332e-15		0.626362	-8.72015e-15
-0.627438	-9.39447e-15		0.627438	-8.00853e-15
-0.628513	-8.95957e-15		0.628513	-7.42562e-15
-0.629589	-8.27986e-15		0.629589	-8.33002e-15
-0.630665	-8.69684e-15		0.630665	-9.06375e-15
-0.631741	-8.85895e-15		0.631741	-9.56638e-15
-0.632816	-8.78206e-15		0.632816	-8.91369e-15
-0.633892	-8.63974e-15		0.633892	-9.42303e-15
-0.634968	-9.72591e-15		0.634968	-1.02997e-14
-0.636043	-9.82229e-15		0.636043	-1.06611e-14
-0.637119	-9.16388e-15		0.637119	-9.48029e-15
-0.638195	-9.1504e-15		0.638195	-9.75438e-15
-0.63927	-9.93164e-15		0.63927	-1.05894e-14
-0.640346	-9.73614e-15		0.640346	-1.01757e-14
-0.641422	-8.73433e-15		0.641422	-1.00119e-14
-0.642497	-8.55959e-15		0.642497	-9.92619e-15
-0.643573	-8.8062e-15		0.643573	-9.94323e-15
-0.644649	-9.26858e-15		0.644649	-9.08567e-15
-0.645724	-8.97601e-15		0.645724	-8.54675e-15
-0.6468	-8.71651e-15		0.6468	-8.83198e-15
-0.647876	-1.04728e-14		0.647876	-9.89246e-15
-0.648951	-1.07359e-14		0.648951	-9.5356e-15
-0.650027	-1.14752e-14		0.650027	-9.90703e-15
-0.651103	-1.18069e-14		0.651103	-1.03912e-14
-0.652178	-1.16439e-14		0.652178	-9.47048e-15
-0.653254	-1.06157e-14		0.653254	-8.91139e-15
-0.65433	-9.91616e-15		0.65433	-7.81179e-15
-0.655405	-9.8895e-15		0.655405	-8.02932e-15
-0.656481	-1.03374e-14		0.656481	-8.33622e-15
-0.657557	-1.20998e-14		0.657557	-7.75594e-15
-0.658632	-1.2244e-14		0.658632	-7.41725e-15
-0.659708	-1.18325e-14		0.659708	-8.51077e-15
-0.660784	-1.20432e-14		0.660784	-8.90232e-15
-0.661859	-1.20946e-14		0.661859	-8.60926e-15
-0.662935	-1.1177e-14		0.662935	-8.46394e-15
-0.664011	-9.50194e-15		0.664011	-9.50991e-15
-0.665086	-1.0203e-14		0.665086	-9.53005e-15
-0.666162	-9.63908e-15		0.666162	-9.25924e-15
-0.667238	-8.97243e-15		0.667238	-9.09154e-15
-0.668314	-9.17132e-15		0.668314	-9.60109e-15
-0.669389	-1.05136e-14		0.669389	-9.97047e-15
-0.670465	-9.80278e-15		0.670465	-8.49649e-15
-0.671541	-9.81694e-15		0.671541	-8.46117e-15
-0.672616	-9.7563e-15		0.672616	-9.35456e-15
-0.673692	-9.89226e-15		0.673692	-9.96569e-15
-0.674768	-9.90623e-15		0.674768	-8.91655e-15
-0.675843	-1.01756e-14		0.675843	-8.06922e-15
-0.676919	-9.92228e-15		0.676919	-8.3611e-15
-0.677995	-1.01687e-14		0.677995	-8.97505e-15
-0.67907	-9.81666e-15		0.67907	-7.87587e-15
-0.680146	-9.23204e-15		0.680146	-7.25003e-15
-0.681222	-8.54817e-15		0.681222	-7.29076e-15
-0.682297	-1.04847e-14		0.682297	-7.81261e-15
-0.683373	-1.05423e-14		0.683373	-7.85099e-15
-0.684449	-1.02705e-14		0.684449	-8.10959e-15
-0.685524	-1.03529e-14		0.685524	-8.17989e-15
-0.6866	-1.08109e-14		0.6866	-8.39369e-15
-0.687676	-1.09297e-14		0.687676	-8.53719e-15
-0.688751	-1.07062e-14		0.688751	-8.36965e-15
-0.689827	-1.10512e-14		0.689827	-9.33598e-15
-0.690903	-1.17634e-14		0.690903	-9.59352e-15
-0.691978	-1.07952e-14		0.691978	-8.40895e-15
-0.693054	-1.08632e-14		0.693054	-8.35672e-15
-0.69413	-1.02185e-14		0.69413	-9.73869e-15
-0.695205	-1.03119e-14		0.695205	-1.07314e-14
-0.696281	-9.38664e-15		0.696281	-1.00908e-14
-0.697357	-8.90014e-15		0.697357	-1.02389e-14
-0.698432	-9.02199e-15		0.698432	-1.06395e-14
-0.699508	-9.97523e-15		0.699508	-1.00098e-14
-0.700584	-9.1791e-15		0.700584	-8.51565e-15
-0.701659	-8.54946e-15		0.701659	-8.46629e-15
-0.702735	-8.73555e-15		0.702735	-9.17539e-15
-0.703811	-9.16991e-15		0.703811	-9.37672e-15
-0.704886	-1.00596e-14		0.704886	-8.97645e-15
-0.705962	-9.68552e-15		0.705962	-8.75173e-15
-0.707038	-9.86274e-15		0.707038	-9.21151e-15
-0.708114	-1.03877e-14		0.708114	-9.25677e-15
-0.709189	-1.0058e-14		0.709189	-8.49117e-15
-0.710265	-1.01644e-14		0.710265	-7.99497e-15
-0.711341	-1.00937e-14		0.711341	-8.0028e-15
-0.712416	-9.78184e-15		0.712416	-8.42503e-15
-0.713492	-8.68315e-15		0.713492	-8.12505e-15
-0.714568	-7.65318e-15		0.714568	-8.10881e-15
-0.715643	-8.35143e-15		0.715643	-9.22736e-15
-0.716719	-9.65931e-15		0.716719	-9.38126e-15
-0.717795	-1.02636e-14		0.717795	-8.70745e-15
-0.71887	-1.0827e-14		0.71887	-8.02491e-15
-0.719946	-1.14046e-14		0.719946	-8.51845e-15
-0.721022	-1.1624e-14		0.721022	-8.32111e-15
-0.722097	-1.11533e-14		0.722097	-7.67605e-15
-0.723173	-9.78038e-15		0.723173	-8.17367e-15
-0.724249	-1.05157e-14		0.724249	-8.25553e-15
-0.725324	-1.08798e-14		0.725324	-8.47919e-15
-0.7264	-1.06519e-14		0.7264	-8.06885e-15
-0.727476	-1.00305e-14		0.727476	-7.89067e-15
-0.728551	-1.04527e-14		0.728551	-7.94594e-15
-0.729627	-1.1102e-14		0.729627	-8.08763e-15
-0.730703	-1.09798e-14		0.730703	-8.00055e-15
-0.731778	-1.00235e-14		0.731778	-7.12664e-15
-0.732854	-9.24882e-15		0.732854	-7.69082e-15
-0.73393	-9.75755e-15		0.73393	-7.92672e-15
-0.735005	-1.03045e-14		0.735005	-7.75253e-15
-0.736081	-9.56425e-15		0.736081	-7.59836e-15
-0.737157	-1.0755e-14		0.737157	-8.09802e-15
-0.738232	-1.11402e-14		0.738232	-8.52947e-15
-0.739308	-1.03951e-14		0.739308	-7.26839e-15
-0.740384	-9.88993e-15		0.740384	-7.24667e-15
-0.741459	-9.73791e-15		0.741459	-7.34074e-15
-0.742535	-1.05224e-14		0.742535	-8.85173e-15
-0.743611	-1.03444e-14		0.743611	-8.76677e-15
-0.744686	-9.88391e-15		0.744686	-8.37826e-15
-0.745762	-1.04967e-14		0.745762	-9.15084e-15
-0.746838	-1.07962e-14		0.746838	-9.19144e-15
-0.747914	-9.77974e-15		0.747914	-7.84111e-15
-0.748989	-9.02177e-15		0.748989	-7.22437e-15
-0.750065	-9.30156e-15		0.750065	-8.90084e-15
-0.751141	-9.64036e-15		0.751141	-8.96346e-15
-0.752216	-9.00156e-15		0.752216	-8.23631e-15
-0.753292	-8.91244e-15		0.753292	-8.2747e-15
-0.754368	-9.3616e-15		0.754368	-8.86766e-15
-0.755443	-1.00217e-14		0.755443	-9.20984e-15
-0.756519	-1.01576e-14		0.756519	-8.95144e-15
-0.757595	-9.26448e-15		0.757595	-8.53526e-15
-0.75867	-9.35016e-15		0.75867	-8.37866e-15
-0.759746	-1.04263e-14		0.759746	-8.13435e-15
-0.760822	-1.13482e-14		0.760822	-7.26484e-15
-0.761897	-1.01016e-14		0.761897	-7.57724e-15
-0.762973	-9.81735e-15		0.762973	-8.40839e-15
-0.764049	-9.71954e-15		0.764049	-8.71163e-15
-0.765124	-9.90403e-15		0.765124	-9.02242e-15
-0.7662	-1.07655e-14		0.7662	-9.37412e-15
-0.767276	-1.04185e-14		0.767276	-9.98713e-15
-0.768351	-1.07187e-14		0.768351	-9.92667e-15
-0.769427	-1.06354e-14		0.769427	-8.88041e-15
-0.770503	-1.06212e-14		0.770503	-8.38164e-15
-0.771578	-1.00133e-14		0.771578	-9.17284e-15
-0.772654	-1.0281e-14		0.772654	-8.87024e-15
-0.77373	-1.02726e-14		0.77373	-8.21496e-15
-0.774805	-9.45899e-15		0.774805	-8.61865e-15
-0.775881	-9.82697e-15		0.775881	-9.70052e-15
-0.776957	-1.02428e-14		0.776957	-1.04847e-14
-0.778032	-1.04719e-14		0.778032	-1.05627e-14
-0.779108	-1.01917e-14		0.779108	-1.09106e-14
-0.780184	-1.02005e-14		0.780184	-1.18115e-14
-0.781259	-1.03296e-14		0.781259	-1.12343e-14
-0.782335	-1.03171e-14		0.782335	-1.0602e-14
-0.783411	-1.02727e-14		0.783411	-1.19305e-14
-0.784487	-1.07578e-14		0.784487	-1.29399e-14
-0.785562	-1.04289e-14		0.785562	-1.15659e-14
-0.786638	-1.06364e-14		0.786638	-1.0999e-14
-0.787714	-1.02162e-14		0.787714	-1.07842e-14
-0.788789	-1.10366e-14		0.788789	-1.04854e-14
-0.789865	-1.15942e-14		0.789865	-1.05345e-14
-0.790941	-1.11678e-14		0.790941	-1.0165e-14
-0.792016	-9.66565e-15		0.792016	-1.01498e-14
-0.793092	-1.00193e-14		0.793092	-1.00766e-14
-0.794168	-1.054e-14		0.794168	-1.05007e-14
-0.795243	-1.0156e-14		0.795243	-9.95768e-15
-0.796319	-9.92185e-15		0.796319	-9.63706e-15
-0.797395	-1.0233e-14		0.797395	-1.03352e-14
-0.79847	-9.50569e-15		0.79847	-1.03841e-14
-0.799546	-9.41475e-15		0.799546	-9.24141e-15
-0.800622	-9.36038e-15		0.800622	-9.48509e-15
-0.801697	-9.96838e-15		0.801697	-9.85236e-15
-0.802773	-1.00191e-14		0.802773	-9.74866e-15
-0.803849	-9.88015e-15		0.803849	-8.99376e-15
-0.804924	-9.41761e-15		0.804924	-8.86304e-15
-0.806	-9.64667e-15		0.806	-9.13979e-15
-0.807076	-9.65382e-15		0.807076	-9.83104e-15
-0.808151	-9.11978e-15		0.808151	-8.52852e-15
-0.809227	-8.36497e-15		0.809227	-8.45738e-15
-0.810303	-8.22854e-15		0.810303	-8.60719e-15
-0.811378	-8.8085e-15		0.811378	-8.23197e-15
-0.812454	-8.20534e-15		0.812454	-7.71351e-15
-0.81353	-8.0655e-15		0.81353	-8.07843e-15
-0.814605	-9.03364e-15		0.814605	-9.19645e-15
-0.815681	-9.79102e-15		0.815681	-9.3857e-15
-0.816757	-8.95994e-15		0.816757	-8.72892e-15
-0.817832	-8.11076e-15		0.817832	-8.07169e-15
-0.818908	-7.88452e-15		0.818908	-8.95536e-15
-0.819984	-9.02142e-15		0.819984	-8.21883e-15
-0.821059	-9.0403e-15		0.821059	-8.97349e-15
-0.822135	-8.56458e-15		0.822135	-9.12514e-15
-0.823211	-8.93542e-15		0.823211	-9.13905e-15
-0.824286	-1.0094e-14		0.824286	-8.6523e-15
-0.825362	-1.02326e-14		0.825362	-7.54613e-15
-0.826438	-9.69452e-15		0.826438	-7.92736e-15
-0.827513	-1.00179e-14		0.827513	-9.4128e-15
-0.828589	-9.6648e-15		0.828589	-1.0335e-14
-0.829665	-9.6052e-15		0.829665	-9.68396e-15
-0.830741	-8.82282e-15		0.830741	-9.06527e-15
-0.831816	-9.63326e-15		0.831816	-9.93394e-15
-0.832892	-9.82566e-15		0.832892	-9.9393e-15
-0.833968	-1.03069e-14		0.833968	-8.07935e-15
-0.835043	-1.00186e-14		0.835043	-7.93192e-15
-0.836119	-9.30201e-15		0.836119	-8.01884e-15
-0.837195	-1.02346e-14		0.837195	-8.3066e-15
-0.83827	-9.79054e-15		0.83827	-8.33843e-15
-0.839346	-9.30687e-15		0.839346	-8.34313e-15
-0.840422	-9.86958e-15		0.840422	-9.33937e-15
-0.841497	-1.01971e-14		0.841497	-9.36335e-15
-0.842573	-1.05218e-14		0.842573	-9.23648e-15
-0.843649	-1.05451e-14		0.843649	-8.83424e-15
-0.844724	-1.00851e-14		0.844724	-9.71283e-15
-0.8458	-1.03066e-14		0.8458	-9.41052e-15
-0.846876	-1.04473e-14		0.846876	-8.83206e-15
-0.847951	-1.01205e-14		0.847951	-8.40317e-15
-0.849027	-9.81301e-15		0.849027	-9.47793e-15
-0.850103	-1.02223e-14		0.850103	-9.86304e-15
-0.851178	-1.00339e-14		0.851178	-9.03443e-15
-0.852254	-1.0062e-14		0.852254	-9.37689e-15
-0.85333	-1.02665e-14		0.85333	-9.97624e-15
-0.854405	-1.10478e-14		0.854405	-9.59108e-15
-0.855481	-1.06362e-14		0.855481	-9.18508e-15
-0.856557	-1.00583e-14		0.856557	-8.51461e-15
-0.857632	-9.78577e-15		0.857632	-8.66887e-15
-0.858708	-1.02831e-14		0.858708	-9.36082e-15
-0.859784	-9.50074e-15		0.859784	-8.87547e-15
-0.860859	-8.44556e-15		0.860859	-8.27802e-15
-0.861935	-8.02515e-15		0.861935	-8.25581e-15
-0.863011	-8.39126e-15		0.863011	-8.19494e-15
-0.864086	-8.92897e-15		0.864086	-7.99191e-15
-0.865162	-8.65095e-15		0.865162	-8.01198e-15
-0.866238	-9.63796e-15		0.866238	-8.63584e-15
-0.867314	-1.01176e-14		0.867314	-9.09644e-15
-0.868389	-1.01392e-14		0.868389	-7.86191e-15
-0.869465	-9.97496e-15		0.869465	-7.5942e-15
-0.870541	-1.04982e-14		0.870541	-7.89657e-15
-0.871616	-1.11785e-14		0.871616	-7.8365e-15
-0.872692	-1.00906e-14		0.872692	-7.42476e-15
-0.873768	-9.93657e-15		0.873768	-7.45662e-15
-0.874843	-1.08678e-14		0.874843	-7.86056e-15
-0.875919	-1.129e-14		0.875919	-8.49348e-15
-0.876995	-1.06883e-14		0.876995	-7.91178e-15
-0.87807	-9.60581e-15		0.87807	-7.5266e-15
-0.879146	-9.56912e-15		0.879146	-8.35756e-15
-0.880222	-1.03247e-14		0.880222	-8.34445e-15
-0.881297	-9.53461e-15		0.881297	-6.69898e-15
-0.882373	-9.3136e-15		0.882373	-6.63661e-15
-0.883449	-1.01069e-14		0.883449	-7.26755e-15
-0.884524	-1.0287e-14		0.884524	-7.66244e-15
-0.8856	-1.08041e-14		0.8856	-6.8068e-15
-0.886676	-1.05279e-14		0.886676	-6.38131e-15
-0.887751	-1.06873e-14		0.887751	-7.26112e-15
-0.888827	-1.24437e-14		0.888827	-8.08218e-15
-0.889903	-1.21665e-14		0.889903	-7.89674e-15
-0.890978	-1.10324e-14		0.890978	-8.09697e-15
-0.892054	-1.00476e-14		0.892054	-8.91301e-15
-0.89313	-1.05926e-14		0.89313	-9.05275e-15
-0.894205	-1.04333e-14		0.894205	-8.19461e-15
-0.895281	-9.76893e-15		0.895281	-7.96535e-15
-0.896357	-9.88237e-15		0.896357	-8.52397e-15
-0.897432	-1.10322e-14		0.897432	-9.31866e-15
-0.898508	-1.07267e-14		0.898508	-8.63203e-15
-0.899584	-1.03968e-14		0.899584	-8.69177e-15
-0.900659	-1.07433e-14		0.900659	-9.5367e-15
-0.901735	-1.19799e-14		0.901735	-8.99281e-15
-0.902811	-1.10004e-14		0.902811	-8.23326e-15
-0.903886	-1.09296e-14		0.903886	-8.04394e-15
-0.904962	-1.04544e-14		0.904962	-9.09575e-15
-0.906038	-9.90336e-15		0.906038	-9.81158e-15
-0.907114	-9.30734e-15		0.907114	-9.24628e-15
-0.908189	-8.6484e-15		0.908189	-9.50244e-15
-0.909265	-9.15523e-15		0.909265	-1.03036e-14
-0.910341	-1.04157e-14		0.910341	-9.39463e-15
-0.911416	-1.05689e-14		0.911416	-8.99207e-15
-0.912492	-9.92088e-15		0.912492	-9.4452e-15
-0.913568	-9.92343e-15		0.913568	-9.50428e-15
-0.914643	-1.10137e-14		0.914643	-8.87561e-15
-0.915719	-1.07225e-14		0.915719	-8.11014e-15
-0.916795	-9.10844e-15		0.916795	-7.98085e-15
-0.91787	-8.35097e-15		0.91787	-9.44245e-15
-0.918946	-9.27256e-15		0.918946	-9.79753e-15
-0.920022	-9.09378e-15		0.920022	-9.77941e-15
-0.921097	-9.04003e-15		0.921097	-9.50716e-15
-0.922173	-1.01707e-14		0.922173	-9.82022e-15
-0.923249	-1.06754e-14		0.923249	-9.11012e-15
-0.924324	-1.0716e-14		0.924324	-9.33142e-15
-0.9254	-1.05926e-14		0.9254	-9.88488e-15
-0.926476	-1.07111e-14		0.926476	-9.97028e-15
-0.927551	-1.07828e-14		0.927551	-1.02429e-14
-0.928627	-1.00963e-14		0.928627	-9.50737e-15
-0.929703	-9.92828e-15		0.929703	-9.6034e-15
-0.930778	-1.06313e-14		0.930778	-9.00713e-15
-0.931854	-1.02973e-14		0.931854	-8.19508e-15
-0.93293	-9.71702e-15		0.93293	-7.14313e-15
-0.934005	-8.54221e-15		0.934005	-7.11312e-15
-0.935081	-8.23574e-15		0.935081	-7.54937e-15
-0.936157	-7.89867e-15		0.936157	-7.90188e-15
-0.937232	-8.14715e-15		0.937232	-8.02987e-15
-0.938308	-6.92452e-15		0.938308	-7.68022e-15
-0.939384	-8.10631e-15		0.939384	-8.82482e-15
-0.940459	-8.7477e-15		0.940459	-8.52517e-15
-0.941535	-8.7765e-15		0.941535	-8.35465e-15
-0.942611	-8.71976e-15		0.942611	-7.97753e-15
-0.943686	-9.32567e-15		0.943686	-8.08037e-15
-0.944762	-1.01562e-14		0.944762	-8.36578e-15
-0.945838	-1.0052e-14		0.945838	-8.1512e-15
-0.946914	-9.78272e-15		0.946914	-8.33336e-15
-0.947989	-1.01812e-14		0.947989	-8.69641e-15
-0.949065	-1.05779e-14		0.949065	-8.75881e-15
-0.950141	-9.43417e-15		0.950141	-8.35442e-15
-0.951216	-9.15663e-15		0.951216	-8.15013e-15
-0.952292	-8.36355e-15		0.952292	-8.48078e-15
-0.953368	-9.10479e-15		0.953368	-8.59948e-15
-0.954443	-9.696e-15		0.954443	-8.51918e-15
-0.955519	-9.22601e-15		0.955519	-8.1282e-15
-0.956595	-9.33594e-15		0.956595	-8.14045e-15
-0.95767	-9.37235e-15		0.95767	-8.27824e-15
-0.958746	-8.83894e-15		0.958746	-7.79818e-15
-0.959822	-7.83468e-15		0.959822	-8.18349e-15
-0.960897	-8.15793e-15		0.960897	-8.48474e-15
-0.961973	-9.32302e-15		0.961973	-8.41727e-15
-0.963049	-9.46652e-15		0.963049	-7.3347e-15
-0.964124	-9.40627e-15		0.964124	-8.17844e-15
-0.9652	-9.35672e-15		0.9652	-8.38937e-15
-0.966276	-1.04933e-14		0.966276	-8.99993e-15
-0.967351	-9.39864e-15		0.967351	-9.12611e-15
-0.968427	-9.0067e-15		0.968427	-8.406e-15
-0.969503	-9.47254e-15		0.969503	-9.36791e-15
-0.970578	-9.92902e-15		0.970578	-1.05572e-14
-0.971654	-9.8263e-15		0.971654	-9.89527e-15
-0.97273	-1.06835e-14		0.97273	-9.14838e-15
-0.973805	-1.04871e-14		0.973805	-9.74598e-15
-0.974881	-1.0028e-14		0.974881	-9.12423e-15
-0.975957	-9.23413e-15		0.975957	-8.52578e-15
-0.977032	-8.6975e-15		0.977032	-7.92891e-15
-0.978108	-8.81181e-15		0.978108	-8.63899e-15
-0.979184	-9.8776e-15		0.979184	-8.94317e-15
-0.980259	-1.00524e-14		0.980259	-8.40741e-15
-0.981335	-8.72576e-15		0.981335	-8.6446e-15
-0.982411	-8.12817e-15		0.982411	-9.31932e-15
-0.983487	-8.4026e-15		0.983487	-7.32771e-15
-0.984562	-8.03499e-15		0.984562	-6.89697e-15
-0.985638	-7.74379e-15		0.985638	-7.20511e-15
-0.986714	-8.55608e-15		0.986714	-8.95055e-15
-0.987789	-9.28111e-15		0.987789	-9.53606e-15
-0.988865	-8.67101e-15		0.988865	-8.11344e-15
-0.989941	-8.51049e-15		0.989941	-8.2818e-15
-0.991016	-9.27902e-15		0.991016	-8.35618e-15
-0.992092	-1.02055e-14		0.992092	-8.13173e-15
-0.993168	-9.36061e-15		0.993168	-7.64055e-15
-0.994243	-9.06838e-15		0.994243	-8.34107e-15
-0.995319	-8.82338e-15		0.995319	-9.41992e-15
-0.996395	-9.25218e-15		0.996395	-9.16676e-15
-0.99747	-9.01779e-15		0.99747	-8.30415e-15
-0.998546	-9.22864e-15		0.998546	-8.50144e-15
-0.999622	-9.00805e-15		0.999622	-9.87115e-15
-1.0007	-9.46716e-15		1.0007	-9.49825e-15
-1.00177	-8.68444e-15		1.00177	-8.33173e-15
-1.00285	-8.07257e-15		1.00285	-7.56916e-15
-1.00392	-8.14404e-15		1.00392	-8.14487e-15
-1.005	-8.3426e-15		1.005	-8.61418e-15
-1.00608	-8.07391e-15		1.00608	-8.13272e-15
-1.00715	-7.84843e-15		1.00715	-7.86219e-15
-1.00823	-8.09725e-15		1.00823	-8.81517e-15
-1.0093	-9.51857e-15		1.0093	-8.58967e-15
-1.01038	-9.18725e-15		1.01038	-8.11557e-15
-1.01145	-8.55085e-15		1.01145	-8.76213e-15
-1.01253	-9.26589e-15		1.01253	-9.29828e-15
-1.01361	-1.00398e-14		1.01361	-1.00161e-14
-1.01468	-9.70528e-15		1.01468	-9.2751e-15
-1.01576	-8.93895e-15		1.01576	-8.29748e-15
-1.01683	-9.23054e-15		1.01683	-9.12453e-15
-1.01791	-9.28326e-15		1.01791	-8.98077e-15
-1.01898	-8.70159e-15		1.01898	-8.1113e-15
-1.02006	-9.02943e-15		1.02006	-8.24005e-15
-1.02114	-9.265e-15		1.02114	-9.08752e-15
-1.02221	-9.3434e-15		1.02221	-8.63009e-15
-1.02329	-9.41325e-15		1.02329	-6.89747e-15
-1.02436	-9.00234e-15		1.02436	-6.72739e-15
-1.02544	-8.67723e-15		1.02544	-7.86819e-15
-1.02651	-9.2231e-15		1.02651	-8.67194e-15
-1.02759	-9.24212e-15		1.02759	-8.40585e-15
-1.02866	-8.80141e-15		1.02866	-8.50977e-15
-1.02974	-9.1525e-15		1.02974	-8.84202e-15
-1.03082	-9.23395e-15		1.03082	-9.24457e-15
-1.03189	-8.85191e-15		1.03189	-8.549e-15
-1.03297	-8.38299e-15		1.03297	-8.32817e-15
-1.03404	-8.75273e-15		1.03404	-8.96345e-15
-1.03512	-9.60734e-15		1.03512	-9.2641e-15
-1.03619	-9.28425e-15		1.03619	-9.04726e-15
-1.03727	-8.5579e-15		1.03727	-8.84812e-15
-1.03835	-8.5048e-15		1.03835	-9.21725e-15
-1.03942	-9.04993e-15		1.03942	-9.55501e-15
-1.0405	-9.41119e-15		1.0405	-8.60808e-15
-1.04157	-8.91729e-15		1.04157	-8.53925e-15
-1.04265	-8.76504e-15		1.04265	-8.77212e-15
-1.04372	-9.7576e-15		1.04372	-9.11746e-15
-1.0448	-9.47528e-15		1.0448	-8.95698e-15
-1.04588	-8.97973e-15		1.04588	-9.71766e-15
-1.04695	-1.02854e-14		1.04695	-9.98157e-15
-1.04803	-1.05168e-14		1.04803	-1.00463e-14
-1.0491	-1.01005e-14		1.0491	-8.693e-15
-1.05018	-1.07468e-14		1.05018	-8.00289e-15
-1.05125	-1.04253e-14		1.05125	-8.37128e-15
-1.05233	-1.07628e-14		1.05233	-9.32072e-15
-1.05341	-9.56512e-15		1.05341	-8.86872e-15
-1.05448	-9.6916e-15		1.05448	-8.4016e-15
-1.05556	-1.08169e-14		1.05556	-1.00587e-14
-1.05663	-1.05565e-14		1.05663	-1.04578e-14
-1.05771	-1.03377e-14		1.05771	-9.94552e-15
-1.05878	-1.06178e-14		1.05878	-1.02152e-14
-1.05986	-1.10403e-14		1.05986	-9.7083e-15
-1.06094	-1.12109e-14		1.06094	-9.41056e-15
-1.06201	-1.06785e-14		1.06201	-8.44891e-15
-1.06309	-1.047e-14		1.06309	-8.62098e-15
-1.06416	-9.73749e-15		1.06416	-8.64345e-15
-1.06524	-1.0243e-14		1.06524	-8.80051e-15
-1.06631	-1.02823e-14		1.06631	-8.41867e-15
-1.06739	-1.00908e-14		1.06739	-7.92289e-15
-1.06846	-1.00753e-14		1.06846	-9.20557e-15
-1.06954	-1.00747e-14		1.06954	-9.38179e-15
-1.07062	-1.02436e-14		1.07062	-8.95495e-15
-1.07169	-9.80943e-15		1.07169	-8.94635e-15
-1.07277	-9.52001e-15		1.07277	-9.2233e-15
-1.07384	-1.03587e-14		1.07384	-9.30038e-15
-1.07492	-1.05951e-14		1.07492	-8.52253e-15
-1.07599	-9.95388e-15		1.07599	-8.10289e-15
-1.07707	-1.02921e-14		1.07707	-7.97476e-15
-1.07815	-1.09792e-14		1.07815	-8.0467e-15
-1.07922	-1.04702e-14		1.07922	-6.72259e-15
-1.0803	-1.10807e-14		1.0803	-7.52493e-15
-1.08137	-1.06006e-14		1.08137	-8.10706e-15
-1.08245	-9.95934e-15		1.08245	-8.52345e-15
-1.08352	-8.56267e-15		1.08352	-8.60574e-15
-1.0846	-8.66554e-15		1.0846	-9.28333e-15
-1.08568	-8.74147e-15		1.08568	-9.74386e-15
-1.08675	-9.80219e-15		1.08675	-9.25541e-15
-1.08783	-1.00785e-14		1.08783	-8.62254e-15
-1.0889	-1.02837e-14		1.0889	-8.949e-15
-1.08998	-1.1067e-14		1.08998	-9.53099e-15
-1.09105	-1.10675e-14		1.09105	-9.34519e-15
-1.09213	-1.01362e-14		1.09213	-9.46013e-15
-1.09321	-9.69018e-15		1.09321	-9.78149e-15
-1.09428	-9.01486e-15		1.09428	-9.3881e-15
-1.09536	-1.0747e-14		1.09536	-9.75947e-15
-1.09643	-1.03631e-14		1.09643	-8.88892e-15
-1.09751	-1.02212e-14		1.09751	-9.38213e-15
-1.09858	-1.03304e-14		1.09858	-9.51842e-15
-1.09966	-1.09233e-14		1.09966	-9.19755e-15
-1.10074	-1.0488e-14		1.10074	-8.30629e-15
-1.10181	-1.01792e-14		1.10181	-7.37569e-15
-1.10289	-1.0273e-14		1.10289	-7.81412e-15
-1.10396	-1.05139e-14		1.10396	-7.58386e-15
-1.10504	-9.57997e-15		1.10504	-7.34824e-15
-1.10611	-9.49616e-15		1.10611	-7.77797e-15
-1.10719	-9.10701e-15		1.10719	-8.1299e-15
-1.10826	-9.88988e-15		1.10826	-8.85629e-15
-1.10934	-9.46694e-15		1.10934	-7.91943e-15
-1.11042	-9.38192e-15		1.11042	-7.4985e-15
-1.11149	-9.39876e-15		1.11149	-8.54696e-15
-1.11257	-9.5934e-15		1.11257	-9.21672e-15
-1.11364	-9.23487e-15		1.11364	-8.39204e-15
-1.11472	-9.67216e-15		1.11472	-8.04306e-15
-1.11579	-9.55732e-15		1.11579	-8.069e-15
-1.11687	-9.6469e-15		1.11687	-8.2758e-15
-1.11795	-9.43579e-15		1.11795	-7.85134e-15
-1.11902	-9.46863e-15		1.11902	-8.32386e-15
-1.1201	-9.06172e-15		1.1201	-9.10345e-15
-1.12117	-9.133e-15		1.12117	-8.81258e-15
-1.12225	-8.63911e-15		1.12225	-8.30633e-15
-1.12332	-7.96266e-15		1.12332	-7.83967e-15
-1.1244	-8.66786e-15		1.1244	-8.8564e-15
-1.12548	-8.79094e-15		1.12548	-8.97652e-15
-1.12655	-8.53875e-15		1.12655	-8.89429e-15
-1.12763	-7.7982e-15		1.12763	-8.74527e-15
-1.1287	-8.20449e-15		1.1287	-9.08355e-15
-1.12978	-8.28982e-15		1.12978	-9.16888e-15
-1.13085	-8.34551e-15		1.13085	-8.41397e-15
-1.13193	-7.10724e-15		1.13193	-8.8517e-15
-1.13301	-7.22e-15		1.13301	-8.8679e-15
-1.13408	-8.46072e-15		1.13408	-9.39585e-15
-1.13516	-8.37151e-15		1.13516	-9.33649e-15
-1.13623	-9.01156e-15		1.13623	-9.13406e-15
-1.13731	-9.1655e-15		1.13731	-1.01937e-14
-1.13838	-1.04809e-14		1.13838	-9.90323e-15
-1.13946	-1.01489e-14		1.13946	-8.84132e-15
-1.14054	-9.33159e-15		1.14054	-8.67448e-15
-1.14161	-9.50499e-15		1.14161	-8.28551e-15
-1.14269	-9.92104e-15		1.14269	-8.25617e-15
-1.14376	-9.00628e-15		1.14376	-8.1422e-15
-1.14484	-9.21898e-15		1.14484	-7.33383e-15
-1.14591	-9.61567e-15		1.14591	-8.76837e-15
-1.14699	-9.78721e-15		1.14699	-8.927e-15
-1.14806	-9.57932e-15		1.14806	-8.58954e-15
-1.14914	-9.19674e-15		1.14914	-9.42705e-15
-1.15022	-1.03455e-14		1.15022	-1.0351e-14
-1.15129	-1.0629e-14		1.15129	-9.55713e-15
-1.15237	-9.91548e-15		1.15237	-8.77083e-15
-1.15344	-9.3564e-15		1.15344	-8.6397e-15
-1.15452	-9.37892e-15		1.15452	-8.76281e-15
-1.15559	-1.00636e-14		1.15559	-8.31491e-15
-1.15667	-9.55502e-15		1.15667	-7.60904e-15
-1.15775	-8.77076e-15		1.15775	-7.836e-15
-1.15882	-8.78043e-15		1.15882	-8.69436e-15
-1.1599	-9.24013e-15		1.1599	-9.37531e-15
-1.16097	-9.9448e-15		1.16097	-8.09106e-15
-1.16205	-1.01348e-14		1.16205	-7.99311e-15
-1.16312	-9.93869e-15		1.16312	-8.17568e-15
-1.1642	-1.07832e-14		1.1642	-8.53211e-15
-1.16528	-9.93688e-15		1.16528	-7.55147e-15
-1.16635	-1.02584e-14		1.16635	-8.04717e-15
-1.16743	-9.92258e-15		1.16743	-9.00469e-15
-1.1685	-1.08402e-14		1.1685	-9.2926e-15
-1.16958	-1.07486e-14		1.16958	-9.33241e-15
-1.17065	-1.01544e-14		1.17065	-9.48531e-15
-1.17173	-9.89474e-15		1.17173	-1.11101e-14
-1.17281	-1.01794e-14		1.17281	-1.0732e-14
-1.17388	-1.05792e-14		1.17388	-9.34651e-15
-1.17496	-1.01945e-14		1.17496	-1.01048e-14
-1.17603	-9.83827e-15		1.17603	-1.02567e-14
-1.17711	-1.00762e-14		1.17711	-9.95919e-15
-1.17818	-1.0078e-14		1.17818	-1.01281e-14
-1.17926	-1.09226e-14		1.17926	-9.98836e-15
-1.18034	-1.13233e-14		1.18034	-1.0026e-14
-1.18141	-1.07808e-14		1.18141	-1.01401e-14
-1.18249	-1.01056e-14		1.18249	-9.28835e-15
-1.18356	-1.03914e-14		1.18356	-9.42634e-15
-1.18464	-9.90897e-15		1.18464	-9.66342e-15
-1.18571	-9.36139e-15		1.18571	-9.8796e-15
-1.18679	-9.93736e-15		1.18679	-9.4112e-15
-1.18786	-8.75862e-15		1.18786	-9.12967e-15
-1.18894	-8.08811e-15		1.18894	-9.36671e-15
-1.19002	-8.20593e-15		1.19002	-8.21049e-15
-1.19109	-7.58016e-15		1.19109	-7.85292e-15
-1.19217	-7.20063e-15		1.19217	-8.52975e-15
-1.19324	-8.49597e-15		1.19324	-8.40361e-15
-1.19432	-8.87477e-15		1.19432	-8.7162e-15
-1.19539	-9.58875e-15		1.19539	-7.67488e-15
-1.19647	-9.28351e-15		1.19647	-8.0805e-15
-1.19755	-1.02712e-14		1.19755	-8.64694e-15
-1.19862	-1.07809e-14		1.19862	-8.05844e-15
-1.1997	-1.01325e-14		1.1997	-6.80235e-15
-1.20077	-9.2494e-15		1.20077	-7.31808e-15
-1.20185	-9.53255e-15		1.20185	-7.49067e-15
-1.20292	-9.91443e-15		1.20292	-8.16657e-15
-1.204	-1.03271e-14		1.204	-7.2208e-15
-1.20508	-9.33214e-15		1.20508	-6.63754e-15
-1.20615	-9.94091e-15		1.20615	-6.39137e-15
-1.20723	-9.84488e-15		1.20723	-6.08949e-15
-1.2083	-9.43721e-15		1.2083	-6.10871e-15
-1.20938	-9.95252e-15		1.20938	-7.71389e-15
-1.21045	-1.0602e-14		1.21045	-8.972e-15
-1.21153	-1.08349e-14		1.21153	-9.28775e-15
-1.21261	-1.00091e-14		1.21261	-8.68552e-15
-1.21368	-8.76724e-15		1.21368	-7.49578e-15
-1.21476	-8.32551e-15		1.21476	-8.42603e-15
-1.21583	-9.00425e-15		1.21583	-8.23086e-15
-1.21691	-9.00175e-15		1.21691	-7.76559e-15
-1.21798	-8.84941e-15		1.21798	-8.76469e-15
-1.21906	-8.72791e-15		1.21906	-9.47804e-15
-1.22014	-9.50274e-15		1.22014	-8.85089e-15
-1.22121	-8.86677e-15		1.22121	-8.13097e-15
-1.22229	-8.99663e-15		1.22229	-7.97015e-15
-1.22336	-9.40454e-15		1.22336	-9.05156e-15
-1.22444	-1.11056e-14		1.22444	-8.59038e-15
-1.22551	-1.1576e-14		1.22551	-8.06669e-15
-1.22659	-1.02756e-14		1.22659	-7.45767e-15
-1.22766	-1.00385e-14		1.22766	-8.24982e-15
-1.22874	-1.02721e-14		1.22874	-8.11625e-15
-1.22982	-9.7811e-15		1.22982	-7.6017e-15
-1.23089	-9.53867e-15		1.23089	-7.36107e-15
-1.23197	-9.92994e-15		1.23197	-7.53197e-15
-1.23304	-1.04247e-14		1.23304	-6.8065e-15
-1.23412	-1.02886e-14		1.23412	-6.21728e-15
-1.23519	-1.04296e-14		1.23519	-7.29232e-15
-1.23627	-1.13559e-14		1.23627	-8.13515e-15
-1.23735	-1.21354e-14		1.23735	-7.80966e-15
-1.23842	-1.31114e-14		1.23842	-7.40051e-15
-1.2395	-1.2518e-14		1.2395	-8.17835e-15
-1.24057	-1.18423e-14		1.24057	-8.89798e-15
-1.24165	-1.14856e-14		1.24165	-8.9225e-15
-1.24272	-1.14754e-14		1.24272	-8.53222e-15
-1.2438	-1.14559e-14		1.2438	-8.12113e-15
-1.24488	-1.17989e-14		1.24488	-8.82512e-15
-1.24595	-1.1671e-14		1.24595	-8.51121e-15
-1.24703	-1.15336e-14		1.24703	-8.25338e-15
-1.2481	-1.12083e-14		1.2481	-8.84457e-15
-1.24918	-1.06617e-14		1.24918	-9.00959e-15
-1.25025	-1.08171e-14		1.25025	-8.6855e-15
-1.25133	-1.06838e-14		1.25133	-8.43068e-15
-1.25241	-1.01105e-14		1.25241	-9.27328e-15
-1.25348	-9.93262e-15		1.25348	-9.24869e-15
-1.25456	-9.92995e-15		1.25456	-8.84037e-15
-1.25563	-9.8599e-15		1.25563	-7.91675e-15
-1.25671	-8.86332e-15		1.25671	-8.06143e-15
-1.25778	-9.4953e-15		1.25778	-8.76022e-15
-1.25886	-1.02066e-14		1.25886	-8.18132e-15
-1.25994	-1.02153e-14		1.25994	-7.61812e-15
-1.26101	-9.7193e-15		1.26101	-8.11432e-15
-1.26209	-9.95873e-15		1.26209	-7.80023e-15
-1.26316	-1.02729e-14		1.26316	-7.47329e-15
-1.26424	-1.0226e-14		1.26424	-7.563e-15
-1.26531	-1.00863e-14		1.26531	-7.62652e-15
-1.26639	-1.00345e-14		1.26639	-6.55545e-15
-1.26746	-1.1524e-14		1.26746	-6.00344e-15
-1.26854	-1.13686e-14		1.26854	-6.50835e-15
-1.26962	-1.09152e-14		1.26962	-6.60343e-15
-1.27069	-1.22261e-14		1.27069	-8.16489e-15
-1.27177	-1.30214e-14		1.27177	-8.93402e-15
-1.27284	-1.29317e-14		1.27284	-7.78263e-15
-1.27392	-1.16771e-14		1.27392	-8.5804e-15
-1.27499	-1.18822e-14		1.27499	-8.64635e-15
-1.27607	-1.25603e-14		1.27607	-9.08256e-15
-1.27715	-1.24102e-14		1.27715	-8.26193e-15
-1.27822	-1.17455e-14		1.27822	-7.67831e-15
-1.2793	-1.25395e-14		1.2793	-7.91262e-15
-1.28037	-1.36405e-14		1.28037	-7.73505e-15
-1.28145	-1.46297e-14		1.28145	-7.76379e-15
-1.28252	-1.34676e-14		1.28252	-7.81882e-15
-1.2836	-1.30694e-14		1.2836	-8.22408e-15
-1.28468	-1.42079e-14		1.28468	-8.37428e-15
-1.28575	-1.46857e-14		1.28575	-7.20878e-15
-1.28683	-1.46467e-14		1.28683	-6.79881e-15
-1.2879	-1.47103e-14		1.2879	-7.79868e-15
-1.28898	-1.49345e-14		1.28898	-8.264e-15
-1.29005	-1.44076e-14		1.29005	-7.64468e-15
-1.29113	-1.41253e-14		1.29113	-7.71858e-15
-1.29221	-1.41026e-14		1.29221	-7.90397e-15
-1.29328	-1.51137e-14		1.29328	-8.01978e-15
-1.29436	-1.52851e-14		1.29436	-7.92071e-15
-1.29543	-1.4922e-14		1.29543	-7.86588e-15
-1.29651	-1.44921e-14		1.29651	-8.57823e-15
-1.29758	-1.41992e-14		1.29758	-8.26178e-15
-1.29866	-1.36575e-14		1.29866	-7.25905e-15
-1.29974	-1.25412e-14		1.29974	-7.62224e-15
-1.30081	-1.32244e-14		1.30081	-8.06165e-15
-1.30189	-1.43435e-14		1.30189	-7.40878e-15
-1.30296	-1.51925e-14		1.30296	-6.55965e-15
-1.30404	-1.46539e-14		1.30404	-5.55386e-15
-1.30511	-1.51364e-14		1.30511	-5.51812e-15
-1.30619	-1.52832e-14		1.30619	-5.82703e-15
-1.30726	-1.54838e-14		1.30726	-5.57249e-15
-1.30834	-1.4844e-14		1.30834	-5.84072e-15
-1.30942	-1.55154e-14		1.30942	-5.52876e-15
-1.31049	-1.62863e-14		1.31049	-4.51009e-15
-1.31157	-1.63189e-14		1.31157	-4.24193e-15
-1.31264	-1.54409e-14		1.31264	-3.59299e-15
-1.31372	-1.64274e-14		1.31372	-4.13331e-15
-1.31479	-1.81056e-14		1.31479	-4.20266e-15
-1.31587	-1.70873e-14		1.31587	-4.52263e-15
-1.31695	-1.65019e-14		1.31695	-3.96015e-15
-1.31802	-1.66778e-14		1.31802	-4.54737e-15
-1.3191	-1.7018e-14		1.3191	-4.76552e-15
-1.32017	-1.61759e-14		1.32017	-4.28527e-15
-1.32125	-1.579e-14		1.32125	-4.44676e-15
-1.32232	-1.67513e-14		1.32232	-4.61138e-15
-1.3234	-1.71091e-14		1.3234	-4.73217e-15
-1.32448	-1.71287e-14		1.32448	-4.0649e-15
-1.32555	-1.75798e-14		1.32555	-2.9697e-15
-1.32663	-1.72774e-14		1.32663	-3.68851e-15
-1.3277	-1.75176e-14		1.3277	-3.22896e-15
-1.32878	-1.77385e-14		1.32878	-2.5658e-15
-1.32985	-1.75611e-14		1.32985	-2.92375e-15
-1.33093	-1.77271e-14		1.33093	-3.65818e-15
-1.33201	-1.84488e-14		1.33201	-3.47998e-15
-1.33308	-1.87085e-14		1.33308	-2.77433e-15
-1.33416	-1.76057e-14		1.33416	-3.08337e-15
-1.33523	-1.83902e-14		1.33523	-3.33545e-15
-1.33631	-1.88431e-14		1.33631	-3.36038e-15
-1.33738	-1.90581e-14		1.33738	-2.92699e-15
-1.33846	-1.87094e-14		1.33846	-2.18853e-15
-1.33954	-1.88585e-14		1.33954	-3.14837e-15
-1.34061	-1.95366e-14		1.34061	-2.83021e-15
-1.34169	-2.03555e-14		1.34169	-2.2673e-15
-1.34276	-2.05577e-14		1.34276	-2.06851e-15
-1.34384	-2.03628e-14		1.34384	-2.70677e-15
-1.34491	-2.106e-14		1.34491	-2.79227e-15
-1.34599	-2.22523e-14		1.34599	-2.07984e-15
-1.34706	-2.24723e-14		1.34706	-2.43405e-15
-1.34814	-2.36218e-14		1.34814	-3.01272e-15
-1.34922	-2.42624e-14		1.34922	-2.9832e-15
-1.35029	-2.36427e-14		1.35029	-2.46041e-15
-1.35137	-2.2729e-14		1.35137	-2.01736e-15
-1.35244	-2.3131e-14		1.35244	-1.35728e-15
-1.35352	-2.39346e-14		1.35352	-1.11126e-15
-1.35459	-2.34493e-14		1.35459	-1.16455e-15
-1.35567	-2.31038e-14		1.35567	-8.81665e-16
-1.35675	-2.42008e-14		1.35675	2.60882e-16
-1.35782	-2.53913e-14		1.35782	5.46589e-16
-1.3589	-2.37359e-14		1.3589	1.26275e-15
-1.35997	-2.35521e-14		1.35997	4.46761e-16
-1.36105	-2.30732e-14		1.36105	4.92535e-16
-1.36212	-2.39269e-14		1.36212	9.31997e-16
-1.3632	-2.38132e-14		1.3632	2.56896e-15
-1.36428	-2.35417e-14		1.36428	1.05331e-15
-1.36535	-2.38564e-14		1.36535	1.42872e-16
-1.36643	-2.43043e-14		1.36643	1.79753e-16
-1.3675	-2.46068e-14		1.3675	7.61362e-16
-1.36858	-2.45231e-14		1.36858	9.37706e-16
-1.36965	-2.57366e-14		1.36965	4.73899e-16
-1.37073	-2.62257e-14		1.37073	1.02251e-15
-1.37181	-2.61159e-14		1.37181	1.99754e-15
-1.37288	-2.58168e-14		1.37288	1.96392e-15
-1.37396	-2.53946e-14		1.37396	1.63341e-15
-1.37503	-2.67656e-14		1.37503	2.03611e-15
-1.37611	-2.73579e-14		1.37611	3.42489e-15
-1.37718	-2.62074e-14		1.37718	3.12648e-15
-1.37826	-2.67125e-14		1.37826	2.21033e-15
-1.37934	-2.67898e-14		1.37934	2.74763e-15
-1.38041	-2.69512e-14		1.38041	2.56337e-15
-1.38149	-2.71287e-14		1.38149	2.85289e-15
-1.38256	-2.72735e-14		1.38256	2.04239e-15
-1.38364	-2.81436e-14		1.38364	3.46458e-15
-1.38471	-2.79439e-14		1.38471	4.89997e-15
-1.38579	-2.81827e-14		1.38579	5.31968e-15
-1.38686	-2.82202e-14		1.38686	4.48291e-15
-1.38794	-2.95414e-14		1.38794	4.76099e-15
-1.38902	-2.99594e-14		1.38902	5.34351e-15
-1.39009	-3.03377e-14		1.39009	6.08893e-15
-1.39117	-2.9965e-14		1.39117	5.43499e-15
-1.39224	-3.11952e-14		1.39224	6.37006e-15
-1.39332	-3.1745e-14		1.39332	6.80651e-15
-1.39439	-3.14697e-14		1.39439	7.22038e-15
-1.39547	-3.21137e-14		1.39547	6.44341e-15
-1.39655	-3.36243e-14		1.39655	7.24628e-15
-1.39762	-3.30056e-14		1.39762	7.2779e-15
-1.3987	-3.2572e-14		1.3987	7.46984e-15
-1.39977	-3.31617e-14		1.39977	6.91913e-15
-1.40085	-3.36374e-14		1.40085	6.70037e-15
-1.40192	-3.41448e-14		1.40192	7.35782e-15
-1.403	-3.38868e-14		1.403	7.3586e-15
-1.40408	-3.30623e-14		1.40408	7.05067e-15
-1.40515	-3.38158e-14		1.40515	6.96586e-15
-1.40623	-3.40494e-14		1.40623	7.94472e-15
-1.4073	-3.3685e-14		1.4073	8.78905e-15
-1.40838	-3.38493e-14		1.40838	8.29181e-15
-1.40945	-3.50824e-14		1.40945	8.33615e-15
-1.41053	-3.53087e-14		1.41053	9.00434e-15
-1.41161	-3.51327e-14		1.41161	8.65474e-15
-1.41268	-3.61954e-14		1.41268	8.45958e-15
-1.41376	-3.64446e-14		1.41376	1.0048e-14
-1.41483	-3.67281e-14		1.41483	1.23212e-14
-1.41591	-3.63106e-14		1.41591	1.28139e-14
-1.41698	-3.68991e-14		1.41698	1.20328e-14
-1.41806	-3.77582e-14		1.41806	1.25043e-14
-1.41914	-3.69221e-14		1.41914	1.3023e-14
-1.42021	-3.63909e-14		1.42021	1.368e-14
-1.42129	-3.7456e-14		1.42129	1.33263e-14
-1.42236	-3.86393e-14		1.42236	1.37216e-14
-1.42344	-3.93035e-14		1.42344	1.51848e-14
-1.42451	-3.98394e-14		1.42451	1.52074e-14
-1.42559	-4.00778e-14		1.42559	1.3829e-14
-1.42666	-4.1085e-14		1.42666	1.31892e-14
-1.42774	-4.09473e-14		1.42774	1.37846e-14
-1.42882	-4.09796e-14		1.42882	1.42081e-14
-1.42989	-4.17124e-14		1.42989	1.41485e-14
-1.43097	-4.17324e-14		1.43097	1.41894e-14
-1.43204	-4.24167e-14		1.43204	1.5549e-14
-1.43312	-4.2511e-14		1.43312	1.56219e-14
-1.43419	-4.23519e-14		1.43419	1.62014e-14
-1.43527	-4.39415e-14		1.43527	1.65622e-14
-1.43635	-4.48325e-14		1.43635	1.78637e-14
-1.43742	-4.46632e-14		1.43742	1.72584e-14
-1.4385	-4.55626e-14		1.4385	1.6447e-14
-1.43957	-4.57331e-14		1.43957	1.73436e-14
-1.44065	-4.60762e-14		1.44065	1.74474e-14
-1.44172	-4.5536e-14		1.44172	1.84636e-14
-1.4428	-4.49092e-14		1.4428	1.89658e-14
-1.44388	-4.53377e-14		1.44388	2.01421e-14
-1.44495	-4.47401e-14		1.44495	2.06621e-14
-1.44603	-4.54027e-14		1.44603	2.13511e-14
-1.4471	-4.57625e-14		1.4471	2.17496e-14
-1.44818	-4.65964e-14		1.44818	2.24894e-14
-1.44925	-4.58216e-14		1.44925	2.27035e-14
-1.45033	-4.60248e-14		1.45033	2.36043e-14
-1.45141	-4.67851e-14		1.45141	2.34631e-14
-1.45248	-4.79479e-14		1.45248	2.36982e-14
-1.45356	-4.69279e-14		1.45356	2.47994e-14
-1.45463	-4.74705e-14		1.45463	2.4987e-14
-1.45571	-4.80669e-14		1.45571	2.43014e-14
-1.45678	-4.94639e-14		1.45678	2.52829e-14
-1.45786	-4.9993e-14		1.45786	2.6418e-14
-1.45894	-4.9884e-14		1.45894	2.64183e-14
-1.46001	-5.05346e-14		1.46001	2.59761e-14
-1.46109	-5.11284e-14		1.46109	2.62247e-14
-1.46216	-5.18267e-14		1.46216	2.71349e-14
-1.46324	-5.16799e-14		1.46324	2.70202e-14
-1.46431	-5.22536e-14		1.46431	2.59048e-14
-1.46539	-5.28371e-14		1.46539	2.64759e-14
-1.46646	-5.19785e-14		1.46646	2.70175e-14
-1.46754	-5.23484e-14		1.46754	2.75753e-14
-1.46862	-5.24563e-14		1.46862	2.7699e-14
-1.46969	-5.293e-14		1.46969	2.83165e-14
-1.47077	-5.32345e-14		1.47077	3.01496e-14
-1.47184	-5.35489e-14		1.47184	3.02468e-14
-1.47292	-5.40223e-14		1.47292	3.03919e-14
-1.47399	-5.51131e-14		1.47399	3.0852e-14
-1.47507	-5.47712e-14		1.47507	3.19267e-14
-1.47615	-5.49722e-14		1.47615	3.24731e-14
-1.47722	-5.57389e-14		1.47722	3.2475e-14
-1.4783	-5.69425e-14		1.4783	3.18951e-14
-1.47937	-5.69121e-14		1.47937	3.27321e-14
-1.48045	-5.56937e-14		1.48045	3.20465e-14
-1.48152	-5.63597e-14		1.48152	3.23333e-14
-1.4826	-5.76738e-14		1.4826	3.28762e-14
-1.48368	-5.82863e-14		1.48368	3.38255e-14
-1.48475	-5.86641e-14		1.48475	3.37623e-14
-1.48583	-5.95621e-14		1.48583	3.43758e-14
-1.4869	-5.98305e-14		1.4869	3.41373e-14
-1.48798	-5.93872e-14		1.48798	3.43232e-14
-1.48905	-5.98153e-14		1.48905	3.37866e-14
-1.49013	-5.93116e-14		1.49013	3.45133e-14
-1.49121	-5.97125e-14		1.49121	3.5026e-14
-1.49228	-6.06968e-14		1.49228	3.65178e-14
-1.49336	-6.10953e-14		1.49336	3.69548e-14
-1.49443	-6.14092e-14		1.49443	3.68312e-14
-1.49551	-6.27099e-14		1.49551	3.74121e-14
-1.49658	-6.28879e-14		1.49658	3.86203e-14
-1.49766	-6.24361e-14		1.49766	3.80786e-14
-1.49874	-6.27232e-14		1.49874	3.85048e-14
-1.49981	-6.43006e-14		1.49981	3.87566e-14
-1.50089	-6.39355e-14		1.50089	3.94828e-14
-1.50196	-6.42689e-14		1.50196	4.04477e-14
-1.50304	-6.45393e-14		1.50304	4.13348e-14
-1.50411	-6.58711e-14		1.50411	4.1911e-14
-1.50519	-6.62253e-14		1.50519	4.29008e-14
-1.50626	-6.53583e-14		1.50626	4.31679e-14
-1.50734	-6.55202e-14		1.50734	4.25252e-14
-1.50842	-6.51763e-14		1.50842	4.25803e-14
-1.50949	-6.48894e-14		1.50949	4.37934e-14
-1.51057	-6.47301e-14		1.51057	4.32845e-14
-1.51164	-6.54192e-14		1.51164	4.32115e-14
-1.51272	-6.64153e-14		1.51272	4.39627e-14
-1.51379	-6.63182e-14		1.51379	4.44785e-14
-1.51487	-6.58441e-14		1.51487	4.43136e-14
-1.51595	-6.67135e-14		1.51595	4.47136e-14
-1.51702	-6.77488e-14		1.51702	4.55351e-14
-1.5181	-6.78919e-14		1.5181	4.60677e-14
-1.51917	-6.77291e-14		1.51917	4.66591e-14
-1.52025	-6.9143e-14		1.52025	4.65152e-14
-1.52132	-7.09411e-14		1.52132	4.60259e-14
-1.5224	-7.12979e-14		1.5224	4.82854e-14
-1.52348	-7.09459e-14		1.52348	4.81672e-14
-1.52455	-7.10213e-14		1.52455	4.88123e-14
-1.52563	-7.27683e-14		1.52563	5.02328e-14
-1.5267	-7.26357e-14		1.5267	5.0554e-14
-1.52778	-7.27415e-14		1.52778	5.07591e-14
-1.52885	-7.38604e-14		1.52885	5.07407e-14
-1.52993	-7.48673e-14		1.52993	5.18914e-14
-1.53101	-7.48407e-14		1.53101	5.20047e-14
-1.53208	-7.38784e-14		1.53208	5.24466e-14
-1.53316	-7.55977e-14		1.53316	5.27261e-14
-1.53423	-7.67648e-14		1.53423	5.34656e-14
-1.53531	-7.7035e-14		1.53531	5.50125e-14
-1.53638	-7.70412e-14		1.53638	5.56304e-14
-1.53746	-7.63618e-14		1.53746	5.61162e-14
-1.53854	-7.70831e-14		1.53854	5.67129e-14
-1.53961	-7.73351e-14		1.53961	5.84877e-14
-1.54069	-7.77002e-14		1.54069	5.80457e-14
-1.54176	-7.8707e-14		1.54176	5.809e-14
-1.54284	-7.92636e-14		1.54284	5.78999e-14
-1.54391	-7.90175e-14		1.54391	5.91067e-14
-1.54499	-7.86968e-14		1.54499	5.86641e-14
-1.54606	-7.9379e-14		1.54606	5.86993e-14
-1.54714	-8.03019e-14		1.54714	6.01029e-14
-1.54822	-8.02695e-14		1.54822	6.09807e-14
-1.54929	-7.96231e-14		1.54929	6.12055e-14
-1.55037	-7.98024e-14		1.55037	6.13055e-14
-1.55144	-8.05734e-14		1.55144	6.18697e-14
-1.55252	-8.08095e-14		1.55252	6.26841e-14
-1.55359	-8.05793e-14		1.55359	6.31895e-14
-1.55467	-8.11346e-14		1.55467	6.30656e-14
-1.55575	-8.1609e-14		1.55575	6.33439e-14
-1.55682	-8.27471e-14		1.55682	6.4348e-14
-1.5579	-8.30695e-14		1.5579	6.45471e-14
-1.55897	-8.28672e-14		1.55897	6.44875e-14
-1.56005	-8.2949e-14		1.56005	6.52995e-14
-1.56112	-8.35844e-14		1.56112	6.637e-14
-1.5622	-8.29068e-14		1.5622	6.70829e-14
-1.56328	-8.35932e-14		1.56328	6.78735e-14
-1.56435	-8.46489e-14		1.56435	6.85697e-14
-1.56543	-8.48117e-14		1.56543	7.00126e-14
-1.5665	-8.49304e-14		1.5665	6.93044e-14
-1.56758	-8.61124e-14		1.56758	6.97632e-14
-1.56865	-8.70128e-14		1.56865	7.11664e-14
-1.56973	-8.80588e-14		1.56973	7.22571e-14
-1.57081	-8.77449e-14		1.57081	7.23609e-14
-1.57188	-8.7418e-14		1.57188	7.21447e-14
-1.57296	-8.86494e-14		1.57296	7.21572e-14
-1.57403	-8.89046e-14		1.57403	7.27471e-14
-1.57511	-8.90588e-14		1.57511	7.24305e-14
-1.57618	-8.8764e-14		1.57618	7.27357e-14
-1.57726	-9.01551e-14		1.57726	7.33838e-14
-1.57834	-9.09311e-14		1.57834	7.52837e-14
-1.57941	-9.10153e-14		1.57941	7.39697e-14
-1.58049	-9.20994e-14		1.58049	7.38746e-14
-1.58156	-9.2671e-14		1.58156	7.46705e-14
-1.58264	-9.31519e-14		1.58264	7.65587e-14
-1.58371	-9.33391e-14		1.58371	7.74204e-14
-1.58479	-9.40974e-14		1.58479	7.74461e-14
-1.58586	-9.43903e-14		1.58586	7.79776e-14
-1.58694	-9.49226e-14		1.58694	7.87469e-14
-1.58802	-9.41297e-14		1.58802	7.95946e-14
-1.58909	-9.52854e-14		1.58909	8.05766e-14
-1.59017	-9.57587e-14		1.59017	8.09909e-14
-1.59124	-9.64914e-14		1.59124	8.10407e-14
-1.59232	-9.62787e-14		1.59232	8.0598e-14
-1.59339	-9.64177e-14		1.59339	8.1001e-14
-1.59447	-9.75163e-14		1.59447	8.14284e-14
-1.59555	-9.73474e-14		1.59555	8.19667e-14
-1.59662	-9.70303e-14		1.59662	8.18331e-14
-1.5977	-9.73654e-14		1.5977	8.19197e-14
-1.59877	-9.88121e-14		1.59877	8.30323e-14
-1.59985	-9.95603e-14		1.59985	8.38954e-14
-1.60092	-9.96662e-14		1.60092	8.44815e-14
-1.602	-9.99789e-14		1.602	8.48032e-14
-1.60308	-1.01225e-13		1.60308	8.56007e-14
-1.60415	-1.00608e-13		1.60415	8.64187e-14
-1.60523	-1.00507e-13		1.60523	8.69529e-14
-1.6063	-1.01611e-13		1.6063	8.67972e-14
-1.60738	-1.0153e-13		1.60738	8.73067e-14
-1.60845	-1.0123e-13		1.60845	8.79478e-14
-1.60953	-1.01044e-13		1.60953	8.75699e-14
-1.61061	-1.01252e-13		1.61061	8.7285e-14
-1.61168	-1.02449e-13		1.61168	8.78036e-14
-1.61276	-1.02927e-13		1.61276	8.93461e-14
-1.61383	-1.02571e-13		1.61383	9.03714e-14
-1.61491	-1.03396e-13		1.61491	9.07309e-14
-1.61598	-1.04893e-13		1.61598	9.10782e-14
-1.61706	-1.05196e-13		1.61706	9.2374e-14
-1.61814	-1.05414e-13		1.61814	9.21871e-14
-1.61921	-1.06337e-13		1.61921	9.24346e-14
-1.62029	-1.07575e-13		1.62029	9.23672e-14
-1.62136	-1.07532e-13		1.62136	9.32467e-14
-1.62244	-1.07079e-13		1.62244	9.38004e-14
-1.62351	-1.07046e-13		1.62351	9.38e-14
-1.62459	-1.08053e-13		1.62459	9.41982e-14
-1.62566	-1.07502e-13		1.62566	9.55295e-14
-1.62674	-1.07846e-13		1.62674	9.65431e-14
-1.62782	-1.09008e-13		1.62782	9.58068e-14
-1.62889	-1.09871e-13		1.62889	9.68204e-14
-1.62997	-1.09647e-13		1.62997	9.73745e-14
-1.63104	-1.08565e-13		1.63104	9.75272e-14
-1.63212	-1.08756e-13		1.63212	9.81446e-14
-1.63319	-1.09125e-13		1.63319	9.86551e-14
-1.63427	-1.0886e-13		1.63427	9.93774e-14
-1.63535	-1.09724e-13		1.63535	9.87742e-14
-1.63642	-1.1041e-13		1.63642	9.89306e-14
-1.6375	-1.11555e-13		1.6375	1.00152e-13
-1.63857	-1.12138e-13		1.63857	1.00154e-13
-1.63965	-1.11752e-13		1.63965	1.00783e-13
-1.64072	-1.12071e-13		1.64072	1.00145e-13
-1.6418	-1.12761e-13		1.6418	1.00157e-13
-1.64288	-1.12274e-13		1.64288	1.01105e-13
-1.64395	-1.12503e-13		1.64395	1.01929e-13
-1.64503	-1.12994e-13		1.64503	1.01458e-13
-1.6461	-1.13939e-13		1.6461	1.02652e-13
-1.64718	-1.13618e-13		1.64718	1.03957e-13
-1.64825	-1.13983e-13		1.64825	1.0328e-13
-1.64933	-1.14922e-13		1.64933	1.039e-13
-1.65041	-1.16693e-13		1.65041	1.04136e-13
-1.65148	-1.17181e-13		1.65148	1.05361e-13
-1.65256	-1.16598e-13		1.65256	1.05115e-13
-1.65363	-1.16738e-13		1.65363	1.0553e-13
-1.65471	-1.18131e-13		1.65471	1.06878e-13
-1.65578	-1.17526e-13		1.65578	1.07879e-13
-1.65686	-1.16632e-13		1.65686	1.08054e-13
-1.65794	-1.17395e-13		1.65794	1.08143e-13
-1.65901	-1.19051e-13		1.65901	1.09594e-13
-1.66009	-1.19339e-13		1.66009	1.10146e-13
-1.66116	-1.1949e-13		1.66116	1.11169e-13
-1.66224	-1.19603e-13		1.66224	1.09864e-13
-1.66331	-1.20804e-13		1.66331	1.10726e-13
-1.66439	-1.21484e-13		1.66439	1.10972e-13
-1.66546	-1.20992e-13		1.66546	1.11334e-13
-1.66654	-1.21383e-13		1.66654	1.10873e-13
-1.66762	-1.21832e-13		1.66762	1.12935e-13
-1.66869	-1.21495e-13		1.66869	1.13645e-13
-1.66977	-1.21437e-13		1.66977	1.13165e-13
-1.67084	-1.22554e-13		1.67084	1.12594e-13
-1.67192	-1.23507e-13		1.67192	1.14353e-13
-1.67299	-1.23745e-13		1.67299	1.15763e-13
-1.67407	-1.22732e-13		1.67407	1.15547e-13
-1.67515	-1.22941e-13		1.67515	1.14871e-13
-1.67622	-1.23957e-13		1.67622	1.15184e-13
-1.6773	-1.24943e-13		1.6773	1.15697e-13
-1.67837	-1.23721e-13		1.67837	1.16287e-13
-1.67945	-1.23744e-13		1.67945	1.1641e-13
-1.68052	-1.25468e-13		1.68052	1.17216e-13
-1.6816	-1.25496e-13		1.6816	1.17868e-13
-1.68268	-1.25163e-13		1.68268	1.17301e-13
-1.68375	-1.26699e-13		1.68375	1.17297e-13
-1.68483	-1.27768e-13		1.68483	1.17755e-13
-1.6859	-1.27734e-13		1.6859	1.1771e-13
-1.68698	-1.27463e-13		1.68698	1.17691e-13
-1.68805	-1.28565e-13		1.68805	1.17861e-13
-1.68913	-1.29583e-13		1.68913	1.18691e-13
-1.69021	-1.29435e-13		1.69021	1.19914e-13
-1.69128	-1.28464e-13		1.69128	1.21054e-13
-1.69236	-1.28631e-13		1.69236	1.2066e-13
-1.69343	-1.29659e-13		1.69343	1.20934e-13
-1.69451	-1.30491e-13		1.69451	1.22544e-13
-1.69558	-1.30418e-13		1.69558	1.22198e-13
-1.69666	-1.3096e-13		1.69666	1.22156e-13
-1.69774	-1.31304e-13		1.69774	1.23421e-13
-1.69881	-1.32127e-13		1.69881	1.23905e-13
-1.69989	-1.3042e-13		1.69989	1.24403e-13
-1.70096	-1.31668e-13		1.70096	1.24126e-13
-1.70204	-1.32356e-13		1.70204	1.24138e-13
-1.70311	-1.31668e-13		1.70311	1.24565e-13
-1.70419	-1.31603e-13		1.70419	1.24304e-13
-1.70526	-1.32379e-13		1.70526	1.25244e-13
-1.70634	-1.33284e-13		1.70634	1.26531e-13
-1.70742	-1.33419e-13		1.70742	1.27616e-13
-1.70849	-1.33706e-13		1.70849	1.27952e-13
-1.70957	-1.33476e-13		1.70957	1.27789e-13
-1.71064	-1.35345e-13		1.71064	1.28834e-13
-1.71172	-1.35916e-13		1.71172	1.29439e-13
-1.71279	-1.35586e-13		1.71279	1.29104e-13
-1.71387	-1.35624e-13		1.71387	1.29041e-13
-1.71495	-1.35777e-13		1.71495	1.29581e-13
-1.71602	-1.35747e-13		1.71602	1.30509e-13
-1.7171	-1.35205e-13		1.7171	1.31118e-13
-1.71817	-1.35505e-13		1.71817	1.30424e-13
-1.71925	-1.37699e-13		1.71925	1.30797e-13
-1.72032	-1.37366e-13		1.72032	1.31045e-13
-1.7214	-1.36583e-13		1.7214	1.31497e-13
-1.72248	-1.37156e-13		1.72248	1.3192e-13
-1.72355	-1.38479e-13		1.72355	1.32271e-13
-1.72463	-1.39065e-13		1.72463	1.33843e-13
-1.7257	-1.39308e-13		1.7257	1.33587e-13
-1.72678	-1.39249e-13		1.72678	1.33367e-13
-1.72785	-1.39288e-13		1.72785	1.33888e-13
-1.72893	-1.39718e-13		1.72893	1.33842e-13
-1.73001	-1.3971e-13		1.73001	1.34e-13
-1.73108	-1.40441e-13		1.73108	1.33631e-13
-1.73216	-1.41707e-13		1.73216	1.3416e-13
-1.73323	-1.42322e-13		1.73323	1.34706e-13
-1.73431	-1.41983e-13		1.73431	1.34363e-13
-1.73538	-1.41907e-13		1.73538	1.35357e-13
-1.73646	-1.42369e-13		1.73646	1.36757e-13
-1.73754	-1.42357e-13		1.73754	1.36693e-13
-1.73861	-1.41322e-13		1.73861	1.37954e-13
-1.73969	-1.4193e-13		1.73969	1.37026e-13
-1.74076	-1.43094e-13		1.74076	1.37825e-13
-1.74184	-1.42831e-13		1.74184	1.38563e-13
-1.74291	-1.43142e-13		1.74291	1.3834e-13
-1.74399	-1.43095e-13		1.74399	1.38531e-13
-1.74506	-1.44612e-13		1.74506	1.38969e-13
-1.74614	-1.44453e-13		1.74614	1.39753e-13
-1.74722	-1.43545e-13		1.74722	1.38655e-13
-1.74829	-1.43103e-13		1.74829	1.39466e-13
-1.74937	-1.44374e-13		1.74937	1.40255e-13
-1.75044	-1.4492e-13		1.75044	1.40675e-13
-1.75152	-1.43995e-13		1.75152	1.40448e-13
-1.75259	-1.44561e-13		1.75259	1.39857e-13
-1.75367	-1.44586e-13		1.75367	1.41259e-13
-1.75475	-1.44526e-13		1.75475	1.4249e-13
-1.75582	-1.45427e-13		1.75582	1.42204e-13
-1.7569	-1.46088e-13		1.7569	1.41901e-13
-1.75797	-1.46621e-13		1.75797	1.43514e-13
-1.75905	-1.46663e-13		1.75905	1.444e-13
-1.76012	-1.45906e-13		1.76012	1.44046e-13
-1.7612	-1.46895e-13		1.7612	1.4355e-13
-1.76228	-1.4842e-13		1.76228	1.44316e-13
-1.76335	-1.4796e-13		1.76335	1.44491e-13
-1.76443	-1.47194e-13		1.76443	1.44202e-13
-1.7655	-1.47482e-13		1.7655	1.44153e-13
-1.76658	-1.48382e-13		1.76658	1.44617e-13
-1.76765	-1.48699e-13		1.76765	1.45665e-13
-1.76873	-1.49044e-13		1.76873	1.45591e-13
-1.76981	-1.49219e-13		1.76981	1.45017e-13
-1.77088	-1.50555e-13		1.77088	1.4501e-13
-1.77196	-1.50439e-13		1.77196	1.465e-13
-1.77303	-1.50159e-13		1.77303	1.46775e-13
-1.77411	-1.50749e-13		1.77411	1.47043e-13
-1.77518	-1.51632e-13		1.77518	1.48333e-13
-1.77626	-1.51608e-13		1.77626	1.49424e-13
-1.77734	-1.50873e-13		1.77734	1.49317e-13
-1.77841	-1.50352e-13		1.77841	1.4892e-13
-1.77949	-1.51014e-13		1.77949	1.49829e-13
-1.78056	-1.51084e-13		1.78056	1.5007e-13
-1.78164	-1.51085e-13		1.78164	1.49709e-13
-1.78271	-1.51735e-13		1.78271	1.49252e-13
-1.78379	-1.52252e-13		1.78379	1.49283e-13
-1.78486	-1.51895e-13		1.78486	1.49897e-13
-1.78594	-1.5125e-13		1.78594	1.50178e-13
-1.78702	-1.52034e-13		1.78702	1.4999e-13
-1.78809	-1.5343e-13		1.78809	1.49927e-13
-1.78917	-1.5463e-13		1.78917	1.49318e-13
-1.79024	-1.54763e-13		1.79024	1.50084e-13
-1.79132	-1.55186e-13		1.79132	1.50269e-13
-1.79239	-1.55848e-13		1.79239	1.50463e-13
-1.79347	-1.55614e-13		1.79347	1.51818e-13
-1.79455	-1.55837e-13		1.79455	1.51691e-13
-1.79562	-1.57151e-13		1.79562	1.51729e-13
-1.7967	-1.56961e-13		1.7967	1.51928e-13
-1.79777	-1.56962e-13		1.79777	1.51845e-13
-1.79885	-1.56463e-13		1.79885	1.52122e-13
-1.79992	-1.57226e-13		1.79992	1.523e-13
-1.801	-1.57751e-13		1.801	1.5283e-13
-1.80208	-1.56742e-13		1.80208	1.52518e-13
-1.80315	-1.56166e-13		1.80315	1.5309e-13
-1.80423	-1.56678e-13		1.80423	1.53068e-13
-1.8053	-1.57884e-13		1.8053	1.53336e-13
-1.80638	-1.57769e-13		1.80638	1.53875e-13
-1.80745	-1.57497e-13		1.80745	1.54731e-13
-1.80853	-1.57579e-13		1.80853	1.54569e-13
-1.80961	-1.5816e-13		1.80961	1.5492e-13
-1.81068	-1.58165e-13		1.81068	1.56307e-13
-1.81176	-1.57962e-13		1.81176	1.56137e-13
-1.81283	-1.57709e-13		1.81283	1.55804e-13
-1.81391	-1.5773e-13		1.81391	1.55616e-13
-1.81498	-1.58208e-13		1.81498	1.56711e-13
-1.81606	-1.58431e-13		1.81606	1.56122e-13
-1.81714	-1.5791e-13		1.81714	1.5499e-13
-1.81821	-1.5876e-13		1.81821	1.55083e-13
-1.81929	-1.58808e-13		1.81929	1.55369e-13
-1.82036	-1.57611e-13		1.82036	1.54395e-13
-1.82144	-1.58134e-13		1.82144	1.55397e-13
-1.82251	-1.59614e-13		1.82251	1.55703e-13
-1.82359	-1.59556e-13		1.82359	1.56273e-13
-1.82466	-1.58706e-13		1.82466	1.56721e-13
-1.82574	-1.59373e-13		1.82574	1.5655e-13
-1.82682	-1.61207e-13		1.82682	1.56239e-13
-1.82789	-1.61453e-13		1.82789	1.56903e-13
-1.82897	-1.60578e-13		1.82897	1.57464e-13
-1.83004	-1.60694e-13		1.83004	1.5711e-13
-1.83112	-1.61146e-13		1.83112	1.57961e-13
-1.83219	-1.61083e-13		1.83219	1.58576e-13
-1.83327	-1.61051e-13		1.83327	1.5852e-13
-1.83435	-1.61604e-13		1.83435	1.58369e-13
-1.83542	-1.63561e-13		1.83542	1.59038e-13
-1.8365	-1.62797e-13		1.8365	1.59571e-13
-1.83757	-1.62162e-13		1.83757	1.6011e-13
-1.83865	-1.62226e-13		1.83865	1.59183e-13
-1.83972	-1.61922e-13		1.83972	1.6011e-13
-1.8408	-1.61798e-13		1.8408	1.60919e-13
-1.84188	-1.61659e-13		1.84188	1.61534e-13
-1.84295	-1.62083e-13		1.84295	1.61217e-13
-1.84403	-1.62185e-13		1.84403	1.61754e-13
-1.8451	-1.61539e-13		1.8451	1.62363e-13
-1.84618	-1.60587e-13		1.84618	1.62048e-13
-1.84725	-1.61477e-13		1.84725	1.62059e-13
-1.84833	-1.62812e-13		1.84833	1.6246e-13
-1.84941	-1.64005e-13		1.84941	1.62468e-13
-1.85048	-1.63341e-13		1.85048	1.6173e-13
-1.85156	-1.62396e-13		1.85156	1.62256e-13
-1.85263	-1.63646e-13		1.85263	1.62095e-13
-1.85371	-1.64174e-13		1.85371	1.62546e-13
-1.85478	-1.63629e-13		1.85478	1.61451e-13
-1.85586	-1.63407e-13		1.85586	1.61663e-13
-1.85694	-1.646e-13		1.85694	1.62034e-13
-1.85801	-1.63945e-13		1.85801	1.62514e-13
-1.85909	-1.63187e-13		1.85909	1.6276e-13
-1.86016	-1.63528e-13		1.86016	1.62208e-13
-1.86124	-1.64706e-13		1.86124	1.62299e-13
-1.86231	-1.64559e-13		1.86231	1.63082e-13
-1.86339	-1.6365e-13		1.86339	1.62367e-13
-1.86446	-1.64053e-13		1.86446	1.62493e-13
-1.86554	-1.64675e-13		1.86554	1.63951e-13
-1.86662	-1.64178e-13		1.86662	1.64509e-13
-1.86769	-1.64069e-13		1.86769	1.64694e-13
-1.86877	-1.63736e-13		1.86877	1.64537e-13
-1.86984	-1.6563e-13		1.86984	1.64632e-13
-1.87092	-1.65529e-13		1.87092	1.64837e-13
-1.87199	-1.65038e-13		1.87199	1.64317e-13
-1.87307	-1.65269e-13		1.87307	1.64132e-13
-1.87415	-1.66197e-13		1.87415	1.64482e-13
-1.87522	-1.66273e-13		1.87522	1.65068e-13
-1.8763	-1.65698e-13		1.8763	1.64778e-13
-1.87737	-1.65522e-13		1.87737	1.64173e-13
-1.87845	-1.65731e-13		1.87845	1.64977e-13
-1.87952	-1.65361e-13		1.87952	1.66038e-13
-1.8806	-1.64261e-13		1.8806	1.65909e-13
-1.88168	-1.63022e-13		1.88168	1.66108e-13
-1.88275	-1.64393e-13		1.88275	1.65684e-13
-1.88383	-1.65185e-13		1.88383	1.6657e-13
-1.8849	-1.65275e-13		1.8849	1.66916e-13
-1.88598	-1.65976e-13		1.88598	1.66031e-13
-1.88705	-1.67506e-13		1.88705	1.66108e-13
-1.88813	-1.6718e-13		1.88813	1.66633e-13
-1.88921	-1.67408e-13		1.88921	1.66988e-13
-1.89028	-1.67549e-13		1.89028	1.6672e-13
-1.89136	-1.68598e-13		1.89136	1.66444e-13
-1.89243	-1.687e-13		1.89243	1.66983e-13
-1.89351	-1.67267e-13		1.89351	1.67382e-13
-1.89458	-1.66536e-13		1.89458	1.65669e-13
-1.89566	-1.67458e-13		1.89566	1.66767e-13
-1.89674	-1.66954e-13		1.89674	1.67018e-13
-1.89781	-1.66274e-13		1.89781	1.67391e-13
-1.89889	-1.66526e-13		1.89889	1.6779e-13
-1.89996	-1.67765e-13		1.89996	1.68935e-13
-1.90104	-1.67745e-13		1.90104	1.68975e-13
-1.90211	-1.67674e-13		1.90211	1.69031e-13
-1.90319	-1.68047e-13		1.90319	1.68546e-13
-1.90426	-1.68774e-13		1.90426	1.68264e-13
-1.90534	-1.69645e-13		1.90534	1.67878e-13
-1.90642	-1.68811e-13		1.90642	1.67239e-13
-1.90749	-1.69652e-13		1.90749	1.65734e-13
-1.90857	-1.70613e-13		1.90857	1.66166e-13
-1.90964	-1.70483e-13		1.90964	1.67426e-13
-1.91072	-1.69397e-13		1.91072	1.68788e-13
-1.91179	-1.68765e-13		1.91179	1.68411e-13
-1.91287	-1.69817e-13		1.91287	1.68892e-13
-1.91395	-1.70801e-13		1.91395	1.69424e-13
-1.91502	-1.70057e-13		1.91502	1.67683e-13
-1.9161	-1.70019e-13		1.9161	1.67299e-13
-1.91717	-1.69875e-13		1.91717	1.67439e-13
-1.91825	-1.70605e-13		1.91825	1.67728e-13
-1.91932	-1.69484e-13		1.91932	1.68008e-13
-1.9204	-1.7023e-13		1.9204	1.68237e-13
-1.92148	-1.69857e-13		1.92148	1.6924e-13
-1.92255	-1.69436e-13		1.92255	1.69554e-13
-1.92363	-1.68499e-13		1.92363	1.69421e-13
-1.9247	-1.68976e-13		1.9247	1.69059e-13
-1.92578	-1.69513e-13		1.92578	1.68381e-13
-1.92685	-1.69857e-13		1.92685	1.68708e-13
-1.92793	-1.70038e-13		1.92793	1.68253e-13
-1.92901	-1.6952e-13		1.92901	1.68022e-13
-1.93008	-1.70352e-13		1.93008	1.68883e-13
-1.93116	-1.7e-13		1.93116	1.69106e-13
-1.93223	-1.69088e-13		1.93223	1.68468e-13
-1.93331	-1.70789e-13		1.93331	1.68287e-13
-1.93438	-1.72263e-13		1.93438	1.68982e-13
-1.93546	-1.71738e-13		1.93546	1.69697e-13
-1.93654	-1.70591e-13		1.93654	1.69421e-13
-1.93761	-1.70156e-13		1.93761	1.68754e-13
-1.93869	-1.72015e-13		1.93869	1.68618e-13
-1.93976	-1.71691e-13		1.93976	1.6855e-13
-1.94084	-1.71043e-13		1.94084	1.67939e-13
-1.94191	-1.70866e-13		1.94191	1.68707e-13
-1.94299	-1.7197e-13		1.94299	1.69501e-13
-1.94406	-1.71006e-13		1.94406	1.70334e-13
-1.94514	-1.69815e-13		1.94514	1.6958e-13
-1.94622	-1.7044e-13		1.94622	1.69272e-13
-1.94729	-1.71801e-13		1.94729	1.69788e-13
-1.94837	-1.71946e-13		1.94837	1.71103e-13
-1.94944	-1.71603e-13		1.94944	1.70509e-13
-1.95052	-1.71241e-13		1.95052	1.69669e-13
-1.95159	-1.71312e-13		1.95159	1.69822e-13
-1.95267	-1.71087e-13		1.95267	1.70042e-13
-1.95375	-1.70182e-13		1.95375	1.69686e-13
-1.95482	-1.69413e-13		1.95482	1.68867e-13
-1.9559	-1.70122e-13		1.9559	1.68953e-13
-1.95697	-1.7086e-13		1.95697	1.69327e-13
-1.95805	-1.70623e-13		1.95805	1.69981e-13
-1.95912	-1.7138e-13		1.95912	1.70369e-13
-1.9602	-1.73437e-13		1.9602	1.69905e-13
-1.96128	-1.72951e-13		1.96128	1.69956e-13
-1.96235	-1.72144e-13		1.96235	1.69183e-13
-1.96343	-1.71958e-13		1.96343	1.68176e-13
-1.9645	-1.72094e-13		1.9645	1.68528e-13
-1.96558	-1.72109e-13		1.96558	1.69499e-13
-1.96665	-1.71647e-13		1.96665	1.68766e-13
-1.96773	-1.71662e-13		1.96773	1.68645e-13
-1.96881	-1.72228e-13		1.96881	1.69036e-13
-1.96988	-1.72138e-13		1.96988	1.69798e-13
-1.97096	-1.7123e-13		1.97096	1.70072e-13
-1.97203	-1.7025e-13		1.97203	1.69458e-13
-1.97311	-1.71027e-13		1.97311	1.70205e-13
-1.97418	-1.71529e-13		1.97418	1.69858e-13
-1.97526	-1.71338e-13		1.97526	1.69283e-13
-1.97634	-1.7208e-13		1.97634	1.67764e-13
-1.97741	-1.72902e-13		1.97741	1.67887e-13
-1.97849	-1.72674e-13		1.97849	1.69139e-13
-1.97956	-1.72167e-13		1.97956	1.69761e-13
-1.98064	-1.7173e-13		1.98064	1.68776e-13
-1.98171	-1.72278e-13		1.98171	1.69294e-13
-1.98279	-1.7212e-13		1.98279	1.69976e-13
-1.98386	-1.71839e-13		1.98386	1.69415e-13
-1.98494	-1.71892e-13		1.98494	1.69903e-13
-1.98602	-1.7263e-13		1.98602	1.69748e-13
-1.98709	-1.73044e-13		1.98709	1.70356e-13
-1.98817	-1.72299e-13		1.98817	1.70593e-13
-1.98924	-1.7243e-13		1.98924	1.69784e-13
-1.99032	-1.73783e-13		1.99032	1.70797e-13
-1.99139	-1.73318e-13		1.99139	1.70639e-13
-1.99247	-1.73068e-13		1.99247	1.70046e-13
-1.99355	-1.73882e-13		1.99355	1.70022e-13
-1.99462	-1.7496e-13		1.99462	1.69979e-13
-1.9957	-1.75552e-13		1.9957	1.71155e-13
-1.99677	-1.74496e-13		1.99677	1.70464e-13
-1.99785	-1.74966e-13		1.99785	1.70431e-13
-1.99892	-1.76035e-13		1.99892	1.71955e-13
-2	-1.77007e-13		2	1.723e-13

## Sheet: dIdV(V) data
Scanning tunneling spectroscopy data of 5OS on bilayer NaCl/Au(111)
Bias (V)	dI/dV (A/V)		Bias (V)	dI/dV (A/V)
-0.0508757	8.01016e-15		0.0508757	-6.97475e-14
-0.0519514	4.27611e-14		0.0519514	-6.30755e-14
-0.053027	7.4789e-14		0.053027	-5.71904e-14
-0.0541027	1.02692e-13		0.0541027	-5.37174e-14
-0.0551784	1.25446e-13		0.0551784	-5.34646e-14
-0.0562541	1.42333e-13		0.0562541	-5.60753e-14
-0.0573297	1.529e-13		0.0573297	-6.00789e-14
-0.0584054	1.5694e-13		0.0584054	-6.33015e-14
-0.0594811	1.54447e-13		0.0594811	-6.34927e-14
-0.0605568	1.45566e-13		0.0605568	-5.89772e-14
-0.0616324	1.30576e-13		0.0616324	-4.91271e-14
-0.0627081	1.09983e-13		0.0627081	-3.44989e-14
-0.0637838	8.47124e-14		0.0637838	-1.65792e-14
-0.0648595	5.62969e-14		0.0648595	2.76724e-15
-0.0659351	2.69308e-14		0.0659351	2.1921e-14
-0.0670108	-7.32437e-16		0.0670108	3.99356e-14
-0.0680865	-2.40021e-14		0.0680865	5.65805e-14
-0.0691622	-4.064e-14		0.0691622	7.19931e-14
-0.0702378	-4.92256e-14		0.0702378	8.6122e-14
-0.0713135	-4.92924e-14		0.0713135	9.82446e-14
-0.0723892	-4.12713e-14		0.0723892	1.06812e-13
-0.0734649	-2.63754e-14		0.0734649	1.09731e-13
-0.0745405	-6.53066e-15		0.0745405	1.0502e-13
-0.0756162	1.56621e-14		0.0756162	9.16223e-14
-0.0766919	3.7068e-14		0.0766919	7.00955e-14
-0.0777676	5.44048e-14		0.0777676	4.29155e-14
-0.0788432	6.4893e-14		0.0788432	1.42113e-14
-0.0799189	6.69923e-14		0.0799189	-1.10803e-14
-0.0809946	6.09196e-14		0.0809946	-2.8474e-14
-0.0820703	4.86692e-14		0.0820703	-3.52653e-14
-0.0831459	3.34424e-14		0.0831459	-3.15067e-14
-0.0842216	1.86583e-14		0.0842216	-2.02558e-14
-0.0852973	6.91119e-15		0.0852973	-6.92073e-15
-0.086373	-7.21284e-16		0.086373	2.18397e-15
-0.0874486	-4.76657e-15		0.0874486	1.66779e-15
-0.0885243	-6.84646e-15		0.0885243	-1.1287e-14
-0.0896	-8.81922e-15		0.0896	-3.6001e-14
-0.0906757	-1.1952e-14		0.0906757	-6.84089e-14
-0.0917514	-1.64544e-14		0.0917514	-1.02164e-13
-0.092827	-2.15173e-14		0.092827	-1.30349e-13
-0.0939027	-2.57677e-14		0.0939027	-1.47221e-13
-0.0949784	-2.78822e-14		0.0949784	-1.49435e-13
-0.0960541	-2.7063e-14		0.0960541	-1.36441e-13
-0.0971297	-2.31905e-14		0.0971297	-1.10072e-13
-0.0982054	-1.66407e-14		0.0982054	-7.3648e-14
-0.0992811	-7.91724e-15		0.0992811	-3.1031e-14
-0.100357	2.68563e-15		0.100357	1.40251e-14
-0.101432	1.52118e-14		0.101432	5.81021e-14
-0.102508	2.98994e-14		0.102508	9.80664e-14
-0.103584	4.68229e-14		0.103584	1.30999e-13
-0.104659	6.547e-14		0.104659	1.54323e-13
-0.105735	8.44337e-14		0.105735	1.66179e-13
-0.106811	1.01377e-13		0.106811	1.65905e-13
-0.107886	1.13343e-13		0.107886	1.54421e-13
-0.108962	1.17376e-13		0.108962	1.34304e-13
-0.110038	1.11296e-13		0.110038	1.09479e-13
-0.111114	9.43887e-14		0.111114	8.45488e-14
-0.112189	6.77822e-14		0.112189	6.3885e-14
-0.113265	3.43659e-14		0.113265	5.06786e-14
-0.114341	-1.72799e-15		0.114341	4.61977e-14
-0.115416	-3.59202e-14		0.115416	4.94663e-14
-0.116492	-6.40169e-14		0.116492	5.74965e-14
-0.117568	-8.28637e-14		0.117568	6.60471e-14
-0.118643	-9.07128e-14		0.118643	7.07212e-14
-0.119719	-8.73218e-14		0.119719	6.81129e-14
-0.120795	-7.38761e-14		0.120795	5.66956e-14
-0.12187	-5.28308e-14		0.12187	3.72201e-14
-0.122946	-2.77017e-14		0.122946	1.25145e-14
-0.124022	-2.76438e-15		0.124022	-1.32671e-14
-0.125097	1.74147e-14		0.125097	-3.57479e-14
-0.126173	2.8651e-14		0.126173	-5.14639e-14
-0.127249	2.79599e-14		0.127249	-5.86859e-14
-0.128324	1.43401e-14		0.128324	-5.76781e-14
-0.1294	-1.07346e-14		0.1294	-5.0355e-14
-0.130476	-4.3364e-14		0.130476	-3.95268e-14
-0.131551	-7.79314e-14		0.131551	-2.80622e-14
-0.132627	-1.08377e-13		0.132627	-1.82608e-14
-0.133703	-1.297e-13		0.133703	-1.15607e-14
-0.134778	-1.39215e-13		0.134778	-8.51437e-15
-0.135854	-1.37116e-13		0.135854	-8.87113e-15
-0.13693	-1.26134e-13		0.13693	-1.16556e-14
-0.138005	-1.10392e-13		0.138005	-1.52517e-14
-0.139081	-9.3898e-14		0.139081	-1.75943e-14
-0.140157	-7.92313e-14		0.140157	-1.65531e-14
-0.141232	-6.69191e-14		0.141232	-1.04879e-14
-0.142308	-5.57038e-14		0.142308	1.1724e-15
-0.143384	-4.35498e-14		0.143384	1.75309e-14
-0.144459	-2.89394e-14		0.144459	3.6173e-14
-0.145535	-1.18908e-14		0.145535	5.35333e-14
-0.146611	5.74491e-15		0.146611	6.56242e-14
-0.147686	2.08455e-14		0.147686	6.89722e-14
-0.148762	3.02094e-14		0.148762	6.15424e-14
-0.149838	3.18782e-14		0.149838	4.3408e-14
-0.150914	2.60398e-14		0.150914	1.69541e-14
-0.151989	1.51488e-14		0.151989	-1.34992e-14
-0.153065	3.2315e-15		0.153065	-4.26082e-14
-0.154141	-5.33756e-15		0.154141	-6.52365e-14
-0.155216	-7.13128e-15		0.155216	-7.76604e-14
-0.156292	-6.11637e-16		0.156292	-7.83997e-14
-0.157368	1.35318e-14		0.157368	-6.84358e-14
-0.158443	3.26705e-14		0.158443	-5.07839e-14
-0.159519	5.29946e-14		0.159519	-2.95862e-14
-0.160595	7.04822e-14		0.160595	-9.02294e-15
-0.16167	8.18077e-14		0.16167	7.64378e-15
-0.162746	8.49665e-14		0.162746	1.86584e-14
-0.163822	7.9502e-14		0.163822	2.3889e-14
-0.164897	6.63444e-14		0.164897	2.45109e-14
-0.165973	4.73971e-14		0.165973	2.24107e-14
-0.167049	2.50565e-14		0.167049	1.95271e-14
-0.168124	1.82989e-15		0.168124	1.73505e-14
-0.1692	-1.98892e-14		0.1692	1.6729e-14
-0.170276	-3.79357e-14		0.170276	1.80013e-14
-0.171351	-5.04914e-14		0.171351	2.13252e-14
-0.172427	-5.6291e-14		0.172427	2.69739e-14
-0.173503	-5.48984e-14		0.173503	3.53838e-14
-0.174578	-4.69314e-14		0.174578	4.68734e-14
-0.175654	-3.40657e-14		0.175654	6.11468e-14
-0.17673	-1.87186e-14		0.17673	7.68464e-14
-0.177805	-3.45221e-15		0.177805	9.14367e-14
-0.178881	9.71476e-15		0.178881	1.01567e-13
-0.179957	1.98271e-14		0.179957	1.03847e-13
-0.181032	2.71381e-14		0.181032	9.57746e-14
-0.182108	3.28196e-14		0.182108	7.65e-14
-0.183184	3.83493e-14		0.183184	4.71567e-14
-0.184259	4.48107e-14		0.184259	1.06682e-14
-0.185335	5.23646e-14		0.185335	-2.88987e-14
-0.186411	6.00755e-14		0.186411	-6.72259e-14
-0.187486	6.61422e-14		0.187486	-1.00619e-13
-0.188562	6.84448e-14		0.188562	-1.26624e-13
-0.189638	6.52223e-14		0.189638	-1.44233e-13
-0.190714	5.56648e-14		0.190714	-1.53667e-13
-0.191789	4.0241e-14		0.191789	-1.55862e-13
-0.192865	2.06654e-14		0.192865	-1.51887e-13
-0.193941	-4.79905e-16		0.193941	-1.42544e-13
-0.195016	-2.03522e-14		0.195016	-1.28281e-13
-0.196092	-3.64947e-14		0.196092	-1.09418e-13
-0.197168	-4.73325e-14		0.197168	-8.6511e-14
-0.198243	-5.23826e-14		0.198243	-6.06328e-14
-0.199319	-5.21505e-14		0.199319	-3.34269e-14
-0.200395	-4.77859e-14		0.200395	-6.93094e-15
-0.20147	-4.06342e-14		0.20147	1.67049e-14
-0.202546	-3.1831e-14		0.202546	3.54593e-14
-0.203622	-2.2054e-14		0.203622	4.75814e-14
-0.204697	-1.14911e-14		0.204697	5.16957e-14
-0.205773	-1.79023e-17		0.205773	4.69882e-14
-0.206849	1.24801e-14		0.206849	3.35253e-14
-0.207924	2.57568e-14		0.207924	1.26129e-14
-0.209	3.89619e-14		0.209	-1.30192e-14
-0.210076	5.06154e-14		0.210076	-3.94235e-14
-0.211151	5.88476e-14		0.211151	-6.21004e-14
-0.212227	6.1857e-14		0.212227	-7.69751e-14
-0.213303	5.84459e-14		0.213303	-8.13636e-14
-0.214378	4.84419e-14		0.214378	-7.45795e-14
-0.215454	3.28268e-14		0.215454	-5.79676e-14
-0.21653	1.34869e-14		0.21653	-3.43779e-14
-0.217605	-7.3438e-15		0.217605	-7.30586e-15
-0.218681	-2.77392e-14		0.218681	1.99768e-14
-0.219757	-4.6558e-14		0.219757	4.50219e-14
-0.220832	-6.35404e-14		0.220832	6.64087e-14
-0.221908	-7.89939e-14		0.221908	8.35985e-14
-0.222984	-9.32391e-14		0.222984	9.66002e-14
-0.224059	-1.06095e-13		0.224059	1.0563e-13
-0.225135	-1.16653e-13		0.225135	1.10885e-13
-0.226211	-1.23424e-13		0.226211	1.12471e-13
-0.227286	-1.24774e-13		0.227286	1.10439e-13
-0.228362	-1.19401e-13		0.228362	1.04888e-13
-0.229438	-1.06672e-13		0.229438	9.6083e-14
-0.230514	-8.66963e-14		0.230514	8.45425e-14
-0.231589	-6.02119e-14		0.231589	7.1078e-14
-0.232665	-2.84299e-14		0.232665	5.67338e-14
-0.233741	7.02221e-15		0.233741	4.26192e-14
-0.234816	4.40292e-14		0.234816	2.96651e-14
-0.235892	7.98965e-14		0.235892	1.83946e-14
-0.236968	1.11429e-13		0.236968	8.81721e-15
-0.238043	1.35327e-13		0.238043	5.02951e-16
-0.239119	1.48881e-13		0.239119	-7.20325e-15
-0.240195	1.50752e-13		0.240195	-1.4944e-14
-0.24127	1.41496e-13		0.24127	-2.32036e-14
-0.242346	1.23517e-13		0.242346	-3.22844e-14
-0.243422	1.00387e-13		0.243422	-4.23298e-14
-0.244497	7.57212e-14		0.244497	-5.32871e-14
-0.245573	5.20569e-14		0.245573	-6.47732e-14
-0.246649	3.01997e-14		0.246649	-7.59372e-14
-0.247724	9.30292e-15		0.247724	-8.5486e-14
-0.2488	-1.23703e-14		0.2488	-9.19814e-14
-0.249876	-3.63568e-14		0.249876	-9.43442e-14
-0.250951	-6.30516e-14		0.250951	-9.23228e-14
-0.252027	-9.12886e-14		0.252027	-8.66411e-14
-0.253103	-1.18556e-13		0.253103	-7.86833e-14
-0.254178	-1.41679e-13		0.254178	-6.98256e-14
-0.255254	-1.57622e-13		0.255254	-6.07388e-14
-0.25633	-1.64124e-13		0.25633	-5.10235e-14
-0.257405	-1.59975e-13		0.257405	-3.93752e-14
-0.258481	-1.45024e-13		0.258481	-2.42163e-14
-0.259557	-1.20049e-13		0.259557	-4.52105e-15
-0.260632	-8.66633e-14		0.260632	1.95083e-14
-0.261708	-4.7277e-14		0.261708	4.61653e-14
-0.262784	-5.04496e-15		0.262784	7.245e-14
-0.263859	3.63299e-14		0.263859	9.46863e-14
-0.264935	7.30009e-14		0.264935	1.0936e-13
-0.266011	1.01553e-13		0.266011	1.13942e-13
-0.267086	1.19622e-13		0.267086	1.07468e-13
-0.268162	1.26399e-13		0.268162	9.0741e-14
-0.269238	1.2288e-13		0.269238	6.60876e-14
-0.270314	1.11773e-13		0.270314	3.67845e-14
-0.271389	9.70267e-14		0.271389	6.32275e-15
-0.272465	8.30402e-14		0.272465	-2.22689e-14
-0.273541	7.3696e-14		0.273541	-4.68714e-14
-0.274616	7.14289e-14		0.274616	-6.64116e-14
-0.275692	7.65813e-14		0.275692	-8.07069e-14
-0.276768	8.72215e-14		0.276768	-9.01231e-14
-0.277843	9.94948e-14		0.277843	-9.51956e-14
-0.278919	1.08444e-13		0.278919	-9.63618e-14
-0.279995	1.09142e-13		0.279995	-9.38878e-14
-0.28107	9.79145e-14		0.28107	-8.79735e-14
-0.282146	7.34078e-14		0.282146	-7.89227e-14
-0.283222	3.72155e-14		0.283222	-6.72322e-14
-0.284297	-6.15729e-15		0.284297	-5.35108e-14
-0.285373	-5.01102e-14		0.285373	-3.82586e-14
-0.286449	-8.74246e-14		0.286449	-2.16538e-14
-0.287524	-1.12029e-13		0.287524	-3.51688e-15
-0.2886	-1.20517e-13		0.2886	1.64565e-14
-0.289676	-1.12925e-13		0.289676	3.82591e-14
-0.290751	-9.25428e-14		0.290751	6.11289e-14
-0.291827	-6.48588e-14		0.291827	8.3332e-14
-0.292903	-3.60802e-14		0.292903	1.02308e-13
-0.293978	-1.17018e-14		0.293978	1.1515e-13
-0.295054	4.49486e-15		0.295054	1.19232e-13
-0.29613	1.08725e-14		0.29613	1.12771e-13
-0.297205	7.86515e-15		0.297205	9.51729e-14
-0.298281	-2.44047e-15		0.298281	6.7165e-14
-0.299357	-1.69118e-14		0.299357	3.08016e-14
-0.300432	-3.20465e-14		0.300432	-1.05982e-14
-0.301508	-4.4625e-14		0.301508	-5.26424e-14
-0.302584	-5.22536e-14		0.302584	-9.03322e-14
-0.303659	-5.37249e-14		0.303659	-1.1889e-13
-0.304735	-4.91542e-14		0.304735	-1.34824e-13
-0.305811	-3.98944e-14		0.305811	-1.36862e-13
-0.306886	-2.82572e-14		0.306886	-1.26324e-13
-0.307962	-1.70845e-14		0.307962	-1.06668e-13
-0.309038	-9.22048e-15		0.309038	-8.23407e-14
-0.310114	-6.96087e-15		0.310114	-5.74132e-14
-0.311189	-1.15777e-14		0.311189	-3.45882e-14
-0.312265	-2.30224e-14		0.312265	-1.49685e-14
-0.313341	-3.98677e-14		0.313341	1.45224e-15
-0.314416	-5.9488e-14		0.314416	1.49825e-14
-0.315492	-7.84341e-14		0.315492	2.56289e-14
-0.316568	-9.29534e-14		0.316568	3.30233e-14
-0.317643	-9.96193e-14		0.317643	3.68308e-14
-0.318719	-9.60179e-14		0.318719	3.72842e-14
-0.319795	-8.13731e-14		0.319795	3.54233e-14
-0.32087	-5.69136e-14		0.32087	3.28329e-14
-0.321946	-2.57783e-14		0.321946	3.10137e-14
-0.323022	7.64111e-15		0.323022	3.07658e-14
-0.324097	3.88111e-14		0.324097	3.19614e-14
-0.325173	6.43019e-14		0.325173	3.38326e-14
-0.326249	8.27386e-14		0.326249	3.55721e-14
-0.327324	9.50868e-14		0.327324	3.68513e-14
-0.3284	1.04119e-13		0.3284	3.79217e-14
-0.329476	1.13197e-13		0.329476	3.92509e-14
-0.330551	1.24768e-13		0.330551	4.0948e-14
-0.331627	1.39097e-13		0.331627	4.23814e-14
-0.332703	1.53702e-13		0.332703	4.22746e-14
-0.333778	1.63753e-13		0.333778	3.92852e-14
-0.334854	1.63336e-13		0.334854	3.27847e-14
-0.33593	1.47242e-13		0.33593	2.34428e-14
-0.337005	1.127e-13		0.337005	1.33101e-14
-0.338081	6.05347e-14		0.338081	5.32338e-15
-0.339157	-4.63275e-15		0.339157	2.39508e-15
-0.340232	-7.51687e-14		0.340232	6.39326e-15
-0.341308	-1.41964e-13		0.341308	1.73444e-14
-0.342384	-1.96258e-13		0.342384	3.3119e-14
-0.343459	-2.31257e-13		0.343459	4.97278e-14
-0.344535	-2.43186e-13		0.344535	6.21916e-14
-0.345611	-2.31641e-13		0.345611	6.57836e-14
-0.346686	-1.99306e-13		0.346686	5.73105e-14
-0.347762	-1.51236e-13		0.347762	3.6067e-14
-0.348838	-9.39268e-14		0.348838	4.17784e-15
-0.349914	-3.43255e-14		0.349914	-3.37637e-14
-0.350989	2.10898e-14		0.350989	-7.16459e-14
-0.352065	6.70721e-14		0.352065	-1.0311e-13
-0.353141	1.0013e-13		0.353141	-1.22841e-13
-0.354216	1.18765e-13		0.354216	-1.27619e-13
-0.355292	1.23421e-13		0.355292	-1.16957e-13
-0.356368	1.16181e-13		0.356368	-9.32076e-14
-0.357443	1.00289e-13		0.357443	-6.10839e-14
-0.358519	7.95403e-14		0.358519	-2.66499e-14
-0.359595	5.76231e-14		0.359595	4.04067e-15
-0.36067	3.74993e-14		0.36067	2.63211e-14
-0.361746	2.09682e-14		0.361746	3.79121e-14
-0.362822	8.56392e-15		0.362822	3.92444e-14
-0.363897	-1.35322e-16		0.363897	3.30174e-14
-0.364973	-5.86734e-15		0.364973	2.31747e-14
-0.366049	-8.97277e-15		0.366049	1.36583e-14
-0.367124	-8.95591e-15		0.367124	7.33988e-15
-0.3682	-4.58621e-15		0.3682	5.41367e-15
-0.369276	5.44028e-15		0.369276	7.35059e-15
-0.370351	2.15617e-14		0.370351	1.13332e-14
-0.371427	4.2603e-14		0.371427	1.4977e-14
-0.372503	6.56401e-14		0.372503	1.60993e-14
-0.373578	8.66193e-14		0.373578	1.33169e-14
-0.374654	1.01507e-13		0.374654	6.3294e-15
-0.37573	1.07492e-13		0.37573	-4.13746e-15
-0.376805	1.03753e-13		0.376805	-1.66285e-14
-0.377881	9.15137e-14		0.377881	-2.93241e-14
-0.378957	7.34226e-14		0.378957	-4.03283e-14
-0.380032	5.25722e-14		0.380032	-4.78432e-14
-0.381108	3.15353e-14		0.381108	-5.03085e-14
-0.382184	1.17505e-14		0.382184	-4.66053e-14
-0.383259	-6.58838e-15		0.383259	-3.63354e-14
-0.384335	-2.41634e-14		0.384335	-2.00514e-14
-0.385411	-4.18502e-14		0.385411	7.43573e-16
-0.386486	-5.99741e-14		0.386486	2.39144e-14
-0.387562	-7.77741e-14		0.387562	4.72281e-14
-0.388638	-9.32915e-14		0.388638	6.8845e-14
-0.389714	-1.03768e-13		0.389714	8.75185e-14
-0.390789	-1.06457e-13		0.390789	1.02435e-13
-0.391865	-9.95859e-14		0.391865	1.12879e-13
-0.392941	-8.30893e-14		0.392941	1.18028e-13
-0.394016	-5.88235e-14		0.394016	1.17121e-13
-0.395092	-3.01314e-14		0.395092	1.09983e-13
-0.396168	-9.09113e-16		0.396168	9.75931e-14
-0.397243	2.54747e-14		0.397243	8.23049e-14
-0.398319	4.69956e-14		0.398319	6.7438e-14
-0.399395	6.32414e-14		0.399395	5.62897e-14
-0.40047	7.50901e-14		0.40047	5.09511e-14
-0.401546	8.40049e-14		0.401546	5.14461e-14
-0.402622	9.12892e-14		0.402622	5.55875e-14
-0.403697	9.76121e-14		0.403697	5.96162e-14
-0.404773	1.02945e-13		0.404773	5.93462e-14
-0.405849	1.06832e-13		0.405849	5.13629e-14
-0.406924	1.08751e-13		0.406924	3.38805e-14
-0.408	1.0834e-13		0.408	7.08469e-15
-0.409076	1.05361e-13		0.409076	-2.69896e-14
-0.410151	9.94974e-14		0.410151	-6.48778e-14
-0.411227	9.02256e-14		0.411227	-1.0225e-13
-0.412303	7.69447e-14		0.412303	-1.34537e-13
-0.413378	5.93999e-14		0.413378	-1.57584e-13
-0.414454	3.81851e-14		0.414454	-1.68264e-13
-0.41553	1.50053e-14		0.41553	-1.6498e-13
-0.416605	-7.53213e-15		0.416605	-1.47936e-13
-0.417681	-2.65766e-14		0.417681	-1.19135e-13
-0.418757	-3.98676e-14		0.418757	-8.21039e-14
-0.419832	-4.63748e-14		0.419832	-4.13867e-14
-0.420908	-4.64959e-14		0.420908	-1.87381e-15
-0.421984	-4.18077e-14		0.421984	3.19501e-14
-0.423059	-3.45732e-14		0.423059	5.67279e-14
-0.424135	-2.72538e-14		0.424135	7.07631e-14
-0.425211	-2.21739e-14		0.425211	7.42095e-14
-0.426286	-2.13184e-14		0.426286	6.88448e-14
-0.427362	-2.61521e-14		0.427362	5.75026e-14
-0.428438	-3.73791e-14		0.428438	4.33732e-14
-0.429514	-5.46755e-14		0.429514	2.94223e-14
-0.430589	-7.65322e-14		0.430589	1.80861e-14
-0.431665	-1.00362e-13		0.431665	1.12343e-14
-0.432741	-1.22925e-13		0.432741	1.02465e-14
-0.433816	-1.40996e-13		0.433816	1.60095e-14
-0.434892	-1.52063e-13		0.434892	2.87341e-14
-0.435968	-1.54865e-13		0.435968	4.76357e-14
-0.437043	-1.49612e-13		0.437043	7.06508e-14
-0.438119	-1.37848e-13		0.438119	9.43856e-14
-0.439195	-1.22019e-13		0.439195	1.14429e-13
-0.44027	-1.04822e-13		0.44027	1.26036e-13
-0.441346	-8.84807e-14		0.441346	1.25043e-13
-0.442422	-7.4085e-14		0.442422	1.08833e-13
-0.443497	-6.11951e-14		0.443497	7.7088e-14
-0.444573	-4.78739e-14		0.444573	3.21551e-14
-0.445649	-3.12478e-14		0.445649	-2.11022e-14
-0.446724	-8.53073e-15		0.446724	-7.59838e-14
-0.4478	2.17413e-14		0.4478	-1.25064e-13
-0.448876	5.86661e-14		0.448876	-1.61533e-13
-0.449951	9.85371e-14		0.449951	-1.80489e-13
-0.451027	1.3528e-13		0.451027	-1.79896e-13
-0.452103	1.61749e-13		0.452103	-1.60963e-13
-0.453178	1.71561e-13		0.453178	-1.27813e-13
-0.454254	1.6091e-13		0.454254	-8.6506e-14
-0.45533	1.29785e-13		0.45533	-4.36338e-14
-0.456405	8.2201e-14		0.456405	-4.86784e-15
-0.457481	2.53698e-14		0.457481	2.61191e-14
-0.458557	-3.19151e-14		0.458557	4.80455e-14
-0.459632	-8.11946e-14		0.459632	6.16435e-14
-0.460708	-1.16033e-13		0.460708	6.87187e-14
-0.461784	-1.33085e-13		0.461784	7.10659e-14
-0.462859	-1.3238e-13		0.462859	6.97027e-14
-0.463935	-1.16867e-13		0.463935	6.47093e-14
-0.465011	-9.14304e-14		0.465011	5.56628e-14
-0.466086	-6.16644e-14		0.466086	4.23694e-14
-0.467162	-3.26635e-14		0.467162	2.54801e-14
-0.468238	-8.0802e-15		0.468238	6.67531e-15
-0.469314	1.03966e-14		0.469314	-1.16411e-14
-0.470389	2.30717e-14		0.470389	-2.6943e-14
-0.471465	3.18143e-14		0.471465	-3.71648e-14
-0.472541	3.92965e-14		0.472541	-4.10352e-14
-0.473616	4.80876e-14		0.473616	-3.81224e-14
-0.474692	5.9814e-14		0.474692	-2.87355e-14
-0.475768	7.45851e-14		0.475768	-1.3862e-14
-0.476843	9.08435e-14		0.476843	4.79009e-15
-0.477919	1.05729e-13		0.477919	2.47521e-14
-0.478995	1.15906e-13		0.478995	4.29622e-14
-0.48007	1.18638e-13		0.48007	5.6277e-14
-0.481146	1.12727e-13		0.481146	6.22573e-14
-0.482222	9.89186e-14		0.482222	5.99323e-14
-0.483297	7.9548e-14		0.483297	5.01671e-14
-0.484373	5.75311e-14		0.484373	3.53931e-14
-0.485449	3.51553e-14		0.485449	1.87668e-14
-0.486524	1.32535e-14		0.486524	3.12282e-15
-0.4876	-8.811e-15		0.4876	-9.79672e-15
-0.488676	-3.23269e-14		0.488676	-1.95037e-14
-0.489751	-5.79908e-14		0.489751	-2.6325e-14
-0.490827	-8.48692e-14		0.490827	-3.06983e-14
-0.491903	-1.10101e-13		0.491903	-3.26609e-14
-0.492978	-1.29519e-13		0.492978	-3.18406e-14
-0.494054	-1.38925e-13		0.494054	-2.79374e-14
-0.49513	-1.35493e-13		0.49513	-2.13844e-14
-0.496205	-1.18713e-13		0.496205	-1.3776e-14
-0.497281	-9.05692e-14		0.497281	-7.7794e-15
-0.498357	-5.49277e-14		0.498357	-6.51047e-15
-0.499432	-1.64597e-14		0.499432	-1.26062e-14
-0.500508	2.0493e-14		0.500508	-2.73277e-14
-0.501584	5.27464e-14		0.501584	-4.99779e-14
-0.502659	7.86251e-14		0.502659	-7.77752e-14
-0.503735	9.78607e-14		0.503735	-1.06191e-13
-0.504811	1.11195e-13		0.504811	-1.29682e-13
-0.505886	1.19873e-13		0.505886	-1.4273e-13
-0.506962	1.2517e-13		0.506962	-1.41037e-13
-0.508038	1.28016e-13		0.508038	-1.22672e-13
-0.509114	1.28757e-13		0.509114	-8.8841e-14
-0.510189	1.27073e-13		0.510189	-4.39819e-14
-0.511265	1.22105e-13		0.511265	5.01597e-15
-0.512341	1.12799e-13		0.512341	5.03552e-14
-0.513416	9.84162e-14		0.513416	8.52298e-14
-0.514492	7.90312e-14		0.514492	1.05468e-13
-0.515568	5.578e-14		0.515568	1.10361e-13
-0.516643	3.06788e-14		0.516643	1.02405e-13
-0.517719	6.0253e-15		0.517719	8.61138e-14
-0.518795	-1.63784e-14		0.518795	6.64222e-14
-0.51987	-3.58102e-14		0.51987	4.72977e-14
-0.520946	-5.27109e-14		0.520946	3.10544e-14
-0.522022	-6.81975e-14		0.522022	1.84689e-14
-0.523097	-8.32282e-14		0.523097	9.43306e-15
-0.524173	-9.78128e-14		0.524173	3.67878e-15
-0.525249	-1.10644e-13		0.525249	1.17623e-15
-0.526324	-1.19321e-13		0.526324	2.08747e-15
-0.5274	-1.21077e-13		0.5274	6.45934e-15
-0.528476	-1.13727e-13		0.528476	1.39813e-14
-0.529551	-9.64814e-14		0.529551	2.40334e-14
-0.530627	-7.03649e-14		0.530627	3.59933e-14
-0.531703	-3.81425e-14		0.531703	4.95401e-14
-0.532778	-3.81084e-15		0.532778	6.46636e-14
-0.533854	2.81537e-14		0.533854	8.12719e-14
-0.53493	5.3581e-14		0.53493	9.85829e-14
-0.536005	6.92548e-14		0.536005	1.14674e-13
-0.537081	7.33328e-14		0.537081	1.26538e-13
-0.538157	6.5518e-14		0.538157	1.30751e-13
-0.539232	4.70102e-14		0.539232	1.24534e-13
-0.540308	2.02851e-14		0.540308	1.06776e-13
-0.541384	-1.12526e-14		0.541384	7.85947e-14
-0.542459	-4.36986e-14		0.542459	4.32077e-14
-0.543535	-7.31301e-14		0.543535	5.1735e-15
-0.544611	-9.6113e-14		0.544611	-3.06764e-14
-0.545686	-1.10197e-13		0.545686	-6.02308e-14
-0.546762	-1.14329e-13		0.546762	-8.07319e-14
-0.547838	-1.09076e-13		0.547838	-9.09658e-14
-0.548914	-9.6531e-14		0.548914	-9.11241e-14
-0.549989	-7.98435e-14		0.549989	-8.25321e-14
-0.551065	-6.24341e-14		0.551065	-6.73956e-14
-0.552141	-4.71119e-14		0.552141	-4.86042e-14
-0.553216	-3.53931e-14		0.553216	-2.95226e-14
-0.554292	-2.72815e-14		0.554292	-1.36776e-14
-0.555368	-2.15919e-14		0.555368	-4.29269e-15
-0.556443	-1.66611e-14		0.556443	-3.71665e-15
-0.557519	-1.11092e-14		0.557519	-1.28734e-14
-0.558595	-4.29332e-15		0.558595	-3.09024e-14
-0.55967	3.73777e-15		0.55967	-5.51426e-14
-0.560746	1.27102e-14		0.560746	-8.15351e-14
-0.561822	2.26944e-14		0.561822	-1.05402e-13
-0.562897	3.43838e-14		0.562897	-1.22414e-13
-0.563973	4.88379e-14		0.563973	-1.29485e-13
-0.565049	6.67484e-14		0.565049	-1.25312e-13
-0.566124	8.75856e-14		0.566124	-1.10445e-13
-0.5672	1.09121e-13		0.5672	-8.69153e-14
-0.568276	1.27692e-13		0.568276	-5.76701e-14
-0.569351	1.39236e-13		0.569351	-2.60389e-14
-0.570427	1.40732e-13		0.570427	4.59466e-15
-0.571503	1.31457e-13		0.571503	3.09534e-14
-0.572578	1.13457e-13		0.572578	5.00136e-14
-0.573654	9.10125e-14		0.573654	5.93041e-14
-0.57473	6.9238e-14		0.57473	5.73958e-14
-0.575805	5.23904e-14		0.575805	4.44466e-14
-0.576881	4.25284e-14		0.576881	2.25566e-14
-0.577957	3.90183e-14		0.577957	-4.29548e-15
-0.579032	3.90077e-14		0.579032	-3.0822e-14
-0.580108	3.86123e-14		0.580108	-5.14036e-14
-0.581184	3.43314e-14		0.581184	-6.12241e-14
-0.582259	2.41913e-14		0.582259	-5.72714e-14
-0.583335	8.27197e-15		0.583335	-3.89721e-14
-0.584411	-1.14802e-14		0.584411	-8.36006e-15
-0.585487	-3.20178e-14		0.585487	3.02007e-14
-0.586562	-5.02289e-14		0.586562	7.06568e-14
-0.587638	-6.38721e-14		0.587638	1.06185e-13
-0.588714	-7.20809e-14		0.588714	1.30313e-13
-0.589789	-7.52849e-14		0.589789	1.38136e-13
-0.590865	-7.46327e-14		0.590865	1.27403e-13
-0.591941	-7.12279e-14		0.591941	9.91868e-14
-0.593016	-6.55755e-14		0.593016	5.78404e-14
-0.594092	-5.75259e-14		0.594092	1.01186e-14
-0.595168	-4.67422e-14		0.595168	-3.6368e-14
-0.596243	-3.34312e-14		0.596243	-7.49319e-14
-0.597319	-1.89261e-14		0.597319	-1.01261e-13
-0.598395	-5.76493e-15		0.598395	-1.14082e-13
-0.59947	2.86235e-15		0.59947	-1.1487e-13
-0.600546	4.14437e-15		0.600546	-1.06796e-13
-0.601622	-3.20936e-15		0.601622	-9.33549e-14
-0.602697	-1.814e-14		0.602697	-7.72392e-14
-0.603773	-3.7061e-14		0.603773	-5.98127e-14
-0.604849	-5.44694e-14		0.604849	-4.13006e-14
-0.605924	-6.42464e-14		0.605924	-2.14641e-14
-0.607	-6.13281e-14		0.607	-3.56706e-16
-0.608076	-4.32784e-14		0.608076	2.12249e-14
-0.609151	-1.12803e-14		0.609151	4.17847e-14
-0.610227	2.98123e-14		0.610227	5.95858e-14
-0.611303	7.24554e-14		0.611303	7.32458e-14
-0.612378	1.08196e-13		0.612378	8.2163e-14
-0.613454	1.29743e-13		0.613454	8.65905e-14
-0.61453	1.32715e-13		0.61453	8.73781e-14
-0.615605	1.16535e-13		0.615605	8.55558e-14
-0.616681	8.42629e-14		0.616681	8.19649e-14
-0.617757	4.15053e-14		0.617757	7.70655e-14
-0.618832	-5.16544e-15		0.618832	7.09203e-14
-0.619908	-4.97186e-14		0.619908	6.32682e-14
-0.620984	-8.76633e-14		0.620984	5.35981e-14
-0.622059	-1.16354e-13		0.622059	4.12059e-14
-0.623135	-1.34715e-13		0.623135	2.52903e-14
-0.624211	-1.42685e-13		0.624211	5.16638e-15
-0.625286	-1.40721e-13		0.625286	-1.93893e-14
-0.626362	-1.29578e-13		0.626362	-4.77559e-14
-0.627438	-1.10389e-13		0.627438	-7.82233e-14
-0.628513	-8.49011e-14		0.628513	-1.08051e-13
-0.629589	-5.56533e-14		0.629589	-1.33891e-13
-0.630665	-2.59069e-14		0.630665	-1.52461e-13
-0.631741	7.5437e-16		0.631741	-1.61266e-13
-0.632816	2.10816e-14		0.632816	-1.59104e-13
-0.633892	3.29028e-14		0.633892	-1.46228e-13
-0.634968	3.57282e-14		0.634968	-1.24155e-13
-0.636043	3.1031e-14		0.636043	-9.5282e-14
-0.637119	2.20951e-14		0.637119	-6.24831e-14
-0.638195	1.34277e-14		0.638195	-2.88175e-14
-0.63927	9.8251e-15		0.63927	2.66191e-15
-0.640346	1.52611e-14		0.640346	2.91195e-14
-0.641422	3.1823e-14		0.641422	4.83024e-14
-0.642497	5.89588e-14		0.642497	5.90786e-14
-0.643573	9.32887e-14		0.643573	6.19795e-14
-0.644649	1.29152e-13		0.644649	5.94323e-14
-0.645724	1.59883e-13		0.645724	5.53904e-14
-0.6468	1.79575e-13		0.6468	5.42858e-14
-0.647876	1.8481e-13		0.647876	5.95631e-14
-0.648951	1.75775e-13		0.648951	7.23213e-14
-0.650027	1.5621e-13		0.650027	9.06395e-14
-0.651103	1.32089e-13		0.651103	1.09934e-13
-0.652178	1.09392e-13		0.652178	1.24275e-13
-0.653254	9.18058e-14		0.653254	1.2821e-13
-0.65433	7.93193e-14		0.65433	1.18428e-13
-0.655405	6.83417e-14		0.655405	9.4712e-14
-0.656481	5.33651e-14		0.656481	5.99289e-14
-0.657557	2.94963e-14		0.657557	1.91684e-14
-0.658632	-5.19416e-15		0.658632	-2.15839e-14
-0.659708	-4.84748e-14		0.659708	-5.67874e-14
-0.660784	-9.43679e-14		0.660784	-8.23466e-14
-0.661859	-1.34965e-13		0.661859	-9.61096e-14
-0.662935	-1.62895e-13		0.662935	-9.78807e-14
-0.664011	-1.73521e-13		0.664011	-8.9072e-14
-0.665086	-1.66121e-13		0.665086	-7.2148e-14
-0.666162	-1.43781e-13		0.666162	-4.99956e-14
-0.667238	-1.12193e-13		0.667238	-2.53336e-14
-0.668314	-7.79144e-14		0.668314	-2.63902e-16
-0.669389	-4.67068e-14		0.669389	2.39382e-14
-0.670465	-2.24227e-14		0.670465	4.67347e-14
-0.671541	-6.59834e-15		0.671541	6.79636e-14
-0.672616	1.35409e-15		0.672616	8.73361e-14
-0.673692	3.60209e-15		0.673692	1.04005e-13
-0.674768	3.21993e-15		0.674768	1.16406e-13
-0.675843	3.50192e-15		0.675843	1.22478e-13
-0.676919	7.29359e-15		0.676919	1.20211e-13
-0.677995	1.63778e-14		0.677995	1.08329e-13
-0.67907	3.10222e-14		0.67907	8.68497e-14
-0.680146	4.98375e-14		0.680146	5.73109e-14
-0.681222	7.00446e-14		0.681222	2.25536e-14
-0.682297	8.80967e-14		0.682297	-1.38686e-14
-0.683373	1.00459e-13		0.683373	-4.84698e-14
-0.684449	1.04289e-13		0.684449	-7.8554e-14
-0.685524	9.78563e-14		0.685524	-1.02656e-13
-0.6866	8.06841e-14		0.6866	-1.20573e-13
-0.687676	5.35248e-14		0.687676	-1.32992e-13
-0.688751	1.82938e-14		0.688751	-1.40837e-13
-0.689827	-2.20174e-14		0.689827	-1.44572e-13
-0.690903	-6.35219e-14		0.690903	-1.43743e-13
-0.691978	-1.01817e-13		0.691978	-1.36988e-13
-0.693054	-1.32587e-13		0.693054	-1.22611e-13
-0.69413	-1.52309e-13		0.69413	-9.95306e-14
-0.695205	-1.58868e-13		0.695205	-6.82404e-14
-0.696281	-1.51873e-13		0.696281	-3.12774e-14
-0.697357	-1.32618e-13		0.697357	7.09667e-15
-0.698432	-1.03756e-13		0.698432	4.19823e-14
-0.699508	-6.88712e-14		0.699508	6.92872e-14
-0.700584	-3.20748e-14		0.700584	8.6923e-14
-0.701659	2.33629e-15		0.701659	9.52393e-14
-0.702735	3.02384e-14		0.702735	9.65266e-14
-0.703811	4.81638e-14		0.703811	9.38436e-14
-0.704886	5.39365e-14		0.704886	8.97123e-14
-0.705962	4.73504e-14		0.705962	8.52496e-14
-0.707038	3.06546e-14		0.707038	8.00695e-14
-0.708114	8.5681e-15		0.708114	7.29289e-14
-0.709189	-1.23847e-14		0.709189	6.27619e-14
-0.710265	-2.52378e-14		0.710265	4.96003e-14
-0.711341	-2.44045e-14		0.711341	3.49483e-14
-0.712416	-7.45319e-15		0.712416	2.14379e-14
-0.713492	2.37985e-14		0.713492	1.19175e-14
-0.714568	6.33936e-14		0.714568	8.37605e-15
-0.715643	1.02697e-13		0.715643	1.11763e-14
-0.716719	1.32826e-13		0.716719	1.89267e-14
-0.717795	1.47227e-13		0.717795	2.90314e-14
-0.71887	1.43468e-13		0.71887	3.8659e-14
-0.719946	1.23603e-13		0.719946	4.57046e-14
-0.721022	9.30557e-14		0.721022	4.93539e-14
-0.722097	5.85551e-14		0.722097	5.00716e-14
-0.723173	2.60109e-14		0.723173	4.90976e-14
-0.724249	-8.90019e-16		0.724249	4.77339e-14
-0.725324	-2.09675e-14		0.725324	4.67469e-14
-0.7264	-3.48447e-14		0.7264	4.61101e-14
-0.727476	-4.37834e-14		0.727476	4.51343e-14
-0.728551	-4.86875e-14		0.728551	4.28684e-14
-0.729627	-4.97183e-14		0.729627	3.85599e-14
-0.730703	-4.65951e-14		0.730703	3.19676e-14
-0.731778	-3.92912e-14		0.731778	2.3403e-14
-0.732854	-2.86551e-14		0.732854	1.35035e-14
-0.73393	-1.65612e-14		0.73393	2.87088e-15
-0.735005	-5.48266e-15		0.735005	-8.21622e-15
-0.736081	2.28802e-15		0.736081	-1.98308e-14
-0.737157	5.35121e-15		0.737157	-3.21126e-14
-0.738232	3.48406e-15		0.738232	-4.4805e-14
-0.739308	-2.60138e-15		0.739308	-5.68947e-14
-0.740384	-1.18152e-14		0.740384	-6.66338e-14
-0.741459	-2.31898e-14		0.741459	-7.20458e-14
-0.742535	-3.6027e-14		0.742535	-7.17422e-14
-0.743611	-4.96476e-14		0.743611	-6.56571e-14
-0.744686	-6.29658e-14		0.744686	-5.52936e-14
-0.745762	-7.42281e-14		0.745762	-4.32914e-14
-0.746838	-8.11596e-14		0.746838	-3.2463e-14
-0.747914	-8.15257e-14		0.747914	-2.47182e-14
-0.748989	-7.38772e-14		0.748989	-2.03618e-14
-0.750065	-5.81456e-14		0.750065	-1.80748e-14
-0.751141	-3.58276e-14		0.751141	-1.5584e-14
-0.752216	-9.69023e-15		0.752216	-1.07449e-14
-0.753292	1.68699e-14		0.753292	-2.61009e-15
-0.754368	4.05747e-14		0.754368	7.92207e-15
-0.755443	5.88962e-14		0.755443	1.81397e-14
-0.756519	7.0447e-14		0.756519	2.42648e-14
-0.757595	7.50996e-14		0.757595	2.27148e-14
-0.75867	7.38595e-14		0.75867	1.14797e-14
-0.759746	6.85184e-14		0.759746	-8.87386e-15
-0.760822	6.1133e-14		0.760822	-3.49896e-14
-0.761897	5.34271e-14		0.761897	-6.14711e-14
-0.762973	4.62972e-14		0.762973	-8.24272e-14
-0.764049	3.96259e-14		0.764049	-9.33288e-14
-0.765124	3.25232e-14		0.765124	-9.25458e-14
-0.7662	2.39298e-14		0.7662	-8.20185e-14
-0.767276	1.33284e-14		0.767276	-6.6809e-14
-0.768351	1.23289e-15		0.768351	-5.36646e-14
-0.769427	-1.0784e-14		0.769427	-4.90512e-14
-0.770503	-2.05478e-14		0.770503	-5.72752e-14
-0.771578	-2.60241e-14		0.771578	-7.92549e-14
-0.772654	-2.60246e-14		0.772654	-1.12275e-13
-0.77373	-2.0591e-14		0.77373	-1.50736e-13
-0.774805	-1.09273e-14		0.774805	-1.87599e-13
-0.775881	1.05174e-15		0.775881	-2.16066e-13
-0.776957	1.334e-14		0.776957	-2.30976e-13
-0.778032	2.43717e-14		0.778032	-2.29586e-13
-0.779108	3.32766e-14		0.779108	-2.11673e-13
-0.780184	3.98083e-14		0.780184	-1.79112e-13
-0.781259	4.40336e-14		0.781259	-1.35257e-13
-0.782335	4.59575e-14		0.782335	-8.43729e-14
-0.783411	4.5266e-14		0.783411	-3.11877e-14
-0.784487	4.1309e-14		0.784487	1.94984e-14
-0.785562	3.33405e-14		0.785562	6.32936e-14
-0.786638	2.09219e-14		0.786638	9.68037e-14
-0.787714	4.3165e-15		0.787714	1.18201e-13
-0.788789	-1.53122e-14		0.788789	1.27549e-13
-0.789865	-3.60113e-14		0.789865	1.2671e-13
-0.790941	-5.54403e-14		0.790941	1.1882e-13
-0.792016	-7.14123e-14		0.792016	1.07502e-13
-0.793092	-8.23735e-14		0.793092	9.60661e-14
-0.794168	-8.76707e-14		0.794168	8.6928e-14
-0.795243	-8.75823e-14		0.795243	8.13608e-14
-0.796319	-8.31926e-14		0.796319	7.95619e-14
-0.797395	-7.62042e-14		0.797395	8.09416e-14
-0.79847	-6.87262e-14		0.79847	8.45041e-14
-0.799546	-6.29942e-14		0.799546	8.92044e-14
-0.800622	-6.09749e-14		0.800622	9.4193e-14
-0.801697	-6.38778e-14		0.801697	9.88986e-14
-0.802773	-7.17055e-14		0.802773	1.0294e-13
-0.803849	-8.30383e-14		0.803849	1.05923e-13
-0.804924	-9.5211e-14		0.804924	1.07223e-13
-0.806	-1.04911e-13		0.806	1.059e-13
-0.807076	-1.0906e-13		0.807076	1.00849e-13
-0.808151	-1.0571e-13		0.808151	9.11822e-14
-0.809227	-9.46327e-14		0.809227	7.67232e-14
-0.810303	-7.73639e-14		0.810303	5.83548e-14
-0.811378	-5.66533e-14		0.811378	3.80185e-14
-0.812454	-3.54862e-14		0.812454	1.82856e-14
-0.81353	-1.60569e-14		0.81353	1.63939e-15
-0.814605	8.8654e-16		0.814605	-1.02372e-14
-0.815681	1.60403e-14		0.815681	-1.68861e-14
-0.816757	3.08813e-14		0.816757	-1.90802e-14
-0.817832	4.66451e-14		0.817832	-1.84897e-14
-0.818908	6.34189e-14		0.818908	-1.71981e-14
-0.819984	7.97797e-14		0.819984	-1.72283e-14
-0.821059	9.31577e-14		0.821059	-2.01156e-14
-0.822135	1.00778e-13		0.822135	-2.6494e-14
-0.823211	1.0078e-13		0.823211	-3.57158e-14
-0.824286	9.30347e-14		0.824286	-4.56661e-14
-0.825362	7.93174e-14		0.825362	-5.30159e-14
-0.826438	6.27726e-14		0.826438	-5.40565e-14
-0.827513	4.68888e-14		0.827513	-4.59795e-14
-0.828589	3.44175e-14		0.828589	-2.81612e-14
-0.829665	2.66658e-14		0.829665	-2.88189e-15
-0.830741	2.34152e-14		0.830741	2.49282e-14
-0.831816	2.34244e-14		0.831816	4.89428e-14
-0.832892	2.52155e-14		0.832892	6.32906e-14
-0.833968	2.77407e-14		0.833968	6.43412e-14
-0.835043	3.06306e-14		0.835043	5.17885e-14
-0.836119	3.39721e-14		0.836119	2.86678e-14
-0.837195	3.78184e-14		0.837195	3.47454e-16
-0.83827	4.17589e-14		0.83827	-2.71078e-14
-0.839346	4.48174e-14		0.839346	-4.86249e-14
-0.840422	4.57495e-14		0.840422	-6.13259e-14
-0.841497	4.35855e-14		0.841497	-6.49296e-14
-0.842573	3.81371e-14		0.842573	-6.13314e-14
-0.843649	3.02022e-14		0.843649	-5.35983e-14
-0.844724	2.13473e-14		0.844724	-4.47715e-14
-0.8458	1.33354e-14		0.8458	-3.68767e-14
-0.846876	7.41687e-15		0.846876	-3.04333e-14
-0.847951	3.75148e-15		0.847951	-2.45646e-14
-0.849027	1.18969e-15		0.849027	-1.76005e-14
-0.850103	-2.48144e-15		0.850103	-7.90893e-15
-0.851178	-9.86689e-15		0.851178	5.37098e-15
-0.852254	-2.30438e-14		0.852254	2.19497e-14
-0.85333	-4.26598e-14		0.85333	4.04574e-14
-0.854405	-6.73337e-14		0.854405	5.88713e-14
-0.855481	-9.35805e-14		0.855481	7.50847e-14
-0.856557	-1.16351e-13		0.856557	8.73971e-14
-0.857632	-1.30106e-13		0.857632	9.47999e-14
-0.858708	-1.30181e-13		0.858708	9.70625e-14
-0.859784	-1.14077e-13		0.859784	9.46948e-14
-0.860859	-8.23013e-14		0.860859	8.88474e-14
-0.861935	-3.84776e-14		0.861935	8.11375e-14
-0.863011	1.13601e-14		0.863011	7.33501e-14
-0.864086	6.00938e-14		0.864086	6.70041e-14
-0.865162	1.01082e-13		0.865162	6.28905e-14
-0.866238	1.29485e-13		0.866238	6.07838e-14
-0.867314	1.42991e-13		0.867314	5.95194e-14
-0.868389	1.41818e-13		0.868389	5.74833e-14
-0.869465	1.28126e-13		0.869465	5.33567e-14
-0.870541	1.0517e-13		0.870541	4.6803e-14
-0.871616	7.65337e-14		0.871616	3.87825e-14
-0.872692	4.56915e-14		0.872692	3.13268e-14
-0.873768	1.59028e-14		0.873768	2.68355e-14
-0.874843	-9.71976e-15		0.874843	2.71536e-14
-0.875919	-2.82146e-14		0.875919	3.27755e-14
-0.876995	-3.70244e-14		0.876995	4.2464e-14
-0.87807	-3.45029e-14		0.87807	5.34172e-14
-0.879146	-2.05091e-14		0.879146	6.19226e-14
-0.880222	3.16876e-15		0.880222	6.42877e-14
-0.881297	3.27847e-14		0.881297	5.77716e-14
-0.882373	6.30997e-14		0.882373	4.12744e-14
-0.883449	8.82913e-14		0.883449	1.56385e-14
-0.884524	1.03134e-13		0.884524	-1.64769e-14
-0.8856	1.04195e-13		0.8856	-5.11011e-14
-0.886676	9.07581e-14		0.886676	-8.37343e-14
-0.887751	6.51907e-14		0.887751	-1.10257e-13
-0.888827	3.25679e-14		0.888827	-1.27774e-13
-0.889903	-4.51728e-16		0.889903	-1.35167e-13
-0.890978	-2.72607e-14		0.890978	-1.33188e-13
-0.892054	-4.30022e-14		0.892054	-1.2405e-13
-0.89313	-4.58226e-14		0.89313	-1.10658e-13
-0.894205	-3.72931e-14		0.894205	-9.57924e-14
-0.895281	-2.1891e-14		0.895281	-8.15521e-14
-0.896357	-5.72351e-15		0.896357	-6.92285e-14
-0.897432	5.12206e-15		0.897432	-5.95439e-14
-0.898508	6.16626e-15		0.898508	-5.29837e-14
-0.899584	-4.30839e-15		0.899584	-4.99353e-14
-0.900659	-2.47902e-14		0.900659	-5.05009e-14
-0.901735	-5.08781e-14		0.901735	-5.41014e-14
-0.902811	-7.63954e-14		0.902811	-5.91724e-14
-0.903886	-9.50571e-14		0.903886	-6.32474e-14
-0.904962	-1.02276e-13		0.904962	-6.35347e-14
-0.906038	-9.65672e-14		0.906038	-5.78239e-14
-0.907114	-8.00599e-14		0.907114	-4.53704e-14
-0.908189	-5.78671e-14		0.908189	-2.73848e-14
-0.909265	-3.64559e-14		0.909265	-6.90889e-15
-0.910341	-2.15339e-14		0.910341	1.19097e-14
-0.911416	-1.61644e-14		0.911416	2.4924e-14
-0.912492	-1.97697e-14		0.912492	2.91427e-14
-0.913568	-2.83739e-14		0.913568	2.35868e-14
-0.914643	-3.60086e-14		0.914643	9.5867e-15
-0.915719	-3.68035e-14		0.915719	-9.58096e-15
-0.916795	-2.70495e-14		0.916795	-2.96043e-14
-0.91787	-6.53264e-15		0.91787	-4.62747e-14
-0.918946	2.12986e-14		0.918946	-5.6435e-14
-0.920022	5.03525e-14		0.920022	-5.84022e-14
-0.921097	7.36931e-14		0.921097	-5.17899e-14
-0.922173	8.54564e-14		0.922173	-3.69586e-14
-0.923249	8.22355e-14		0.923249	-1.45125e-14
-0.924324	6.3564e-14		0.924324	1.48021e-14
-0.9254	3.15269e-14		0.9254	4.97178e-14
-0.926476	-1.01374e-14		0.926476	8.78435e-14
-0.927551	-5.69584e-14		0.927551	1.25297e-13
-0.928627	-1.04325e-13		0.928627	1.56967e-13
-0.929703	-1.47679e-13		0.929703	1.77511e-13
-0.930778	-1.82523e-13		0.930778	1.82798e-13
-0.931854	-2.04552e-13		0.931854	1.71268e-13
-0.93293	-2.10126e-13		0.93293	1.44624e-13
-0.934005	-1.97047e-13		0.934005	1.07556e-13
-0.935081	-1.65354e-13		0.935081	6.65288e-14
-0.936157	-1.17787e-13		0.936157	2.80817e-14
-0.937232	-5.96374e-14		0.937232	-2.79061e-15
-0.938308	2.03486e-15		0.938308	-2.3631e-14
-0.939384	5.96094e-14		0.939384	-3.46362e-14
-0.940459	1.06207e-13		0.940459	-3.79723e-14
-0.941535	1.36768e-13		0.941535	-3.66424e-14
-0.942611	1.48728e-13		0.942611	-3.33655e-14
-0.943686	1.42236e-13		0.943686	-2.98437e-14
-0.944762	1.19961e-13		0.944762	-2.65855e-14
-0.945838	8.65563e-14		0.945838	-2.32121e-14
-0.946914	4.78124e-14		0.946914	-1.90052e-14
-0.947989	9.61603e-15		0.947989	-1.34256e-14
-0.949065	-2.31313e-14		0.949065	-6.41304e-15
-0.950141	-4.73559e-14		0.950141	1.57382e-15
-0.951216	-6.214e-14		0.951216	9.70366e-15
-0.952292	-6.83941e-14		0.952292	1.69846e-14
-0.953368	-6.799e-14		0.953368	2.24477e-14
-0.954443	-6.27313e-14		0.954443	2.52611e-14
-0.955519	-5.36354e-14		0.955519	2.47778e-14
-0.956595	-4.08531e-14		0.956595	2.0539e-14
-0.95767	-2.4214e-14		0.95767	1.22638e-14
-0.958746	-4.03848e-15		0.958746	-1.38993e-16
-0.959822	1.82877e-14		0.959822	-1.64974e-14
-0.960897	4.03441e-14		0.960897	-3.62272e-14
-0.961973	5.93219e-14		0.961973	-5.81399e-14
-0.963049	7.29397e-14		0.963049	-8.02992e-14
-0.964124	8.01316e-14		0.964124	-1.00043e-13
-0.9652	8.11476e-14		0.9652	-1.14258e-13
-0.966276	7.70514e-14		0.966276	-1.1992e-13
-0.967351	6.89423e-14		0.967351	-1.14796e-13
-0.968427	5.73682e-14		0.968427	-9.81294e-14
-0.969503	4.22567e-14		0.969503	-7.10825e-14
-0.970578	2.33641e-14		0.970578	-3.67306e-14
-0.971654	9.22243e-16		0.971654	4.73991e-16
-0.97273	-2.39437e-14		0.97273	3.56814e-14
-0.973805	-4.92894e-14		0.973805	6.47868e-14
-0.974881	-7.28558e-14		0.974881	8.53418e-14
-0.975957	-9.26726e-14		0.975957	9.68891e-14
-0.977032	-1.07392e-13		0.977032	1.00597e-13
-0.978108	-1.16203e-13		0.978108	9.83803e-14
-0.979184	-1.18488e-13		0.979184	9.19539e-14
-0.980259	-1.13574e-13		0.980259	8.22716e-14
-0.981335	-1.00857e-13		0.981335	6.96034e-14
-0.982411	-8.02939e-14		0.982411	5.41123e-14
-0.983487	-5.30002e-14		0.983487	3.64996e-14
-0.984562	-2.15501e-14		0.984562	1.8253e-14
-0.985638	1.02608e-14		0.985638	1.2947e-15
-0.986714	3.81705e-14		0.986714	-1.27754e-14
-0.987789	5.84488e-14		0.987789	-2.33639e-14
-0.988865	6.87675e-14		0.988865	-3.10473e-14
-0.989941	6.86458e-14		0.989941	-3.70806e-14
-0.991016	5.93555e-14		0.991016	-4.25164e-14
-0.992092	4.33654e-14		0.992092	-4.74315e-14
-0.993168	2.35537e-14		0.993168	-5.06902e-14
-0.994243	2.47831e-15		0.994243	-5.03767e-14
-0.995319	-1.80414e-14		0.995319	-4.46873e-14
-0.996395	-3.69126e-14		0.996395	-3.2871e-14
-0.99747	-5.33954e-14		0.99747	-1.58211e-14
-0.998546	-6.66071e-14		0.998546	3.90908e-15
-0.999622	-7.52031e-14		0.999622	2.26612e-14
-1.0007	-7.74525e-14		1.0007	3.65979e-14
-1.00177	-7.1727e-14		1.00177	4.26953e-14
-1.00285	-5.72117e-14		1.00285	3.94983e-14
-1.00392	-3.45232e-14		1.00392	2.74402e-14
-1.005	-5.95088e-15		1.005	8.68821e-15
-1.00608	2.48134e-14		1.00608	-1.33697e-14
-1.00715	5.33891e-14		1.00715	-3.48065e-14
-1.00823	7.56483e-14		1.00823	-5.1835e-14
-1.0093	8.86067e-14		1.0093	-6.13911e-14
-1.01038	9.10271e-14		1.01038	-6.15822e-14
-1.01145	8.35965e-14		1.01145	-5.19709e-14
-1.01253	6.8658e-14		1.01253	-3.36393e-14
-1.01361	4.95841e-14		1.01361	-8.9857e-15
-1.01468	2.99595e-14		1.01468	1.87177e-14
-1.01576	1.27826e-14		1.01576	4.58854e-14
-1.01683	-1.09589e-16		1.01683	6.91257e-14
-1.01791	-8.24615e-15		1.01791	8.55806e-14
-1.01898	-1.23269e-14		1.01898	9.31077e-14
-1.02006	-1.37286e-14		1.02006	9.04231e-14
-1.02114	-1.39196e-14		1.02114	7.73161e-14
-1.02221	-1.40006e-14		1.02221	5.4918e-14
-1.02329	-1.45054e-14		1.02329	2.58405e-14
-1.02436	-1.5456e-14		1.02436	-6.05005e-15
-1.02544	-1.65636e-14		1.02544	-3.63266e-14
-1.02651	-1.744e-14		1.02651	-6.10087e-14
-1.02759	-1.77351e-14		1.02759	-7.75128e-14
-1.02866	-1.7195e-14		1.02866	-8.51518e-14
-1.02974	-1.56737e-14		1.02974	-8.49903e-14
-1.03082	-1.31259e-14		1.03082	-7.91693e-14
-1.03189	-9.57793e-15		1.03189	-7.00519e-14
-1.03297	-5.06297e-15		1.03297	-5.95747e-14
-1.03404	4.7144e-16		1.03404	-4.90291e-14
-1.03512	7.23473e-15		1.03512	-3.92309e-14
-1.03619	1.55859e-14		1.03619	-3.08399e-14
-1.03727	2.59203e-14		1.03727	-2.45402e-14
-1.03835	3.84775e-14		1.03835	-2.09191e-14
-1.03942	5.31396e-14		1.03942	-2.0098e-14
-1.0405	6.92868e-14		1.0405	-2.13654e-14
-1.04157	8.57549e-14		1.04157	-2.31216e-14
-1.04265	1.00917e-13		1.04265	-2.33153e-14
-1.04372	1.12893e-13		1.04372	-2.02947e-14
-1.0448	1.19897e-13		1.0448	-1.37216e-14
-1.04588	1.2067e-13		1.04588	-5.07785e-15
-1.04695	1.14918e-13		1.04695	2.58914e-15
-1.04803	1.03577e-13		1.04803	5.70865e-15
-1.0491	8.87495e-14		1.0491	1.6609e-15
-1.05018	7.32233e-14		1.05018	-9.91769e-15
-1.05125	5.9692e-14		1.05125	-2.65754e-14
-1.05233	4.99137e-14		1.05233	-4.35233e-14
-1.05341	4.41426e-14		1.05341	-5.50265e-14
-1.05448	4.107e-14		1.05448	-5.62248e-14
-1.05556	3.83269e-14		1.05556	-4.4742e-14
-1.05663	3.33699e-14		1.05663	-2.15287e-14
-1.05771	2.44253e-14		1.05771	9.32783e-15
-1.05878	1.11422e-14		1.05878	4.17292e-14
-1.05986	-5.27293e-15		1.05986	6.92316e-14
-1.06094	-2.2462e-14		1.06094	8.67155e-14
-1.06201	-3.76789e-14		1.06201	9.15866e-14
-1.06309	-4.86015e-14		1.06309	8.42322e-14
-1.06416	-5.38931e-14		1.06416	6.77144e-14
-1.06524	-5.33504e-14		1.06524	4.68808e-14
-1.06631	-4.76692e-14		1.06631	2.71827e-14
-1.06739	-3.80234e-14		1.06739	1.34835e-14
-1.06846	-2.56996e-14		1.06846	9.07376e-15
-1.06954	-1.19545e-14		1.06954	1.50297e-14
-1.07062	1.8926e-15		1.07062	2.9989e-14
-1.07169	1.42647e-14		1.07169	5.0375e-14
-1.07277	2.32297e-14		1.07277	7.1055e-14
-1.07384	2.66693e-14		1.07384	8.63578e-14
-1.07492	2.27708e-14		1.07492	9.12933e-14
-1.07599	1.07423e-14		1.07599	8.27313e-14
-1.07707	-8.4864e-15		1.07707	6.02495e-14
-1.07815	-3.18997e-14		1.07815	2.63838e-14
-1.07922	-5.46589e-14		1.07922	-1.38577e-14
-1.0803	-7.11066e-14		1.0803	-5.41513e-14
-1.08137	-7.63368e-14		1.08137	-8.83921e-14
-1.08245	-6.78437e-14		1.08245	-1.12149e-13
-1.08352	-4.66037e-14		1.08352	-1.23576e-13
-1.0846	-1.70622e-14		1.0846	-1.23481e-13
-1.08568	1.4111e-14		1.08568	-1.14599e-13
-1.08675	4.01055e-14		1.08675	-1.0037e-13
-1.08783	5.61112e-14		1.08783	-8.37329e-14
-1.0889	6.0674e-14		1.0889	-6.63495e-14
-1.08998	5.57517e-14		1.08998	-4.8452e-14
-1.09105	4.55187e-14		1.09105	-2.9246e-14
-1.09213	3.44943e-14		1.09213	-7.61033e-15
-1.09321	2.58064e-14		1.09321	1.71914e-14
-1.09428	2.02672e-14		1.09428	4.49882e-14
-1.09536	1.65126e-14		1.09536	7.44499e-14
-1.09643	1.19843e-14		1.09643	1.03118e-13
-1.09751	4.2313e-15		1.09751	1.27712e-13
-1.09858	-8.01806e-15		1.09858	1.44707e-13
-1.09966	-2.43655e-14		1.09966	1.51101e-13
-1.10074	-4.28953e-14		1.10074	1.45234e-13
-1.10181	-6.08013e-14		1.10181	1.27395e-13
-1.10289	-7.52113e-14		1.10289	9.99669e-14
-1.10396	-8.39353e-14		1.10396	6.70094e-14
-1.10504	-8.59506e-14		1.10504	3.33536e-14
-1.10611	-8.154e-14		1.10611	3.51399e-15
-1.10719	-7.21102e-14		1.10719	-1.92389e-14
-1.10826	-5.97959e-14		1.10826	-3.33917e-14
-1.10934	-4.69943e-14		1.10934	-3.92195e-14
-1.11042	-3.59587e-14		1.11042	-3.84301e-14
-1.11149	-2.85146e-14		1.11149	-3.35874e-14
-1.11257	-2.5895e-14		1.11257	-2.74649e-14
-1.11364	-2.86464e-14		1.11364	-2.24472e-14
-1.11472	-3.65685e-14		1.11472	-2.008e-14
-1.11579	-4.8699e-14		1.11579	-2.08646e-14
-1.11687	-6.33983e-14		1.11687	-2.43507e-14
-1.11795	-7.85862e-14		1.11795	-2.94892e-14
-1.11902	-9.21287e-14		1.11902	-3.5093e-14
-1.1201	-1.02282e-13		1.1201	-4.02132e-14
-1.12117	-1.08039e-13		1.12117	-4.42994e-14
-1.12225	-1.09231e-13		1.12225	-4.71508e-14
-1.12332	-1.06306e-13		1.12332	-4.87785e-14
-1.1244	-9.98683e-14		1.1244	-4.9319e-14
-1.12548	-9.01616e-14		1.12548	-4.90437e-14
-1.12655	-7.67553e-14		1.12655	-4.83884e-14
-1.12763	-5.86134e-14		1.12763	-4.78738e-14
-1.1287	-3.45935e-14		1.1287	-4.78461e-14
-1.12978	-4.22357e-15		1.12978	-4.81099e-14
-1.13085	3.15387e-14		1.13085	-4.76562e-14
-1.13193	6.99071e-14		1.13193	-4.47046e-14
-1.13301	1.06487e-13		1.13301	-3.71752e-14
-1.13408	1.36156e-13		1.13408	-2.35026e-14
-1.13516	1.54384e-13		1.13516	-3.51439e-15
-1.13623	1.5856e-13		1.13623	2.09927e-14
-1.13731	1.48838e-13		1.13731	4.62798e-14
-1.13838	1.28178e-13		1.13838	6.73922e-14
-1.13946	1.01544e-13		1.13946	7.94237e-14
-1.14054	7.45369e-14		1.14054	7.89505e-14
-1.14161	5.19196e-14		1.14161	6.51858e-14
-1.14269	3.65103e-14		1.14269	4.04724e-14
-1.14376	2.87274e-14		1.14376	9.92464e-15
-1.14484	2.68388e-14		1.14484	-1.97244e-14
-1.14591	2.77532e-14		1.14591	-4.17727e-14
-1.14699	2.80697e-14		1.14699	-5.12488e-14
-1.14806	2.50903e-14		1.14806	-4.61814e-14
-1.14914	1.75567e-14		1.14914	-2.80683e-14
-1.15022	5.96624e-15		1.15022	-1.39587e-15
-1.15129	-7.57602e-15		1.15129	2.76534e-14
-1.15237	-1.99141e-14		1.15237	5.29126e-14
-1.15344	-2.76709e-14		1.15344	6.98196e-14
-1.15452	-2.81553e-14		1.15452	7.63817e-14
-1.15559	-2.01236e-14		1.15559	7.32266e-14
-1.15667	-4.19244e-15		1.15667	6.27879e-14
-1.15775	1.72271e-14		1.15775	4.79963e-14
-1.15882	4.04775e-14		1.15882	3.10261e-14
-1.1599	6.1544e-14		1.1599	1.25994e-14
-1.16097	7.70193e-14		1.16097	-7.90899e-15
-1.16205	8.48441e-14		1.16205	-3.16708e-14
-1.16312	8.46071e-14		1.16312	-5.93007e-14
-1.1642	7.73651e-14		1.1642	-8.99506e-14
-1.16528	6.51323e-14		1.16528	-1.21e-13
-1.16635	5.02889e-14		1.16635	-1.48486e-13
-1.16743	3.51198e-14		1.16743	-1.68118e-13
-1.1685	2.15621e-14		1.1685	-1.76494e-13
-1.16958	1.11019e-14		1.16958	-1.72088e-13
-1.17065	4.69998e-15		1.17065	-1.5565e-13
-1.17173	2.66093e-15		1.17173	-1.29923e-13
-1.17281	4.45223e-15		1.17281	-9.88034e-14
-1.17388	8.56893e-15		1.17388	-6.62907e-14
-1.17496	1.25803e-14		1.17496	-3.55928e-14
-1.17603	1.34578e-14		1.17603	-8.64258e-15
-1.17711	8.1823e-15		1.17711	1.39202e-14
-1.17818	-5.49994e-15		1.17818	3.24381e-14
-1.17926	-2.8394e-14		1.17926	4.78102e-14
-1.18034	-5.94641e-14		1.18034	6.11254e-14
-1.18141	-9.58503e-14		1.18141	7.34103e-14
-1.18249	-1.33261e-13		1.18249	8.5446e-14
-1.18356	-1.666e-13		1.18356	9.75936e-14
-1.18464	-1.90675e-13		1.18464	1.09636e-13
-1.18571	-2.00911e-13		1.18571	1.20734e-13
-1.18679	-1.94052e-13		1.18679	1.29605e-13
-1.18786	-1.68852e-13		1.18786	1.34948e-13
-1.18894	-1.26636e-13		1.18894	1.35974e-13
-1.19002	-7.15267e-14		1.19002	1.32821e-13
-1.19109	-1.01092e-14		1.19109	1.26642e-13
-1.19217	4.95794e-14		1.19217	1.19295e-13
-1.19324	9.95959e-14		1.19324	1.12753e-13
-1.19432	1.33791e-13		1.19432	1.08488e-13
-1.19539	1.49145e-13		1.19539	1.07055e-13
-1.19647	1.46302e-13		1.19647	1.08014e-13
-1.19755	1.29124e-13		1.19755	1.10111e-13
-1.19862	1.03458e-13		1.19862	1.11552e-13
-1.1997	7.55149e-14		1.1997	1.10232e-13
-1.20077	5.03964e-14		1.20077	1.03894e-13
-1.20185	3.11202e-14		1.20185	9.03747e-14
-1.20292	1.83198e-14		1.20292	6.80779e-14
-1.204	1.05502e-14		1.204	3.66997e-14
-1.20508	5.01767e-15		1.20508	-2.0642e-15
-1.20615	-1.47299e-15		1.20615	-4.42668e-14
-1.20723	-1.1532e-14		1.20723	-8.42782e-14
-1.2083	-2.63299e-14		1.2083	-1.16181e-13
-1.20938	-4.50715e-14		1.20938	-1.3553e-13
-1.21045	-6.4987e-14		1.21045	-1.40715e-13
-1.21153	-8.19281e-14		1.21153	-1.33305e-13
-1.21261	-9.14484e-14		1.21261	-1.17193e-13
-1.21368	-9.00391e-14		1.21368	-9.69767e-14
-1.21476	-7.61071e-14		1.21476	-7.63442e-14
-1.21583	-5.03966e-14		1.21583	-5.71534e-14
-1.21691	-1.5802e-14		1.21691	-3.9465e-14
-1.21798	2.32455e-14		1.21798	-2.23041e-14
-1.21906	6.15668e-14		1.21906	-4.62738e-15
-1.22014	9.40402e-14		1.22014	1.39928e-14
-1.22121	1.16397e-13		1.22121	3.31892e-14
-1.22229	1.26021e-13		1.22229	5.20329e-14
-1.22336	1.22648e-13		1.22336	6.94072e-14
-1.22444	1.08731e-13		1.22444	8.42658e-14
-1.22551	8.91804e-14		1.22551	9.56644e-14
-1.22659	7.0377e-14		1.22659	1.02629e-13
-1.22766	5.86152e-14		1.22766	1.04027e-13
-1.22874	5.84239e-14		1.22874	9.86173e-14
-1.22982	7.12837e-14		1.22982	8.53477e-14
-1.23089	9.51422e-14		1.23089	6.38534e-14
-1.23197	1.24865e-13		1.23197	3.49487e-14
-1.23304	1.53488e-13		1.23304	8.74385e-16
-1.23412	1.73924e-13		1.23412	-3.48771e-14
-1.23519	1.80689e-13		1.23519	-6.81678e-14
-1.23627	1.71189e-13		1.23627	-9.50812e-14
-1.23735	1.46218e-13		1.23735	-1.12782e-13
-1.23842	1.09522e-13		1.23842	-1.20105e-13
-1.2395	6.6575e-14		1.2395	-1.17722e-13
-1.24057	2.29716e-14		1.24057	-1.07836e-13
-1.24165	-1.69973e-14		1.24165	-9.35333e-14
-1.24272	-5.11102e-14		1.24272	-7.79543e-14
-1.2438	-7.91315e-14		1.2438	-6.35299e-14
-1.24488	-1.02057e-13		1.24488	-5.14826e-14
-1.24595	-1.21114e-13		1.24595	-4.17129e-14
-1.24703	-1.36965e-13		1.24703	-3.30747e-14
-1.2481	-1.49366e-13		1.2481	-2.3925e-14
-1.24918	-1.57303e-13		1.24918	-1.27619e-14
-1.25025	-1.59419e-13		1.25025	1.24952e-15
-1.25133	-1.5453e-13		1.25133	1.80149e-14
-1.25241	-1.42057e-13		1.25241	3.65739e-14
-1.25348	-1.22298e-13		1.25348	5.54463e-14
-1.25456	-9.6478e-14		1.25456	7.31219e-14
-1.25563	-6.6563e-14		1.25563	8.85005e-14
-1.25671	-3.4844e-14		1.25671	1.01104e-13
-1.25778	-3.3926e-15		1.25778	1.10968e-13
-1.25886	2.64342e-14		1.25886	1.18241e-13
-1.25994	5.4237e-14		1.25994	1.22675e-13
-1.26101	8.04403e-14		1.26101	1.23233e-13
-1.26209	1.05803e-13		1.26209	1.18067e-13
-1.26316	1.30757e-13		1.26316	1.04974e-13
-1.26424	1.5484e-13		1.26424	8.22634e-14
-1.26531	1.76502e-13		1.26531	4.97745e-14
-1.26639	1.93385e-13		1.26639	9.6287e-15
-1.26746	2.03057e-13		1.26746	-3.3663e-14
-1.26854	2.03935e-13		1.26854	-7.39245e-14
-1.26962	1.96087e-13		1.26962	-1.04735e-13
-1.27069	1.8157e-13		1.27069	-1.21102e-13
-1.27177	1.64141e-13		1.27177	-1.20817e-13
-1.27284	1.48337e-13		1.27284	-1.05011e-13
-1.27392	1.38217e-13		1.27392	-7.77486e-14
-1.27499	1.36174e-13		1.27499	-4.48285e-14
-1.27607	1.42262e-13		1.27607	-1.22347e-14
-1.27715	1.54287e-13		1.27715	1.52566e-14
-1.27822	1.68577e-13		1.27822	3.49138e-14
-1.2793	1.81131e-13		1.2793	4.61589e-14
-1.28037	1.88676e-13		1.28037	5.00433e-14
-1.28145	1.89303e-13		1.28145	4.83926e-14
-1.28252	1.82576e-13		1.28252	4.3e-14
-1.2836	1.69233e-13		1.2836	3.51635e-14
-1.28468	1.50735e-13		1.28468	2.5664e-14
-1.28575	1.28823e-13		1.28575	1.50587e-14
-1.28683	1.05174e-13		1.28683	4.04479e-15
-1.2879	8.11106e-14		1.2879	-6.32818e-15
-1.28898	5.74047e-14		1.28898	-1.46827e-14
-1.29005	3.42657e-14		1.29005	-1.95104e-14
-1.29113	1.16385e-14		1.29113	-1.94114e-14
-1.29221	-1.02067e-14		1.29221	-1.3278e-14
-1.29328	-3.00334e-14		1.29328	-4.10542e-16
-1.29436	-4.53435e-14		1.29436	1.93911e-14
-1.29543	-5.27491e-14		1.29543	4.57156e-14
-1.29651	-4.9027e-14		1.29651	7.74164e-14
-1.29758	-3.24754e-14		1.29758	1.12541e-13
-1.29866	-3.94882e-15		1.29866	1.48412e-13
-1.29974	3.29774e-14		1.29974	1.81942e-13
-1.30081	7.28759e-14		1.30081	2.10171e-13
-1.30189	1.10045e-13		1.30189	2.30906e-13
-1.30296	1.40138e-13		1.30296	2.43216e-13
-1.30404	1.61174e-13		1.30404	2.47543e-13
-1.30511	1.73587e-13		1.30511	2.45321e-13
-1.30619	1.79402e-13		1.30619	2.38233e-13
-1.30726	1.8098e-13		1.30726	2.2744e-13
-1.30834	1.79904e-13		1.30834	2.13164e-13
-1.30942	1.76424e-13		1.30942	1.94863e-13
-1.31049	1.69627e-13		1.31049	1.71904e-13
-1.31157	1.58185e-13		1.31157	1.44412e-13
-1.31264	1.41333e-13		1.31264	1.13844e-13
-1.31372	1.1967e-13		1.31372	8.30075e-14
-1.31479	9.54548e-14		1.31479	5.55117e-14
-1.31587	7.22354e-14		1.31587	3.49022e-14
-1.31695	5.39373e-14		1.31695	2.38035e-14
-1.31802	4.37119e-14		1.31802	2.33259e-14
-1.3191	4.29801e-14		1.3191	3.28366e-14
-1.32017	5.10312e-14		1.32017	5.00723e-14
-1.32125	6.5324e-14		1.32125	7.15294e-14
-1.32232	8.23516e-14		1.32232	9.3065e-14
-1.3234	9.87136e-14		1.3234	1.10644e-13
-1.32448	1.11993e-13		1.32448	1.2112e-13
-1.32555	1.21164e-13		1.32555	1.2289e-13
-1.32663	1.26487e-13		1.32663	1.16223e-13
-1.3277	1.29068e-13		1.3277	1.03134e-13
-1.32878	1.30339e-13		1.32878	8.68073e-14
-1.32985	1.31687e-13		1.32985	7.07399e-14
-1.33093	1.34306e-13		1.33093	5.78697e-14
-1.33201	1.39209e-13		1.33201	4.99508e-14
-1.33308	1.47304e-13		1.33308	4.73183e-14
-1.33416	1.59394e-13		1.33416	4.90392e-14
-1.33523	1.76102e-13		1.33523	5.33346e-14
-1.33631	1.97707e-13		1.33631	5.81138e-14
-1.33738	2.23968e-13		1.33738	6.14837e-14
-1.33846	2.53963e-13		1.33846	6.21545e-14
-1.33954	2.85989e-13		1.33954	5.97088e-14
-1.34061	3.17537e-13		1.34061	5.47274e-14
-1.34169	3.45408e-13		1.34169	4.8762e-14
-1.34276	3.66008e-13		1.34276	4.41328e-14
-1.34384	3.75894e-13		1.34384	4.35407e-14
-1.34491	3.72517e-13		1.34491	4.95244e-14
-1.34599	3.55008e-13		1.34599	6.38557e-14
-1.34706	3.24706e-13		1.34706	8.70206e-14
-1.34814	2.85103e-13		1.34814	1.17943e-13
-1.34922	2.41109e-13		1.34922	1.54057e-13
-1.35029	1.9779e-13		1.35029	1.91716e-13
-1.35137	1.5905e-13		1.35137	2.26835e-13
-1.35244	1.26792e-13		1.35244	2.55559e-13
-1.35352	1.00885e-13		1.35352	2.74812e-13
-1.35459	7.99342e-14		1.35459	2.82615e-13
-1.35567	6.24749e-14		1.35567	2.78191e-13
-1.35675	4.80189e-14		1.35675	2.61941e-13
-1.35782	3.74933e-14		1.35782	2.35363e-13
-1.3589	3.29104e-14		1.3589	2.00975e-13
-1.35997	3.64681e-14		1.35997	1.62206e-13
-1.36105	4.95078e-14		1.36105	1.23199e-13
-1.36212	7.17609e-14		1.36212	8.84266e-14
-1.3632	1.01139e-13		1.3632	6.21063e-14
-1.36428	1.34083e-13		1.36428	4.74715e-14
-1.36535	1.66318e-13		1.36535	4.60625e-14
-1.36643	1.9375e-13		1.36643	5.72782e-14
-1.3675	2.13283e-13		1.3675	7.83849e-14
-1.36858	2.23366e-13		1.36858	1.05042e-13
-1.36965	2.24147e-13		1.36965	1.32222e-13
-1.37073	2.17242e-13		1.37073	1.55274e-13
-1.37181	2.05223e-13		1.37181	1.70876e-13
-1.37288	1.91014e-13		1.37288	1.77674e-13
-1.37396	1.77381e-13		1.37396	1.76519e-13
-1.37503	1.66628e-13		1.37503	1.70251e-13
-1.37611	1.6048e-13		1.37611	1.63039e-13
-1.37718	1.6007e-13		1.37718	1.59352e-13
-1.37826	1.65945e-13		1.37826	1.6276e-13
-1.37934	1.78076e-13		1.37934	1.74898e-13
-1.38041	1.95875e-13		1.38041	1.94942e-13
-1.38149	2.18272e-13		1.38149	2.19849e-13
-1.38256	2.43833e-13		1.38256	2.45299e-13
-1.38364	2.70906e-13		1.38364	2.67021e-13
-1.38471	2.97757e-13		1.38471	2.81967e-13
-1.38579	3.2271e-13		1.38579	2.88916e-13
-1.38686	3.44264e-13		1.38686	2.88327e-13
-1.38794	3.61177e-13		1.38794	2.81618e-13
-1.38902	3.72505e-13		1.38902	2.703e-13
-1.39009	3.77589e-13		1.39009	2.55372e-13
-1.39117	3.76037e-13		1.39117	2.37222e-13
-1.39224	3.67724e-13		1.39224	2.15958e-13
-1.39332	3.52839e-13		1.39332	1.91923e-13
-1.39439	3.31967e-13		1.39439	1.66116e-13
-1.39547	3.06153e-13		1.39547	1.40316e-13
-1.39655	2.76918e-13		1.39655	1.16901e-13
-1.39762	2.46198e-13		1.39762	9.84181e-14
-1.3987	2.16239e-13		1.3987	8.70708e-14
-1.39977	1.89453e-13		1.39977	8.42518e-14
-1.40085	1.68239e-13		1.40085	9.02664e-14
-1.40192	1.54725e-13		1.40192	1.04337e-13
-1.403	1.50418e-13		1.403	1.24924e-13
-1.40408	1.55805e-13		1.40408	1.50277e-13
-1.40515	1.70035e-13		1.40515	1.79035e-13
-1.40623	1.90838e-13		1.40623	2.10599e-13
-1.4073	2.14801e-13		1.4073	2.45048e-13
-1.40838	2.37997e-13		1.40838	2.82565e-13
-1.40945	2.56813e-13		1.40945	3.22572e-13
-1.41053	2.68782e-13		1.41053	3.63027e-13
-1.41161	2.73173e-13		1.41161	4.00293e-13
-1.41268	2.712e-13		1.41268	4.29798e-13
-1.41376	2.65794e-13		1.41376	4.47254e-13
-1.41483	2.60955e-13		1.41483	4.49921e-13
-1.41591	2.60778e-13		1.41591	4.37325e-13
-1.41698	2.68374e-13		1.41698	4.11157e-13
-1.41806	2.84927e-13		1.41806	3.74523e-13
-1.41914	3.09213e-13		1.41914	3.31038e-13
-1.42021	3.37791e-13		1.42021	2.84266e-13
-1.42129	3.65884e-13		1.42129	2.37691e-13
-1.42236	3.88716e-13		1.42236	1.9499e-13
-1.42344	4.02887e-13		1.42344	1.6017e-13
-1.42451	4.07307e-13		1.42451	1.37199e-13
-1.42559	4.03395e-13		1.42559	1.29127e-13
-1.42666	3.94499e-13		1.42666	1.37038e-13
-1.42774	3.84753e-13		1.42774	1.59346e-13
-1.42882	3.77742e-13		1.42882	1.91831e-13
-1.42989	3.75403e-13		1.42989	2.28545e-13
-1.43097	3.77425e-13		1.43097	2.63319e-13
-1.43204	3.81297e-13		1.43204	2.91415e-13
-1.43312	3.82957e-13		1.43312	3.10766e-13
-1.43419	3.77893e-13		1.43419	3.2241e-13
-1.43527	3.62436e-13		1.43527	3.2996e-13
-1.43635	3.34933e-13		1.43635	3.38271e-13
-1.43742	2.96474e-13		1.43742	3.51741e-13
-1.4385	2.50914e-13		1.4385	3.728e-13
-1.43957	2.04118e-13		1.43957	4.0109e-13
-1.44065	1.62607e-13		1.44065	4.33582e-13
-1.44172	1.32001e-13		1.44172	4.65536e-13
-1.4428	1.15768e-13		1.4428	4.91907e-13
-1.44388	1.14661e-13		1.44388	5.08697e-13
-1.44495	1.26983e-13		1.44495	5.13851e-13
-1.44603	1.49488e-13		1.44603	5.07487e-13
-1.4471	1.78526e-13		1.4471	4.91537e-13
-1.44818	2.10998e-13		1.44818	4.69007e-13
-1.44925	2.44815e-13		1.44925	4.43127e-13
-1.45033	2.78794e-13		1.45033	4.1663e-13
-1.45141	3.12185e-13		1.45141	3.91293e-13
-1.45248	3.44099e-13		1.45248	3.67775e-13
-1.45356	3.73138e-13		1.45356	3.45758e-13
-1.45463	3.97367e-13		1.45463	3.24326e-13
-1.45571	4.14621e-13		1.45571	3.02501e-13
-1.45678	4.22991e-13		1.45678	2.79821e-13
-1.45786	4.21309e-13		1.45786	2.56832e-13
-1.45894	4.09498e-13		1.45894	2.35316e-13
-1.46001	3.88724e-13		1.46001	2.18165e-13
-1.46109	3.61354e-13		1.46109	2.08842e-13
-1.46216	3.30735e-13		1.46216	2.10519e-13
-1.46324	3.00778e-13		1.46324	2.25111e-13
-1.46431	2.754e-13		1.46431	2.52492e-13
-1.46539	2.57856e-13		1.46539	2.90165e-13
-1.46646	2.50124e-13		1.46646	3.33513e-13
-1.46754	2.52495e-13		1.46754	3.76594e-13
-1.46862	2.63518e-13		1.46862	4.13247e-13
-1.46969	2.80359e-13		1.46969	4.38252e-13
-1.47077	2.99497e-13		1.47077	4.48251e-13
-1.47184	3.17556e-13		1.47184	4.42272e-13
-1.47292	3.32063e-13		1.47292	4.21792e-13
-1.47399	3.41906e-13		1.47399	3.90376e-13
-1.47507	3.47416e-13		1.47507	3.52972e-13
-1.47615	3.50039e-13		1.47615	3.14988e-13
-1.47722	3.51693e-13		1.47722	2.81277e-13
-1.4783	3.53975e-13		1.4783	2.55257e-13
-1.47937	3.57468e-13		1.47937	2.38386e-13
-1.48045	3.61409e-13		1.48045	2.30196e-13
-1.48152	3.63934e-13		1.48152	2.28917e-13
-1.4826	3.62871e-13		1.4826	2.32467e-13
-1.48368	3.56816e-13		1.48368	2.39414e-13
-1.48475	3.46037e-13		1.48475	2.49479e-13
-1.48583	3.32731e-13		1.48583	2.63344e-13
-1.4869	3.2046e-13		1.4869	2.81876e-13
-1.48798	3.12924e-13		1.48798	3.05176e-13
-1.48905	3.12607e-13		1.48905	3.31967e-13
-1.49013	3.1986e-13		1.49013	3.59675e-13
-1.49121	3.3282e-13		1.49121	3.85193e-13
-1.49228	3.48148e-13		1.49228	4.06012e-13
-1.49336	3.6222e-13		1.49336	4.21153e-13
-1.49443	3.72209e-13		1.49443	4.31469e-13
-1.49551	3.76618e-13		1.49551	4.39146e-13
-1.49658	3.75135e-13		1.49658	4.4658e-13
-1.49766	3.67995e-13		1.49766	4.5513e-13
-1.49874	3.55312e-13		1.49874	4.64273e-13
-1.49981	3.36763e-13		1.49981	4.71556e-13
-1.50089	3.11852e-13		1.50089	4.73392e-13
-1.50196	2.80612e-13		1.50196	4.66407e-13
-1.50304	2.44382e-13		1.50304	4.48803e-13
-1.50411	2.06223e-13		1.50411	4.21217e-13
-1.50519	1.70691e-13		1.50519	3.86764e-13
-1.50626	1.42959e-13		1.50626	3.50283e-13
-1.50734	1.27583e-13		1.50734	3.17079e-13
-1.50842	1.27379e-13		1.50842	2.9162e-13
-1.50949	1.4284e-13		1.50949	2.76625e-13
-1.51057	1.72277e-13		1.51057	2.72751e-13
-1.51164	2.12523e-13		1.51164	2.78876e-13
-1.51272	2.59834e-13		1.51272	2.92768e-13
-1.51379	3.10572e-13		1.51379	3.11864e-13
-1.51487	3.61481e-13		1.51487	3.33924e-13
-1.51595	4.0962e-13		1.51595	3.57407e-13
-1.51702	4.52235e-13		1.51702	3.81489e-13
-1.5181	4.86833e-13		1.5181	4.05776e-13
-1.51917	5.11534e-13		1.51917	4.29857e-13
-1.52025	5.25536e-13		1.52025	4.52898e-13
-1.52132	5.29416e-13		1.52132	4.73515e-13
-1.5224	5.25036e-13		1.5224	4.90029e-13
-1.52348	5.1504e-13		1.52348	5.01055e-13
-1.52455	5.02132e-13		1.52455	5.06197e-13
-1.52563	4.88437e-13		1.52563	5.06506e-13
-1.5267	4.75146e-13		1.5267	5.04457e-13
-1.52778	4.62488e-13		1.52778	5.03339e-13
-1.52885	4.49967e-13		1.52885	5.06251e-13
-1.52993	4.36717e-13		1.52993	5.1502e-13
-1.53101	4.21899e-13		1.53101	5.2943e-13
-1.53208	4.0508e-13		1.53208	5.47047e-13
-1.53316	3.86516e-13		1.53316	5.6373e-13
-1.53423	3.67225e-13		1.53423	5.74684e-13
-1.53531	3.48742e-13		1.53531	5.75786e-13
-1.53638	3.32595e-13		1.53638	5.64777e-13
-1.53746	3.19681e-13		1.53746	5.41996e-13
-1.53854	3.09843e-13		1.53854	5.10426e-13
-1.53961	3.01889e-13		1.53961	4.75022e-13
-1.54069	2.94059e-13		1.54069	4.41497e-13
-1.54176	2.8475e-13		1.54176	4.149e-13
-1.54284	2.73162e-13		1.54284	3.98384e-13
-1.54391	2.59638e-13		1.54391	3.92561e-13
-1.54499	2.45603e-13		1.54499	3.95604e-13
-1.54606	2.33184e-13		1.54606	4.04046e-13
-1.54714	2.24647e-13		1.54714	4.13945e-13
-1.54822	2.21814e-13		1.54822	4.22027e-13
-1.54929	2.25552e-13		1.54929	4.26474e-13
-1.55037	2.35472e-13		1.55037	4.27215e-13
-1.55144	2.49904e-13		1.55144	4.25737e-13
-1.55252	2.66226e-13		1.55252	4.24544e-13
-1.55359	2.81511e-13		1.55359	4.26443e-13
-1.55467	2.93365e-13		1.55467	4.33802e-13
-1.55575	3.00706e-13		1.55575	4.47936e-13
-1.55682	3.04191e-13		1.55682	4.68707e-13
-1.5579	3.06112e-13		1.5579	4.94445e-13
-1.55897	3.09703e-13		1.55897	5.22217e-13
-1.56005	3.18067e-13		1.56005	5.48387e-13
-1.56112	3.33062e-13		1.56112	5.69327e-13
-1.5622	3.54542e-13		1.5622	5.82061e-13
-1.56328	3.80238e-13		1.56328	5.84681e-13
-1.56435	4.06326e-13		1.56435	5.76463e-13
-1.56543	4.2852e-13		1.56543	5.57781e-13
-1.5665	4.43336e-13		1.5665	5.29957e-13
-1.56758	4.49121e-13		1.56758	4.95148e-13
-1.56865	4.4653e-13		1.56865	4.56292e-13
-1.56973	4.38307e-13		1.56973	4.16987e-13
-1.57081	4.28452e-13		1.57081	3.81194e-13
-1.57188	4.2106e-13		1.57188	3.52713e-13
-1.57296	4.19182e-13		1.57296	3.34574e-13
-1.57403	4.24045e-13		1.57403	3.28548e-13
-1.57511	4.34817e-13		1.57511	3.34951e-13
-1.57618	4.48925e-13		1.57618	3.52755e-13
-1.57726	4.62811e-13		1.57726	3.79882e-13
-1.57834	4.72867e-13		1.57834	4.135e-13
-1.57941	4.76331e-13		1.57941	4.50234e-13
-1.58049	4.71894e-13		1.58049	4.86329e-13
-1.58156	4.59897e-13		1.58156	5.17869e-13
-1.58264	4.42093e-13		1.58264	5.41135e-13
-1.58371	4.21074e-13		1.58371	5.53088e-13
-1.58479	3.99571e-13		1.58479	5.51883e-13
-1.58586	3.79821e-13		1.58586	5.37286e-13
-1.58694	3.63197e-13		1.58694	5.10859e-13
-1.58802	3.50175e-13		1.58802	4.75885e-13
-1.58909	3.40631e-13		1.58909	4.37006e-13
-1.59017	3.34311e-13		1.59017	3.99603e-13
-1.59124	3.31212e-13		1.59124	3.68965e-13
-1.59232	3.31678e-13		1.59232	3.49376e-13
-1.59339	3.36093e-13		1.59339	3.43295e-13
-1.59447	3.4433e-13		1.59447	3.50866e-13
-1.59555	3.55226e-13		1.59555	3.6987e-13
-1.59662	3.66413e-13		1.59662	3.96167e-13
-1.5977	3.7468e-13		1.5977	4.24507e-13
-1.59877	3.7679e-13		1.59877	4.49537e-13
-1.59985	3.70473e-13		1.59985	4.66794e-13
-1.60092	3.55224e-13		1.60092	4.73507e-13
-1.602	3.32624e-13		1.602	4.69085e-13
-1.60308	3.06109e-13		1.60308	4.55224e-13
-1.60415	2.80279e-13		1.60415	4.35603e-13
-1.60523	2.59984e-13		1.60523	4.15185e-13
-1.6063	2.49399e-13		1.6063	3.99171e-13
-1.60738	2.51265e-13		1.60738	3.91786e-13
-1.60845	2.66401e-13		1.60845	3.95146e-13
-1.60953	2.9354e-13		1.60953	4.08584e-13
-1.61061	3.29507e-13		1.61061	4.28727e-13
-1.61168	3.69701e-13		1.61168	4.50402e-13
-1.61276	4.08789e-13		1.61276	4.6815e-13
-1.61383	4.41513e-13		1.61383	4.77867e-13
-1.61491	4.63486e-13		1.61491	4.77973e-13
-1.61598	4.71877e-13		1.61598	4.69731e-13
-1.61706	4.65868e-13		1.61706	4.56615e-13
-1.61814	4.46801e-13		1.61814	4.43028e-13
-1.61921	4.17892e-13		1.61921	4.3286e-13
-1.62029	3.83534e-13		1.62029	4.28386e-13
-1.62136	3.48252e-13		1.62136	4.2981e-13
-1.62244	3.1563e-13		1.62244	4.35498e-13
-1.62351	2.87581e-13		1.62351	4.42702e-13
-1.62459	2.6429e-13		1.62459	4.48482e-13
-1.62566	2.44888e-13		1.62566	4.50494e-13
-1.62674	2.28552e-13		1.62674	4.47417e-13
-1.62782	2.15475e-13		1.62782	4.38991e-13
-1.62889	2.07188e-13		1.62889	4.25776e-13
-1.62997	2.06004e-13		1.62997	4.08825e-13
-1.63104	2.13816e-13		1.63104	3.89414e-13
-1.63212	2.30811e-13		1.63212	3.6889e-13
-1.63319	2.54771e-13		1.63319	3.48608e-13
-1.63427	2.81369e-13		1.63427	3.2993e-13
-1.63535	3.05407e-13		1.63535	3.14222e-13
-1.63642	3.22517e-13		1.63642	3.02827e-13
-1.6375	3.30623e-13		1.6375	2.96973e-13
-1.63857	3.30602e-13		1.63857	2.97582e-13
-1.63965	3.25903e-13		1.63965	3.04997e-13
-1.64072	3.21323e-13		1.64072	3.18731e-13
-1.6418	3.21417e-13		1.6418	3.37371e-13
-1.64288	3.29061e-13		1.64288	3.58781e-13
-1.64395	3.44603e-13		1.64395	3.80617e-13
-1.64503	3.65774e-13		1.64503	4.0099e-13
-1.6461	3.88332e-13		1.6461	4.19003e-13
-1.64718	4.07236e-13		1.64718	4.34919e-13
-1.64825	4.18055e-13		1.64825	4.49844e-13
-1.64933	4.18242e-13		1.64933	4.65042e-13
-1.65041	4.07919e-13		1.65041	4.81176e-13
-1.65148	3.89921e-13		1.65148	4.9777e-13
-1.65256	3.69031e-13		1.65256	5.13129e-13
-1.65363	3.50591e-13		1.65363	5.24711e-13
-1.65471	3.38917e-13		1.65471	5.29827e-13
-1.65578	3.36037e-13		1.65578	5.26442e-13
-1.65686	3.41175e-13		1.65686	5.13844e-13
-1.65794	3.51143e-13		1.65794	4.93011e-13
-1.65901	3.61474e-13		1.65901	4.6658e-13
-1.66009	3.67863e-13		1.66009	4.38391e-13
-1.66116	3.67426e-13		1.66116	4.12651e-13
-1.66224	3.59391e-13		1.66224	3.92934e-13
-1.66331	3.45069e-13		1.66331	3.81298e-13
-1.66439	3.27199e-13		1.66439	3.77811e-13
-1.66546	3.08945e-13		1.66546	3.80662e-13
-1.66654	2.92906e-13		1.66654	3.86755e-13
-1.66762	2.80461e-13		1.66762	3.92594e-13
-1.66869	2.71668e-13		1.66869	3.9516e-13
-1.66977	2.65687e-13		1.66977	3.92563e-13
-1.67084	2.61516e-13		1.67084	3.84349e-13
-1.67192	2.58683e-13		1.67192	3.71401e-13
-1.67299	2.57609e-13		1.67299	3.55495e-13
-1.67407	2.59502e-13		1.67407	3.3863e-13
-1.67515	2.65875e-13		1.67515	3.22352e-13
-1.67622	2.77898e-13		1.67622	3.07333e-13
-1.6773	2.95823e-13		1.6773	2.93414e-13
-1.67837	3.18654e-13		1.67837	2.80119e-13
-1.67945	3.44137e-13		1.67945	2.67419e-13
-1.68052	3.69075e-13		1.68052	2.5636e-13
-1.6816	3.89884e-13		1.6816	2.49186e-13
-1.68268	4.03321e-13		1.68268	2.48812e-13
-1.68375	4.07212e-13		1.68375	2.57808e-13
-1.68483	4.01012e-13		1.68483	2.77288e-13
-1.6859	3.86028e-13		1.6859	3.06185e-13
-1.68698	3.65171e-13		1.68698	3.41221e-13
-1.68805	3.42254e-13		1.68805	3.77623e-13
-1.68913	3.20987e-13		1.68913	4.10297e-13
-1.69021	3.03974e-13		1.69021	4.35044e-13
-1.69128	2.92054e-13		1.69128	4.49397e-13
-1.69236	2.84236e-13		1.69236	4.52873e-13
-1.69343	2.7829e-13		1.69343	4.46687e-13
-1.69451	2.71775e-13		1.69451	4.33181e-13
-1.69558	2.63111e-13		1.69558	4.15283e-13
-1.69666	2.52268e-13		1.69666	3.96166e-13
-1.69774	2.40846e-13		1.69774	3.79079e-13
-1.69881	2.31536e-13		1.69881	3.67152e-13
-1.69989	2.27214e-13		1.69989	3.62991e-13
-1.70096	2.29999e-13		1.70096	3.68023e-13
-1.70204	2.40568e-13		1.70204	3.81828e-13
-1.70311	2.57883e-13		1.70311	4.01832e-13
-1.70419	2.79351e-13		1.70419	4.23651e-13
-1.70526	3.01321e-13		1.70526	4.42122e-13
-1.70634	3.19783e-13		1.70634	4.52684e-13
-1.70742	3.31163e-13		1.70742	4.52603e-13
-1.70849	3.33101e-13		1.70849	4.41601e-13
-1.70957	3.25079e-13		1.70957	4.21712e-13
-1.71064	3.08714e-13		1.71064	3.96473e-13
-1.71172	2.87547e-13		1.71172	3.69854e-13
-1.71279	2.66282e-13		1.71279	3.45306e-13
-1.71387	2.49634e-13		1.71387	3.25239e-13
-1.71495	2.41129e-13		1.71495	3.10926e-13
-1.71602	2.42254e-13		1.71602	3.02681e-13
-1.7171	2.5224e-13		1.7171	3.00048e-13
-1.71817	2.68492e-13		1.71817	3.01869e-13
-1.71925	2.87469e-13		1.71925	3.06266e-13
-1.72032	3.05675e-13		1.72032	3.10719e-13
-1.7214	3.20473e-13		1.7214	3.12439e-13
-1.72248	3.30549e-13		1.72248	3.09049e-13
-1.72355	3.35952e-13		1.72355	2.99403e-13
-1.72463	3.37759e-13		1.72463	2.84217e-13
-1.7257	3.37422e-13		1.7257	2.66179e-13
-1.72678	3.35995e-13		1.72678	2.4943e-13
-1.72785	3.33515e-13		1.72785	2.38496e-13
-1.72893	3.28832e-13		1.72893	2.37033e-13
-1.73001	3.20055e-13		1.73001	2.46735e-13
-1.73108	3.05499e-13		1.73108	2.66777e-13
-1.73216	2.84732e-13		1.73216	2.93927e-13
-1.73323	2.59224e-13		1.73323	3.23307e-13
-1.73431	2.32222e-13		1.73431	3.49575e-13
-1.73538	2.0784e-13		1.73538	3.6819e-13
-1.73646	1.89706e-13		1.73646	3.76383e-13
-1.73754	1.79728e-13		1.73754	3.7361e-13
-1.73861	1.77477e-13		1.73861	3.6139e-13
-1.73969	1.80422e-13		1.73969	3.42684e-13
-1.74076	1.84888e-13		1.74076	3.21055e-13
-1.74184	1.87346e-13		1.74184	2.99878e-13
-1.74291	1.85561e-13		1.74291	2.81821e-13
-1.74399	1.79204e-13		1.74399	2.68633e-13
-1.74506	1.69788e-13		1.74506	2.61216e-13
-1.74614	1.60046e-13		1.74614	2.5981e-13
-1.74722	1.53029e-13		1.74722	2.64184e-13
-1.74829	1.51248e-13		1.74829	2.73739e-13
-1.74937	1.56115e-13		1.74937	2.87504e-13
-1.75044	1.67722e-13		1.75044	3.04055e-13
-1.75152	1.84927e-13		1.75152	3.21432e-13
-1.75259	2.05636e-13		1.75259	3.37179e-13
-1.75367	2.27211e-13		1.75367	3.48564e-13
-1.75475	2.46948e-13		1.75475	3.53039e-13
-1.75582	2.62575e-13		1.75582	3.48835e-13
-1.7569	2.72699e-13		1.7569	3.35526e-13
-1.75797	2.7708e-13		1.75797	3.14339e-13
-1.75905	2.76664e-13		1.75905	2.88043e-13
-1.76012	2.73348e-13		1.76012	2.60427e-13
-1.7612	2.69527e-13		1.7612	2.35499e-13
-1.76228	2.67493e-13		1.76228	2.16701e-13
-1.76335	2.68837e-13		1.76335	2.06384e-13
-1.76443	2.7396e-13		1.76443	2.05665e-13
-1.7655	2.81865e-13		1.7655	2.14596e-13
-1.76658	2.90296e-13		1.76658	2.32434e-13
-1.76765	2.96237e-13		1.76765	2.57778e-13
-1.76873	2.96646e-13		1.76873	2.88474e-13
-1.76981	2.89227e-13		1.76981	3.21426e-13
-1.77088	2.73054e-13		1.77088	3.52546e-13
-1.77196	2.48897e-13		1.77196	3.77105e-13
-1.77303	2.19184e-13		1.77303	3.90531e-13
-1.77411	1.87601e-13		1.77411	3.89451e-13
-1.77518	1.58422e-13		1.77518	3.72614e-13
-1.77626	1.35709e-13		1.77626	3.41329e-13
-1.77734	1.22599e-13		1.77734	2.99245e-13
-1.77841	1.20869e-13		1.77841	2.51542e-13
-1.77949	1.30883e-13		1.77949	2.03812e-13
-1.78056	1.51852e-13		1.78056	1.61003e-13
-1.78164	1.82201e-13		1.78164	1.267e-13
-1.78271	2.19809e-13		1.78271	1.02887e-13
-1.78379	2.62014e-13		1.78379	9.01409e-14
-1.78486	3.05488e-13		1.78486	8.80129e-14
-1.78594	3.46235e-13		1.78594	9.53731e-14
-1.78702	3.79929e-13		1.78702	1.10541e-13
-1.78809	4.02616e-13		1.78809	1.31248e-13
-1.78917	4.1156e-13		1.78917	1.54619e-13
-1.79024	4.05848e-13		1.79024	1.77381e-13
-1.79132	3.86495e-13		1.79132	1.96397e-13
-1.79239	3.56042e-13		1.79239	2.09357e-13
-1.79347	3.1786e-13		1.79347	2.15382e-13
-1.79455	2.75498e-13		1.79455	2.15242e-13
-1.79562	2.32296e-13		1.79562	2.11087e-13
-1.7967	1.91255e-13		1.7967	2.05816e-13
-1.79777	1.55018e-13		1.79777	2.02311e-13
-1.79885	1.25755e-13		1.79885	2.02798e-13
-1.79992	1.0489e-13		1.79992	2.08469e-13
-1.801	9.27535e-14		1.801	2.19353e-13
-1.80208	8.83602e-14		1.80208	2.34362e-13
-1.80315	8.95122e-14		1.80315	2.51426e-13
-1.80423	9.32746e-14		1.80423	2.67705e-13
-1.8053	9.67163e-14		1.8053	2.7989e-13
-1.80638	9.76659e-14		1.80638	2.84652e-13
-1.80745	9.52093e-14		1.80745	2.79194e-13
-1.80853	8.97631e-14		1.80853	2.61827e-13
-1.80961	8.2732e-14		1.80961	2.32473e-13
-1.81068	7.59282e-14		1.81068	1.92939e-13
-1.81176	7.10029e-14		1.81176	1.46895e-13
-1.81283	6.91026e-14		1.81283	9.94813e-14
-1.81391	7.08293e-14		1.81391	5.6568e-14
-1.81498	7.64313e-14		1.81498	2.37551e-14
-1.81606	8.60456e-14		1.81606	5.29888e-15
-1.81714	9.98062e-14		1.81714	3.22101e-15
-1.81821	1.17722e-13		1.81821	1.68619e-14
-1.81929	1.39376e-13		1.81929	4.30622e-14
-1.82036	1.63616e-13		1.82036	7.69776e-14
-1.82144	1.88446e-13		1.82144	1.13312e-13
-1.82251	2.11265e-13		1.82251	1.47573e-13
-1.82359	2.29434e-13		1.82359	1.76943e-13
-1.82466	2.41001e-13		1.82466	2.00494e-13
-1.82574	2.45273e-13		1.82574	2.18781e-13
-1.82682	2.4297e-13		1.82682	2.33076e-13
-1.82789	2.35834e-13		1.82789	2.44626e-13
-1.82897	2.25807e-13		1.82897	2.54237e-13
-1.83004	2.14129e-13		1.83004	2.6226e-13
-1.83112	2.00763e-13		1.83112	2.68834e-13
-1.83219	1.84484e-13		1.83219	2.74168e-13
-1.83327	1.6362e-13		1.83327	2.78653e-13
-1.83435	1.37151e-13		1.83435	2.82738e-13
-1.83542	1.05634e-13		1.83542	2.86665e-13
-1.8365	7.1538e-14		1.8365	2.90178e-13
-1.83757	3.88413e-14		1.83757	2.92377e-13
-1.83865	1.2088e-14		1.83865	2.91799e-13
-1.83972	-4.69618e-15		1.83972	2.86717e-13
-1.8408	-8.87116e-15		1.8408	2.75579e-13
-1.84188	3.35624e-16		1.84188	2.57467e-13
-1.84295	2.17131e-14		1.84295	2.32418e-13
-1.84403	5.22323e-14		1.84403	2.01528e-13
-1.8451	8.74625e-14		1.8451	1.66806e-13
-1.84618	1.22249e-13		1.84618	1.30839e-13
-1.84725	1.51615e-13		1.84725	9.63802e-14
-1.84833	1.71706e-13		1.84833	6.59599e-14
-1.84941	1.80514e-13		1.84941	4.16095e-14
-1.85048	1.78138e-13		1.85048	2.46873e-14
-1.85156	1.66502e-13		1.85156	1.5798e-14
-1.85263	1.4869e-13		1.85263	1.47899e-14
-1.85371	1.28125e-13		1.85371	2.08463e-14
-1.85478	1.07868e-13		1.85478	3.26904e-14
-1.85586	9.01695e-14		1.85586	4.88915e-14
-1.85694	7.63159e-14		1.85694	6.81818e-14
-1.85801	6.6718e-14		1.85801	8.96399e-14
-1.85909	6.11845e-14		1.85909	1.12615e-13
-1.86016	5.92846e-14		1.86016	1.36379e-13
-1.86124	6.06809e-14		1.86124	1.59678e-13
-1.86231	6.52997e-14		1.86231	1.80455e-13
-1.86339	7.32445e-14		1.86339	1.95994e-13
-1.86446	8.44644e-14		1.86446	2.03568e-13
-1.86554	9.83126e-14		1.86554	2.01356e-13
-1.86662	1.13209e-13		1.86662	1.89278e-13
-1.86769	1.26604e-13		1.86769	1.69353e-13
-1.86877	1.35314e-13		1.86877	1.45394e-13
-1.86984	1.36182e-13		1.86984	1.22118e-13
-1.87092	1.26871e-13		1.87092	1.03974e-13
-1.87199	1.06613e-13		1.87199	9.40885e-14
-1.87307	7.67334e-14		1.87307	9.36319e-14
-1.87415	4.08387e-14		1.87415	1.01718e-13
-1.87522	4.56635e-15		1.87522	1.15788e-13
-1.8763	-2.51665e-14		1.8763	1.32296e-13
-1.87737	-4.14014e-14		1.87737	1.47527e-13
-1.87845	-3.86949e-14		1.87845	1.58349e-13
-1.87952	-1.4639e-14		1.87952	1.62778e-13
-1.8806	2.91256e-14		1.8806	1.60244e-13
-1.88168	8.68097e-14		1.88168	1.51511e-13
-1.88275	1.49441e-13		1.88275	1.38303e-13
-1.88383	2.0669e-13		1.88383	1.22773e-13
-1.8849	2.49056e-13		1.8849	1.06988e-13
-1.88598	2.69805e-13		1.88598	9.26044e-14
-1.88705	2.66194e-13		1.88705	8.08293e-14
-1.88813	2.39765e-13		1.88813	7.25961e-14
-1.88921	1.95805e-13		1.88921	6.88064e-14
-1.89028	1.42219e-13		1.89028	7.04074e-14
-1.89136	8.80807e-14		1.89136	7.81539e-14
-1.89243	4.21076e-14		1.89243	9.20611e-14
-1.89351	1.12516e-14		1.89351	1.10757e-13
-1.89458	-3.73388e-16		1.89458	1.31075e-13
-1.89566	7.97549e-15		1.89566	1.48221e-13
-1.89674	3.37939e-14		1.89674	1.56665e-13
-1.89781	7.20605e-14		1.89781	1.51639e-13
-1.89889	1.16355e-13		1.89889	1.30796e-13
-1.89996	1.60061e-13		1.89996	9.54524e-14
-1.90104	1.9738e-13		1.90104	5.08759e-14
-1.90211	2.24013e-13		1.90211	5.33287e-15
-1.90319	2.37501e-13		1.90319	-3.19466e-14
-1.90426	2.37305e-13		1.90426	-5.33451e-14
-1.90534	2.24677e-13		1.90534	-5.51546e-14
-1.90642	2.0235e-13		1.90642	-3.87776e-14
-1.90749	1.74007e-13		1.90749	-1.03173e-14
-1.90857	1.43553e-13		1.90857	2.14056e-14
-1.90964	1.14302e-13		1.90964	4.77704e-14
-1.91072	8.83018e-14		1.91072	6.31564e-14
-1.91179	6.6034e-14		1.91179	6.6562e-14
-1.91287	4.66429e-14		1.91287	6.14299e-14
-1.91395	2.86095e-14		1.91395	5.37946e-14
-1.91502	1.06202e-14		1.91502	4.9566e-14
-1.9161	-7.69831e-15		1.9161	5.20871e-14
-1.91717	-2.54393e-14		1.91717	6.09386e-14
-1.91825	-4.05678e-14		1.91825	7.23777e-14
-1.91932	-5.04922e-14		1.91932	8.1104e-14
-1.9204	-5.2855e-14		1.9204	8.25271e-14
-1.92148	-4.62825e-14		1.92148	7.45905e-14
-1.92255	-3.08483e-14		1.92255	5.84804e-14
-1.92363	-8.09305e-15		1.92363	3.80584e-14
-1.9247	1.93978e-14		1.9247	1.83713e-14
-1.92578	4.86713e-14		1.92578	3.89558e-15
-1.92685	7.70426e-14		1.92685	-2.82136e-15
-1.92793	1.02431e-13		1.92793	-1.70829e-15
-1.92901	1.23333e-13		1.92901	5.14672e-15
-1.93008	1.38582e-13		1.93008	1.44319e-14
-1.93116	1.47174e-13		1.93116	2.27851e-14
-1.93223	1.4833e-13		1.93223	2.7846e-14
-1.93331	1.41771e-13		1.93331	2.89313e-14
-1.93438	1.2803e-13		1.93438	2.71899e-14
-1.93546	1.08558e-13		1.93546	2.51996e-14
-1.93654	8.5555e-14		1.93654	2.60895e-14
-1.93761	6.1606e-14		1.93761	3.24204e-14
-1.93869	3.92651e-14		1.93869	4.51775e-14
-1.93976	2.06952e-14		1.93976	6.32376e-14
-1.94084	7.35347e-15		1.94084	8.35278e-14
-1.94191	-3.12315e-16		1.94191	1.01826e-13
-1.94299	-3.10146e-15		1.94299	1.13905e-13
-1.94406	-3.0601e-15		1.94406	1.16624e-13
-1.94514	-3.04379e-15		1.94514	1.08642e-13
-1.94622	-5.79658e-15		1.94622	9.0644e-14
-1.94729	-1.2776e-14		1.94729	6.5124e-14
-1.94837	-2.31941e-14		1.94837	3.58615e-14
-1.94944	-3.37807e-14		1.94944	7.18918e-15
-1.95052	-3.95463e-14		1.95052	-1.68715e-14
-1.95159	-3.54063e-14		1.95159	-3.34923e-14
-1.95267	-1.81323e-14		1.95267	-4.17378e-14
-1.95375	1.2105e-14		1.95375	-4.28268e-14
-1.95482	5.12349e-14		1.95482	-3.97633e-14
-1.9559	9.20965e-14		1.9559	-3.63418e-14
-1.95697	1.26339e-13		1.95697	-3.57981e-14
-1.95805	1.46772e-13		1.95805	-3.95864e-14
-1.95912	1.49339e-13		1.95912	-4.67801e-14
-1.9602	1.3404e-13		1.9602	-5.43818e-14
-1.96128	1.04568e-13		1.96128	-5.84603e-14
-1.96235	6.6913e-14		1.96235	-5.56885e-14
-1.96343	2.75845e-14		1.96343	-4.46924e-14
-1.9645	-7.85654e-15		1.9645	-2.67142e-14
-1.96558	-3.55355e-14		1.96558	-5.37558e-15
-1.96665	-5.3255e-14		1.96665	1.43473e-14
-1.96773	-6.00866e-14		1.96773	2.75881e-14
-1.96881	-5.60161e-14		1.96881	3.10512e-14
-1.96988	-4.19195e-14		1.96988	2.40565e-14
-1.97096	-1.98075e-14		1.97096	8.86688e-15
-1.97203	7.00001e-15		1.97203	-9.83324e-15
-1.97311	3.41391e-14		1.97311	-2.62032e-14
-1.97418	5.70427e-14		1.97418	-3.48998e-14
-1.97526	7.21365e-14		1.97526	-3.25914e-14
-1.97634	7.79145e-14		1.97634	-1.88201e-14
-1.97741	7.54128e-14		1.97741	4.06809e-15
-1.97849	6.78499e-14		1.97849	3.18381e-14
-1.97956	5.957e-14		1.97956	5.97188e-14
-1.98064	5.47162e-14		1.98064	8.36606e-14
-1.98171	5.61447e-14		1.98171	1.01093e-13
-1.98279	6.49329e-14		1.98279	1.11064e-13
-1.98386	8.05393e-14		1.98386	1.13923e-13
-1.98494	1.01402e-13		1.98494	1.10854e-13
-1.98602	1.25623e-13		1.98602	1.03506e-13
-1.98709	1.5145e-13		1.98709	9.38153e-14
-1.98817	1.774e-13		1.98817	8.39046e-14
-1.98924	2.02096e-13		1.98924	7.59167e-14
-1.99032	2.23985e-13		1.99032	7.1643e-14
-1.99139	2.41124e-13		1.99139	7.19928e-14
-1.99247	2.51211e-13		1.99247	7.65049e-14
-1.99355	2.51939e-13		1.99355	8.32109e-14
-1.99462	2.41761e-13		1.99462	8.91293e-14
-1.9957	2.20969e-13		1.9957	9.14388e-14
-1.99677	1.92755e-13		1.99677	8.89393e-14
-1.99785	1.63442e-13		1.99785	8.29658e-14
-1.99892	1.41121e-13		1.99892	7.69257e-14
-2	1.32759e-13		2	7.44034e-14
