# Supplementary material for: Bistability between π-diradical open-shell and closed-shell states in indeno[1,2-a]fluorene
Source: Nat Chem. 2024 Feb 8;16(5):755–61. doi: 10.1038/s41557-023-01431-7 (PMC11087267; doi:10.1038/s41557-023-01431-7)
Supplement: Supplementary file 4 — Source data for scanning tunnelling spectroscopy measurements shown in Fig. 3c. [file 41557_2023_1431_MOESM4_ESM.xlsx]

## Sheet: I(V) data
Scanning tunneling spectroscopy data of 5para on bilayer NaCl/Au(111)
Bias (V)	Current (A)		Bias (V)	Current (A)
-0.0239838	1.41312e-14		0.0348595	1.27686e-14
-0.0250595	1.41299e-14		0.0360432	1.27377e-14
-0.0261351	1.38088e-14		0.037227	1.34895e-14
-0.0272108	1.38234e-14		0.0384108	1.27551e-14
-0.0282865	1.33759e-14		0.0395946	1.19517e-14
-0.0293622	1.25938e-14		0.0407784	1.20379e-14
-0.0304378	1.24345e-14		0.0419622	1.3607e-14
-0.0315135	1.35006e-14		0.0431459	1.36415e-14
-0.0325892	1.40526e-14		0.0443297	1.2585e-14
-0.0336649	1.29045e-14		0.0455135	1.23589e-14
-0.0347405	1.25906e-14		0.0466973	1.34294e-14
-0.0358162	1.24993e-14		0.0478811	1.30852e-14
-0.0368919	1.21001e-14		0.0490649	1.1493e-14
-0.0379676	1.23627e-14		0.0502486	1.17075e-14
-0.0390432	1.23083e-14		0.0514324	1.21939e-14
-0.0401189	1.2068e-14		0.0526162	1.26014e-14
-0.0411946	1.2375e-14		0.0538	1.23531e-14
-0.0422703	1.22734e-14		0.0549838	1.2519e-14
-0.0433459	1.2631e-14		0.0561676	1.30624e-14
-0.0444216	1.23511e-14		0.0573514	1.28585e-14
-0.0454973	1.2236e-14		0.0585351	1.15429e-14
-0.046573	1.21949e-14		0.0597189	1.16387e-14
-0.0476486	1.22887e-14		0.0609027	1.28498e-14
-0.0487243	1.3006e-14		0.0620865	1.28852e-14
-0.0498	1.27863e-14		0.0632703	1.23884e-14
-0.0508757	1.33709e-14		0.0644541	1.22812e-14
-0.0519514	1.22789e-14		0.0656378	1.3071e-14
-0.053027	1.28277e-14		0.0668216	1.30678e-14
-0.0541027	1.27558e-14		0.0680054	1.12814e-14
-0.0551784	1.28325e-14		0.0691892	1.0808e-14
-0.0562541	1.30599e-14		0.070373	1.17357e-14
-0.0573297	1.37829e-14		0.0715568	1.20303e-14
-0.0584054	1.27699e-14		0.0727405	1.16702e-14
-0.0594811	1.29491e-14		0.0739243	1.10285e-14
-0.0605568	1.28209e-14		0.0751081	1.16789e-14
-0.0616324	1.32709e-14		0.0762919	1.19368e-14
-0.0627081	1.33056e-14		0.0774757	1.10873e-14
-0.0637838	1.32321e-14		0.0786595	1.102e-14
-0.0648595	1.26321e-14		0.0798432	1.12897e-14
-0.0659351	1.28199e-14		0.081027	1.21033e-14
-0.0670108	1.31884e-14		0.0822108	1.19598e-14
-0.0680865	1.3252e-14		0.0833946	1.20032e-14
-0.0691622	1.34384e-14		0.0845784	1.32596e-14
-0.0702378	1.34056e-14		0.0857622	1.27594e-14
-0.0713135	1.36276e-14		0.0869459	1.15137e-14
-0.0723892	1.22572e-14		0.0881297	1.18136e-14
-0.0734649	1.24876e-14		0.0893135	1.33073e-14
-0.0745405	1.26931e-14		0.0904973	1.30644e-14
-0.0756162	1.3043e-14		0.0916811	1.20243e-14
-0.0766919	1.23602e-14		0.0928649	1.287e-14
-0.0777676	1.24613e-14		0.0940486	1.33811e-14
-0.0788432	1.22643e-14		0.0952324	1.33152e-14
-0.0799189	1.2963e-14		0.0964162	1.22062e-14
-0.0809946	1.32892e-14		0.0976	1.24228e-14
-0.0820703	1.26051e-14		0.0987838	1.3417e-14
-0.0831459	1.30243e-14		0.0999676	1.27693e-14
-0.0842216	1.23707e-14		0.101151	1.15512e-14
-0.0852973	1.28958e-14		0.102335	1.11174e-14
-0.086373	1.40458e-14		0.103519	1.23225e-14
-0.0874486	1.42812e-14		0.104703	1.25001e-14
-0.0885243	1.38572e-14		0.105886	1.22763e-14
-0.0896	1.34669e-14		0.10707	1.15599e-14
-0.0906757	1.33579e-14		0.108254	1.26141e-14
-0.0917514	1.37046e-14		0.109438	1.31653e-14
-0.092827	1.33802e-14		0.110622	1.22515e-14
-0.0939027	1.33142e-14		0.111805	1.24879e-14
-0.0949784	1.41244e-14		0.112989	1.37973e-14
-0.0960541	1.37633e-14		0.114173	1.36655e-14
-0.0971297	1.34761e-14		0.115357	1.24314e-14
-0.0982054	1.27709e-14		0.116541	1.30135e-14
-0.0992811	1.30265e-14		0.117724	1.42703e-14
-0.100357	1.33739e-14		0.118908	1.40362e-14
-0.101432	1.36907e-14		0.120092	1.2463e-14
-0.102508	1.37002e-14		0.121276	1.22061e-14
-0.103584	1.35137e-14		0.122459	1.24909e-14
-0.104659	1.44293e-14		0.123643	1.29141e-14
-0.105735	1.37032e-14		0.124827	1.215e-14
-0.106811	1.2959e-14		0.126011	1.25857e-14
-0.107886	1.29126e-14		0.127195	1.35313e-14
-0.108962	1.22369e-14		0.128378	1.31801e-14
-0.110038	1.14723e-14		0.129562	1.29518e-14
-0.111114	1.12845e-14		0.130746	1.30507e-14
-0.112189	1.08813e-14		0.13193	1.39522e-14
-0.113265	1.12464e-14		0.133114	1.4119e-14
-0.114341	1.12236e-14		0.134297	1.28246e-14
-0.115416	1.17641e-14		0.135481	1.22698e-14
-0.116492	1.24128e-14		0.136665	1.32458e-14
-0.117568	1.28774e-14		0.137849	1.30388e-14
-0.118643	1.35579e-14		0.139032	1.23932e-14
-0.119719	1.32676e-14		0.140216	1.20172e-14
-0.120795	1.27338e-14		0.1414	1.34113e-14
-0.12187	1.28667e-14		0.142584	1.325e-14
-0.122946	1.28237e-14		0.143768	1.26742e-14
-0.124022	1.40433e-14		0.144951	1.26193e-14
-0.125097	1.35141e-14		0.146135	1.26061e-14
-0.126173	1.31817e-14		0.147319	1.27679e-14
-0.127249	1.20921e-14		0.148503	1.13873e-14
-0.128324	1.1159e-14		0.149686	1.0802e-14
-0.1294	1.15976e-14		0.15087	1.16798e-14
-0.130476	1.14875e-14		0.152054	1.1508e-14
-0.131551	1.10084e-14		0.153238	1.12105e-14
-0.132627	1.15291e-14		0.154422	1.18152e-14
-0.133703	1.16878e-14		0.155605	1.19936e-14
-0.134778	1.15288e-14		0.156789	1.24095e-14
-0.135854	1.15771e-14		0.157973	1.22359e-14
-0.13693	1.14845e-14		0.159157	1.16925e-14
-0.138005	1.12539e-14		0.160341	1.17807e-14
-0.139081	1.18406e-14		0.161524	1.258e-14
-0.140157	1.14914e-14		0.162708	1.14637e-14
-0.141232	1.11838e-14		0.163892	1.08507e-14
-0.142308	1.09684e-14		0.165076	1.1937e-14
-0.143384	1.06069e-14		0.166259	1.22037e-14
-0.144459	1.08918e-14		0.167443	1.14687e-14
-0.145535	1.0465e-14		0.168627	1.20732e-14
-0.146611	1.09416e-14		0.169811	1.28133e-14
-0.147686	1.08616e-14		0.170995	1.29803e-14
-0.148762	1.05263e-14		0.172178	1.2019e-14
-0.149838	1.09745e-14		0.173362	1.2876e-14
-0.150914	1.13582e-14		0.174546	1.37536e-14
-0.151989	1.20235e-14		0.17573	1.31417e-14
-0.153065	1.17733e-14		0.176914	1.17917e-14
-0.154141	1.20657e-14		0.178097	1.17481e-14
-0.155216	1.12542e-14		0.179281	1.20487e-14
-0.156292	1.07569e-14		0.180465	1.24096e-14
-0.157368	1.04522e-14		0.181649	1.21028e-14
-0.158443	1.07712e-14		0.182832	1.1369e-14
-0.159519	1.02841e-14		0.184016	1.1718e-14
-0.160595	1.03093e-14		0.1852	1.17952e-14
-0.16167	1.0508e-14		0.186384	1.08635e-14
-0.162746	1.08492e-14		0.187568	1.09251e-14
-0.163822	1.10167e-14		0.188751	1.2477e-14
-0.164897	1.22311e-14		0.189935	1.23192e-14
-0.165973	1.2775e-14		0.191119	1.12469e-14
-0.167049	1.22464e-14		0.192303	1.10276e-14
-0.168124	1.15011e-14		0.193486	1.13532e-14
-0.1692	1.16592e-14		0.19467	1.21623e-14
-0.170276	1.15568e-14		0.195854	1.09713e-14
-0.171351	1.23952e-14		0.197038	1.14739e-14
-0.172427	1.18341e-14		0.198222	1.28591e-14
-0.173503	1.26397e-14		0.199405	1.28111e-14
-0.174578	1.27558e-14		0.200589	1.20294e-14
-0.175654	1.25242e-14		0.201773	1.21935e-14
-0.17673	1.25798e-14		0.202957	1.28648e-14
-0.177805	1.26311e-14		0.204141	1.38543e-14
-0.178881	1.21932e-14		0.205324	1.3203e-14
-0.179957	1.26445e-14		0.206508	1.28382e-14
-0.181032	1.20199e-14		0.207692	1.33315e-14
-0.182108	1.16872e-14		0.208876	1.30287e-14
-0.183184	1.1448e-14		0.210059	1.26994e-14
-0.184259	1.14955e-14		0.211243	1.22041e-14
-0.185335	1.14682e-14		0.212427	1.32085e-14
-0.186411	1.22556e-14		0.213611	1.35277e-14
-0.187486	1.27008e-14		0.214795	1.28595e-14
-0.188562	1.31634e-14		0.215978	1.30944e-14
-0.189638	1.2539e-14		0.217162	1.3453e-14
-0.190714	1.32047e-14		0.218346	1.35659e-14
-0.191789	1.37101e-14		0.21953	1.31459e-14
-0.192865	1.32965e-14		0.220714	1.27225e-14
-0.193941	1.39345e-14		0.221897	1.36694e-14
-0.195016	1.35733e-14		0.223081	1.37819e-14
-0.196092	1.3389e-14		0.224265	1.29989e-14
-0.197168	1.35564e-14		0.225449	1.22647e-14
-0.198243	1.30901e-14		0.226632	1.22704e-14
-0.199319	1.32673e-14		0.227816	1.30088e-14
-0.200395	1.379e-14		0.229	1.30689e-14
-0.20147	1.3844e-14		0.230184	1.31887e-14
-0.202546	1.35415e-14		0.231368	1.42891e-14
-0.203622	1.31713e-14		0.232551	1.48122e-14
-0.204697	1.31109e-14		0.233735	1.36242e-14
-0.205773	1.32607e-14		0.234919	1.30287e-14
-0.206849	1.31066e-14		0.236103	1.38106e-14
-0.207924	1.26507e-14		0.237286	1.37161e-14
-0.209	1.26108e-14		0.23847	1.22977e-14
-0.210076	1.24612e-14		0.239654	1.21322e-14
-0.211151	1.2605e-14		0.240838	1.35371e-14
-0.212227	1.25753e-14		0.242022	1.31212e-14
-0.213303	1.27555e-14		0.243205	1.24709e-14
-0.214378	1.28577e-14		0.244389	1.21212e-14
-0.215454	1.25641e-14		0.245573	1.29688e-14
-0.21653	1.29251e-14		0.246757	1.30145e-14
-0.217605	1.31899e-14		0.247941	1.18785e-14
-0.218681	1.29474e-14		0.249124	1.27941e-14
-0.219757	1.25233e-14		0.250308	1.31061e-14
-0.220832	1.24325e-14		0.251492	1.36309e-14
-0.221908	1.29796e-14		0.252676	1.27139e-14
-0.222984	1.30934e-14		0.253859	1.18538e-14
-0.224059	1.24675e-14		0.255043	1.31383e-14
-0.225135	1.25999e-14		0.256227	1.26251e-14
-0.226211	1.26307e-14		0.257411	1.17901e-14
-0.227286	1.36483e-14		0.258595	1.16922e-14
-0.228362	1.37102e-14		0.259778	1.20417e-14
-0.229438	1.43044e-14		0.260962	1.2035e-14
-0.230514	1.49058e-14		0.262146	1.23175e-14
-0.231589	1.43606e-14		0.26333	1.22924e-14
-0.232665	1.4373e-14		0.264514	1.39279e-14
-0.233741	1.35309e-14		0.265697	1.40919e-14
-0.234816	1.3548e-14		0.266881	1.31706e-14
-0.235892	1.25413e-14		0.268065	1.29448e-14
-0.236968	1.19759e-14		0.269249	1.32445e-14
-0.238043	1.20054e-14		0.270432	1.29061e-14
-0.239119	1.28882e-14		0.271616	1.24802e-14
-0.240195	1.28934e-14		0.2728	1.18672e-14
-0.24127	1.28453e-14		0.273984	1.28771e-14
-0.242346	1.23784e-14		0.275168	1.3002e-14
-0.243422	1.24885e-14		0.276351	1.26907e-14
-0.244497	1.24384e-14		0.277535	1.22889e-14
-0.245573	1.23607e-14		0.278719	1.24432e-14
-0.246649	1.16382e-14		0.279903	1.23983e-14
-0.247724	1.20402e-14		0.281086	1.14498e-14
-0.2488	1.17965e-14		0.28227	1.1148e-14
-0.249876	1.09193e-14		0.283454	1.24543e-14
-0.250951	1.17286e-14		0.284638	1.22886e-14
-0.252027	1.22889e-14		0.285822	1.12731e-14
-0.253103	1.18294e-14		0.287005	1.1166e-14
-0.254178	1.18281e-14		0.288189	1.26354e-14
-0.255254	1.20836e-14		0.289373	1.31572e-14
-0.25633	1.22594e-14		0.290557	1.23209e-14
-0.257405	1.2997e-14		0.291741	1.23494e-14
-0.258481	1.27708e-14		0.292924	1.34501e-14
-0.259557	1.32518e-14		0.294108	1.42799e-14
-0.260632	1.38105e-14		0.295292	1.26235e-14
-0.261708	1.36786e-14		0.296476	1.28854e-14
-0.262784	1.30137e-14		0.297659	1.38289e-14
-0.263859	1.26054e-14		0.298843	1.39225e-14
-0.264935	1.21599e-14		0.300027	1.29767e-14
-0.266011	1.16283e-14		0.301211	1.29815e-14
-0.267086	1.25637e-14		0.302395	1.33319e-14
-0.268162	1.22605e-14		0.303578	1.36709e-14
-0.269238	1.24359e-14		0.304762	1.26774e-14
-0.270314	1.22252e-14		0.305946	1.26429e-14
-0.271389	1.30472e-14		0.30713	1.31275e-14
-0.272465	1.23038e-14		0.308314	1.43867e-14
-0.273541	1.31524e-14		0.309497	1.30936e-14
-0.274616	1.26587e-14		0.310681	1.30971e-14
-0.275692	1.179e-14		0.311865	1.37281e-14
-0.276768	1.22139e-14		0.313049	1.44942e-14
-0.277843	1.21935e-14		0.314232	1.37229e-14
-0.278919	1.22889e-14		0.315416	1.30589e-14
-0.279995	1.3088e-14		0.3166	1.3355e-14
-0.28107	1.37957e-14		0.317784	1.32648e-14
-0.282146	1.36042e-14		0.318968	1.2679e-14
-0.283222	1.35314e-14		0.320151	1.18032e-14
-0.284297	1.331e-14		0.321335	1.23766e-14
-0.285373	1.29e-14		0.322519	1.30646e-14
-0.286449	1.26739e-14		0.323703	1.23966e-14
-0.287524	1.19563e-14		0.324886	1.28303e-14
-0.2886	1.16923e-14		0.32607	1.37281e-14
-0.289676	1.23889e-14		0.327254	1.3667e-14
-0.290751	1.23993e-14		0.328438	1.20734e-14
-0.291827	1.19121e-14		0.329622	1.14499e-14
-0.292903	1.16993e-14		0.330805	1.17034e-14
-0.293978	1.2018e-14		0.331989	1.17773e-14
-0.295054	1.20626e-14		0.333173	1.07333e-14
-0.29613	1.32014e-14		0.334357	1.07423e-14
-0.297205	1.268e-14		0.335541	1.19191e-14
-0.298281	1.26936e-14		0.336724	1.17383e-14
-0.299357	1.23623e-14		0.337908	1.15595e-14
-0.300432	1.20217e-14		0.339092	1.18759e-14
-0.301508	1.20703e-14		0.340276	1.30354e-14
-0.302584	1.23517e-14		0.341459	1.30388e-14
-0.303659	1.24437e-14		0.342643	1.22319e-14
-0.304735	1.21806e-14		0.343827	1.2009e-14
-0.305811	1.19756e-14		0.345011	1.23703e-14
-0.306886	1.15904e-14		0.346195	1.2772e-14
-0.307962	1.15278e-14		0.347378	1.20458e-14
-0.309038	1.22434e-14		0.348562	1.18971e-14
-0.310114	1.26543e-14		0.349746	1.24077e-14
-0.311189	1.22507e-14		0.35093	1.23236e-14
-0.312265	1.26515e-14		0.352114	1.16967e-14
-0.313341	1.27912e-14		0.353297	1.25503e-14
-0.314416	1.26475e-14		0.354481	1.31609e-14
-0.315492	1.27596e-14		0.355665	1.2527e-14
-0.316568	1.198e-14		0.356849	1.16882e-14
-0.317643	1.20761e-14		0.358032	1.10285e-14
-0.318719	1.24121e-14		0.359216	1.17337e-14
-0.319795	1.24098e-14		0.3604	1.21346e-14
-0.32087	1.23437e-14		0.361584	1.1844e-14
-0.321946	1.23263e-14		0.362768	1.24087e-14
-0.323022	1.2147e-14		0.363951	1.31399e-14
-0.324097	1.26872e-14		0.365135	1.37482e-14
-0.325173	1.27838e-14		0.366319	1.26832e-14
-0.326249	1.26024e-14		0.367503	1.30228e-14
-0.327324	1.31762e-14		0.368686	1.34926e-14
-0.3284	1.31162e-14		0.36987	1.33099e-14
-0.329476	1.31043e-14		0.371054	1.22413e-14
-0.330551	1.31138e-14		0.372238	1.23574e-14
-0.331627	1.34376e-14		0.373422	1.28426e-14
-0.332703	1.39966e-14		0.374605	1.32728e-14
-0.333778	1.35328e-14		0.375789	1.22794e-14
-0.334854	1.32542e-14		0.376973	1.17191e-14
-0.33593	1.38718e-14		0.378157	1.25531e-14
-0.337005	1.36381e-14		0.379341	1.32609e-14
-0.338081	1.36309e-14		0.380524	1.24099e-14
-0.339157	1.35371e-14		0.381708	1.25307e-14
-0.340232	1.30916e-14		0.382892	1.32133e-14
-0.341308	1.34768e-14		0.384076	1.37673e-14
-0.342384	1.25264e-14		0.385259	1.26702e-14
-0.343459	1.20276e-14		0.386443	1.20177e-14
-0.344535	1.22689e-14		0.387627	1.23736e-14
-0.345611	1.28484e-14		0.388811	1.28928e-14
-0.346686	1.30607e-14		0.389995	1.22424e-14
-0.347762	1.23689e-14		0.391178	1.21767e-14
-0.348838	1.25247e-14		0.392362	1.30069e-14
-0.349914	1.2066e-14		0.393546	1.30687e-14
-0.350989	1.18785e-14		0.39473	1.20165e-14
-0.352065	1.14316e-14		0.395914	1.18064e-14
-0.353141	1.16356e-14		0.397097	1.25136e-14
-0.354216	1.2096e-14		0.398281	1.29088e-14
-0.355292	1.17469e-14		0.399465	1.32463e-14
-0.356368	1.20064e-14		0.400649	1.2944e-14
-0.357443	1.23324e-14		0.401832	1.37451e-14
-0.358519	1.1933e-14		0.403016	1.43785e-14
-0.359595	1.12913e-14		0.4042	1.32221e-14
-0.36067	1.14692e-14		0.405384	1.3002e-14
-0.361746	1.1442e-14		0.406568	1.34742e-14
-0.362822	1.16406e-14		0.407751	1.31728e-14
-0.363897	1.14185e-14		0.408935	1.25718e-14
-0.364973	1.14429e-14		0.410119	1.25254e-14
-0.366049	1.19047e-14		0.411303	1.29703e-14
-0.367124	1.13467e-14		0.412486	1.27838e-14
-0.3682	1.09636e-14		0.41367	1.26959e-14
-0.369276	1.16782e-14		0.414854	1.23128e-14
-0.370351	1.22506e-14		0.416038	1.32709e-14
-0.371427	1.24892e-14		0.417222	1.28056e-14
-0.372503	1.27818e-14		0.418405	1.26437e-14
-0.373578	1.1755e-14		0.419589	1.20567e-14
-0.374654	1.14138e-14		0.420773	1.26995e-14
-0.37573	1.18198e-14		0.421957	1.29467e-14
-0.376805	1.16281e-14		0.423141	1.17991e-14
-0.377881	1.17456e-14		0.424324	1.1605e-14
-0.378957	1.14064e-14		0.425508	1.27223e-14
-0.380032	1.15926e-14		0.426692	1.27393e-14
-0.381108	1.16971e-14		0.427876	1.22083e-14
-0.382184	1.11742e-14		0.429059	1.14155e-14
-0.383259	1.17628e-14		0.430243	1.23522e-14
-0.384335	1.14494e-14		0.431427	1.27596e-14
-0.385411	1.08346e-14		0.432611	1.23373e-14
-0.386486	1.0907e-14		0.433795	1.18159e-14
-0.387562	1.08033e-14		0.434978	1.25204e-14
-0.388638	1.06941e-14		0.436162	1.22043e-14
-0.389714	1.17816e-14		0.437346	1.21519e-14
-0.390789	1.14609e-14		0.43853	1.235e-14
-0.391865	1.16833e-14		0.439714	1.345e-14
-0.392941	1.19015e-14		0.440897	1.32138e-14
-0.394016	1.18681e-14		0.442081	1.29653e-14
-0.395092	1.23442e-14		0.443265	1.26726e-14
-0.396168	1.24293e-14		0.444449	1.26191e-14
-0.397243	1.32361e-14		0.445632	1.37348e-14
-0.398319	1.37722e-14		0.446816	1.34166e-14
-0.399395	1.32335e-14		0.448	1.31598e-14
-0.40047	1.30442e-14		0.449184	1.36341e-14
-0.401546	1.33885e-14		0.450368	1.39914e-14
-0.402622	1.29379e-14		0.451551	1.28357e-14
-0.403697	1.25338e-14		0.452735	1.2558e-14
-0.404773	1.3229e-14		0.453919	1.39896e-14
-0.405849	1.32054e-14		0.455103	1.31284e-14
-0.406924	1.21923e-14		0.456286	1.23747e-14
-0.408	1.22584e-14		0.45747	1.12311e-14
-0.409076	1.19229e-14		0.458654	1.16125e-14
-0.410151	1.20442e-14		0.459838	1.21191e-14
-0.411227	1.2228e-14		0.461022	1.18796e-14
-0.412303	1.17063e-14		0.462205	1.19978e-14
-0.413378	1.11079e-14		0.463389	1.2083e-14
-0.414454	1.18711e-14		0.464573	1.24271e-14
-0.41553	1.1646e-14		0.465757	1.22737e-14
-0.416605	1.11886e-14		0.466941	1.26108e-14
-0.417681	1.15946e-14		0.468124	1.29051e-14
-0.418757	1.15831e-14		0.469308	1.2574e-14
-0.419832	1.24684e-14		0.470492	1.24938e-14
-0.420908	1.21563e-14		0.471676	1.17987e-14
-0.421984	1.313e-14		0.472859	1.23455e-14
-0.423059	1.37187e-14		0.474043	1.31397e-14
-0.424135	1.35088e-14		0.475227	1.12797e-14
-0.425211	1.34951e-14		0.476411	1.18253e-14
-0.426286	1.2694e-14		0.477595	1.28444e-14
-0.427362	1.19932e-14		0.478778	1.31637e-14
-0.428438	1.20547e-14		0.479962	1.22653e-14
-0.429514	1.20489e-14		0.481146	1.24383e-14
-0.430589	1.14103e-14		0.48233	1.30061e-14
-0.431665	1.10688e-14		0.483514	1.35891e-14
-0.432741	1.12669e-14		0.484697	1.27099e-14
-0.433816	1.10919e-14		0.485881	1.25742e-14
-0.434892	1.18108e-14		0.487065	1.30996e-14
-0.435968	1.15339e-14		0.488249	1.30934e-14
-0.437043	1.17425e-14		0.489432	1.22711e-14
-0.438119	1.20371e-14		0.490616	1.14673e-14
-0.439195	1.26622e-14		0.4918	1.21532e-14
-0.44027	1.2851e-14		0.492984	1.29451e-14
-0.441346	1.30906e-14		0.494168	1.27516e-14
-0.442422	1.2566e-14		0.495351	1.22821e-14
-0.443497	1.328e-14		0.496535	1.21791e-14
-0.444573	1.26252e-14		0.497719	1.28339e-14
-0.445649	1.2964e-14		0.498903	1.13473e-14
-0.446724	1.25438e-14		0.500086	1.13654e-14
-0.4478	1.27682e-14		0.50127	1.27116e-14
-0.448876	1.2893e-14		0.502454	1.33646e-14
-0.449951	1.29596e-14		0.503638	1.27431e-14
-0.451027	1.34224e-14		0.504822	1.27973e-14
-0.452103	1.2959e-14		0.506005	1.33753e-14
-0.453178	1.31333e-14		0.507189	1.3064e-14
-0.454254	1.29323e-14		0.508373	1.25443e-14
-0.45533	1.34787e-14		0.509557	1.22826e-14
-0.456405	1.3714e-14		0.510741	1.24878e-14
-0.457481	1.36976e-14		0.511924	1.25677e-14
-0.458557	1.32214e-14		0.513108	1.22684e-14
-0.459632	1.25583e-14		0.514292	1.18171e-14
-0.460708	1.35692e-14		0.515476	1.17063e-14
-0.461784	1.32215e-14		0.516659	1.27379e-14
-0.462859	1.3005e-14		0.517843	1.24551e-14
-0.463935	1.30178e-14		0.519027	1.14668e-14
-0.465011	1.29716e-14		0.520211	1.24744e-14
-0.466086	1.32795e-14		0.521395	1.2531e-14
-0.467162	1.34042e-14		0.522578	1.30488e-14
-0.468238	1.29846e-14		0.523762	1.35284e-14
-0.469314	1.28653e-14		0.524946	1.41547e-14
-0.470389	1.29659e-14		0.52613	1.50031e-14
-0.471465	1.28852e-14		0.527314	1.41647e-14
-0.472541	1.2198e-14		0.528497	1.30908e-14
-0.473616	1.29513e-14		0.529681	1.38839e-14
-0.474692	1.33103e-14		0.530865	1.41361e-14
-0.475768	1.33036e-14		0.532049	1.26617e-14
-0.476843	1.30864e-14		0.533232	1.27936e-14
-0.477919	1.29758e-14		0.534416	1.31174e-14
-0.478995	1.24498e-14		0.5356	1.40278e-14
-0.48007	1.17496e-14		0.536784	1.28013e-14
-0.481146	1.1398e-14		0.537968	1.23678e-14
-0.482222	1.20776e-14		0.539151	1.278e-14
-0.483297	1.3076e-14		0.540335	1.42681e-14
-0.484373	1.27633e-14		0.541519	1.36982e-14
-0.485449	1.30243e-14		0.542703	1.24391e-14
-0.486524	1.21282e-14		0.543886	1.26528e-14
-0.4876	1.24686e-14		0.54507	1.30719e-14
-0.488676	1.17679e-14		0.546254	1.19153e-14
-0.489751	1.15935e-14		0.547438	1.18121e-14
-0.490827	1.17656e-14		0.548622	1.29841e-14
-0.491903	1.20031e-14		0.549805	1.33747e-14
-0.492978	1.14539e-14		0.550989	1.30761e-14
-0.494054	1.14388e-14		0.552173	1.27913e-14
-0.49513	1.15956e-14		0.553357	1.3538e-14
-0.496205	1.22157e-14		0.554541	1.33237e-14
-0.497281	1.16896e-14		0.555724	1.24823e-14
-0.498357	1.14735e-14		0.556908	1.1103e-14
-0.499432	1.15104e-14		0.558092	1.12357e-14
-0.500508	1.25566e-14		0.559276	1.21308e-14
-0.501584	1.30789e-14		0.560459	1.21232e-14
-0.502659	1.22422e-14		0.561643	1.22364e-14
-0.503735	1.19829e-14		0.562827	1.26691e-14
-0.504811	1.28401e-14		0.564011	1.37578e-14
-0.505886	1.21512e-14		0.565195	1.29973e-14
-0.506962	1.17809e-14		0.566378	1.23182e-14
-0.508038	1.21051e-14		0.567562	1.25942e-14
-0.509114	1.1769e-14		0.568746	1.28441e-14
-0.510189	1.26757e-14		0.56993	1.14856e-14
-0.511265	1.28295e-14		0.571114	1.11842e-14
-0.512341	1.2866e-14		0.572297	1.10653e-14
-0.513416	1.28485e-14		0.573481	1.08954e-14
-0.514492	1.19967e-14		0.574665	1.11887e-14
-0.515568	1.12863e-14		0.575849	1.161e-14
-0.516643	1.18967e-14		0.577032	1.32944e-14
-0.517719	1.11884e-14		0.578216	1.32126e-14
-0.518795	1.13032e-14		0.5794	1.35512e-14
-0.51987	1.12822e-14		0.580584	1.29382e-14
-0.520946	1.09445e-14		0.581768	1.33851e-14
-0.522022	1.16378e-14		0.582951	1.33046e-14
-0.523097	1.20164e-14		0.584135	1.26425e-14
-0.524173	1.10849e-14		0.585319	1.25702e-14
-0.525249	1.09939e-14		0.586503	1.25303e-14
-0.526324	1.12107e-14		0.587686	1.38072e-14
-0.5274	1.12812e-14		0.58887	1.32146e-14
-0.528476	1.09401e-14		0.590054	1.20868e-14
-0.529551	1.1035e-14		0.591238	1.25557e-14
-0.530627	1.13101e-14		0.592422	1.27558e-14
-0.531703	1.11804e-14		0.593605	1.28581e-14
-0.532778	1.12735e-14		0.594789	1.29404e-14
-0.533854	1.17285e-14		0.595973	1.25903e-14
-0.53493	1.18381e-14		0.597157	1.36313e-14
-0.536005	1.29408e-14		0.598341	1.31049e-14
-0.537081	1.34599e-14		0.599524	1.27362e-14
-0.538157	1.34796e-14		0.600708	1.31603e-14
-0.539232	1.31335e-14		0.601892	1.30103e-14
-0.540308	1.3491e-14		0.603076	1.27916e-14
-0.541384	1.34442e-14		0.604259	1.1979e-14
-0.542459	1.31287e-14		0.605443	1.26964e-14
-0.543535	1.33893e-14		0.606627	1.2986e-14
-0.544611	1.27588e-14		0.607811	1.27036e-14
-0.545686	1.24782e-14		0.608995	1.23379e-14
-0.546762	1.20069e-14		0.610178	1.32682e-14
-0.547838	1.18087e-14		0.611362	1.35538e-14
-0.548914	1.15668e-14		0.612546	1.31516e-14
-0.549989	1.12887e-14		0.61373	1.24123e-14
-0.551065	1.11875e-14		0.614914	1.33344e-14
-0.552141	1.17718e-14		0.616097	1.40285e-14
-0.553216	1.17173e-14		0.617281	1.29242e-14
-0.554292	1.09243e-14		0.618465	1.17766e-14
-0.555368	1.16833e-14		0.619649	1.33818e-14
-0.556443	1.1636e-14		0.620832	1.33172e-14
-0.557519	1.15189e-14		0.622016	1.36702e-14
-0.558595	1.15007e-14		0.6232	1.27689e-14
-0.55967	1.16368e-14		0.624384	1.32598e-14
-0.560746	1.21434e-14		0.625568	1.38188e-14
-0.561822	1.28258e-14		0.626751	1.29142e-14
-0.562897	1.22673e-14		0.627935	1.26117e-14
-0.563973	1.15463e-14		0.629119	1.35266e-14
-0.565049	1.11542e-14		0.630303	1.32544e-14
-0.566124	1.14091e-14		0.631487	1.28102e-14
-0.5672	1.14036e-14		0.63267	1.23475e-14
-0.568276	1.14835e-14		0.633854	1.32252e-14
-0.569351	1.18278e-14		0.635038	1.36689e-14
-0.570427	1.20263e-14		0.636222	1.28046e-14
-0.571503	1.16434e-14		0.637405	1.24954e-14
-0.572578	1.18462e-14		0.638589	1.34401e-14
-0.573654	1.2964e-14		0.639773	1.39292e-14
-0.57473	1.24276e-14		0.640957	1.3418e-14
-0.575805	1.25473e-14		0.642141	1.28651e-14
-0.576881	1.22726e-14		0.643324	1.30171e-14
-0.577957	1.20592e-14		0.644508	1.31926e-14
-0.579032	1.2113e-14		0.645692	1.2895e-14
-0.580108	1.20095e-14		0.646876	1.2315e-14
-0.581184	1.1928e-14		0.648059	1.2597e-14
-0.582259	1.18988e-14		0.649243	1.38746e-14
-0.583335	1.13773e-14		0.650427	1.28908e-14
-0.584411	1.0708e-14		0.651611	1.16199e-14
-0.585487	1.09608e-14		0.652795	1.24214e-14
-0.586562	1.13743e-14		0.653978	1.30138e-14
-0.587638	1.13882e-14		0.655162	1.31234e-14
-0.588714	1.20335e-14		0.656346	1.31435e-14
-0.589789	1.20541e-14		0.65753	1.36896e-14
-0.590865	1.24409e-14		0.658714	1.4395e-14
-0.591941	1.26909e-14		0.659897	1.42137e-14
-0.593016	1.22047e-14		0.661081	1.32527e-14
-0.594092	1.23624e-14		0.662265	1.31049e-14
-0.595168	1.19249e-14		0.663449	1.27251e-14
-0.596243	1.21394e-14		0.664632	1.20316e-14
-0.597319	1.23156e-14		0.665816	1.19429e-14
-0.598395	1.22195e-14		0.667	1.29349e-14
-0.59947	1.19575e-14		0.668184	1.35943e-14
-0.600546	1.23589e-14		0.669368	1.23469e-14
-0.601622	1.23055e-14		0.670551	1.13333e-14
-0.602697	1.28923e-14		0.671735	1.16839e-14
-0.603773	1.27721e-14		0.672919	1.20639e-14
-0.604849	1.26905e-14		0.674103	1.09504e-14
-0.605924	1.29555e-14		0.675286	1.04908e-14
-0.607	1.37949e-14		0.67647	1.11584e-14
-0.608076	1.33972e-14		0.677654	1.17853e-14
-0.609151	1.32564e-14		0.678838	1.18897e-14
-0.610227	1.27165e-14		0.680022	1.14057e-14
-0.611303	1.21867e-14		0.681205	1.16716e-14
-0.612378	1.21258e-14		0.682389	1.22091e-14
-0.613454	1.176e-14		0.683573	1.14863e-14
-0.61453	1.19073e-14		0.684757	1.20007e-14
-0.615605	1.26803e-14		0.685941	1.35758e-14
-0.616681	1.28235e-14		0.687124	1.31108e-14
-0.617757	1.18976e-14		0.688308	1.25291e-14
-0.618832	1.2445e-14		0.689492	1.24351e-14
-0.619908	1.30411e-14		0.690676	1.3173e-14
-0.620984	1.26865e-14		0.691859	1.34947e-14
-0.622059	1.35916e-14		0.693043	1.32125e-14
-0.623135	1.29171e-14		0.694227	1.37633e-14
-0.624211	1.28042e-14		0.695411	1.39021e-14
-0.625286	1.24225e-14		0.696595	1.43113e-14
-0.626362	1.26309e-14		0.697778	1.30479e-14
-0.627438	1.30073e-14		0.698962	1.24634e-14
-0.628513	1.33211e-14		0.700146	1.26857e-14
-0.629589	1.3026e-14		0.70133	1.33884e-14
-0.630665	1.26867e-14		0.702513	1.34004e-14
-0.631741	1.21547e-14		0.703697	1.36147e-14
-0.632816	1.20743e-14		0.704881	1.40021e-14
-0.633892	1.25744e-14		0.706065	1.33466e-14
-0.634968	1.26938e-14		0.707249	1.29617e-14
-0.636043	1.20045e-14		0.708432	1.22442e-14
-0.637119	1.24804e-14		0.709616	1.29591e-14
-0.638195	1.31208e-14		0.7108	1.33324e-14
-0.63927	1.27276e-14		0.711984	1.20818e-14
-0.640346	1.24068e-14		0.713168	1.20809e-14
-0.641422	1.28472e-14		0.714351	1.30918e-14
-0.642497	1.39479e-14		0.715535	1.40886e-14
-0.643573	1.41084e-14		0.716719	1.36944e-14
-0.644649	1.34088e-14		0.717903	1.2943e-14
-0.645724	1.30922e-14		0.719086	1.29071e-14
-0.6468	1.37021e-14		0.72027	1.3409e-14
-0.647876	1.38092e-14		0.721454	1.29331e-14
-0.648951	1.35377e-14		0.722638	1.21989e-14
-0.650027	1.3622e-14		0.723822	1.32043e-14
-0.651103	1.38213e-14		0.725005	1.31371e-14
-0.652178	1.35162e-14		0.726189	1.26395e-14
-0.653254	1.24516e-14		0.727373	1.1163e-14
-0.65433	1.18134e-14		0.728557	1.18707e-14
-0.655405	1.21022e-14		0.729741	1.29165e-14
-0.656481	1.27867e-14		0.730924	1.30173e-14
-0.657557	1.24688e-14		0.732108	1.28269e-14
-0.658632	1.23208e-14		0.733292	1.31058e-14
-0.659708	1.20855e-14		0.734476	1.30089e-14
-0.660784	1.25483e-14		0.735659	1.20361e-14
-0.661859	1.23055e-14		0.736843	1.1572e-14
-0.662935	1.28627e-14		0.738027	1.22925e-14
-0.664011	1.30579e-14		0.739211	1.29422e-14
-0.665086	1.29439e-14		0.740395	1.24951e-14
-0.666162	1.29633e-14		0.741578	1.16803e-14
-0.667238	1.25485e-14		0.742762	1.19926e-14
-0.668314	1.24349e-14		0.743946	1.23792e-14
-0.669389	1.1976e-14		0.74513	1.22129e-14
-0.670465	1.16657e-14		0.746314	1.17239e-14
-0.671541	1.17819e-14		0.747497	1.19484e-14
-0.672616	1.21152e-14		0.748681	1.20114e-14
-0.673692	1.17745e-14		0.749865	1.09688e-14
-0.674768	1.2066e-14		0.751049	1.04525e-14
-0.675843	1.31452e-14		0.752232	1.14758e-14
-0.676919	1.34202e-14		0.753416	1.27743e-14
-0.677995	1.31987e-14		0.7546	1.38438e-14
-0.67907	1.30791e-14		0.755784	1.37739e-14
-0.680146	1.23408e-14		0.756968	1.40932e-14
-0.681222	1.1985e-14		0.758151	1.4946e-14
-0.682297	1.15408e-14		0.759335	1.53056e-14
-0.683373	1.13751e-14		0.760519	1.31707e-14
-0.684449	1.18709e-14		0.761703	1.34442e-14
-0.685524	1.29211e-14		0.762886	1.30456e-14
-0.6866	1.20973e-14		0.76407	1.249e-14
-0.687676	1.11009e-14		0.765254	1.20889e-14
-0.688751	1.14187e-14		0.766438	1.30166e-14
-0.689827	1.13977e-14		0.767622	1.33839e-14
-0.690903	1.12683e-14		0.768805	1.28111e-14
-0.691978	1.0985e-14		0.769989	1.25343e-14
-0.693054	1.07295e-14		0.771173	1.28598e-14
-0.69413	1.21642e-14		0.772357	1.35333e-14
-0.695205	1.25944e-14		0.773541	1.32016e-14
-0.696281	1.24893e-14		0.774724	1.29119e-14
-0.697357	1.29376e-14		0.775908	1.3431e-14
-0.698432	1.40925e-14		0.777092	1.36068e-14
-0.699508	1.34911e-14		0.778276	1.27961e-14
-0.700584	1.29975e-14		0.779459	1.24417e-14
-0.701659	1.25601e-14		0.780643	1.30421e-14
-0.702735	1.24093e-14		0.781827	1.29789e-14
-0.703811	1.30816e-14		0.783011	1.22569e-14
-0.704886	1.27114e-14		0.784195	1.24428e-14
-0.705962	1.28452e-14		0.785378	1.33689e-14
-0.707038	1.27649e-14		0.786562	1.40041e-14
-0.708114	1.26832e-14		0.787746	1.36593e-14
-0.709189	1.19703e-14		0.78893	1.2815e-14
-0.710265	1.20202e-14		0.790114	1.32348e-14
-0.711341	1.22215e-14		0.791297	1.33536e-14
-0.712416	1.23038e-14		0.792481	1.23838e-14
-0.713492	1.12724e-14		0.793665	1.24359e-14
-0.714568	1.19156e-14		0.794849	1.27503e-14
-0.715643	1.22495e-14		0.796032	1.2818e-14
-0.716719	1.28561e-14		0.797216	1.19274e-14
-0.717795	1.28439e-14		0.7984	1.14364e-14
-0.71887	1.27305e-14		0.799584	1.13217e-14
-0.719946	1.22806e-14		0.800768	1.26573e-14
-0.721022	1.28722e-14		0.801951	1.21999e-14
-0.722097	1.2776e-14		0.803135	1.26351e-14
-0.723173	1.3025e-14		0.804319	1.23986e-14
-0.724249	1.35149e-14		0.805503	1.18742e-14
-0.725324	1.29926e-14		0.806686	1.14365e-14
-0.7264	1.20661e-14		0.80787	1.1967e-14
-0.727476	1.2034e-14		0.809054	1.20301e-14
-0.728551	1.29972e-14		0.810238	1.20381e-14
-0.729627	1.24294e-14		0.811422	1.18884e-14
-0.730703	1.20334e-14		0.812605	1.11116e-14
-0.731778	1.11902e-14		0.813789	1.13874e-14
-0.732854	1.18585e-14		0.814973	1.166e-14
-0.73393	1.20019e-14		0.816157	1.21373e-14
-0.735005	1.23114e-14		0.817341	1.17162e-14
-0.736081	1.27615e-14		0.818524	1.23209e-14
-0.737157	1.20429e-14		0.819708	1.30522e-14
-0.738232	1.12002e-14		0.820892	1.32291e-14
-0.739308	1.0845e-14		0.822076	1.2669e-14
-0.740384	1.16483e-14		0.823259	1.39055e-14
-0.741459	1.24503e-14		0.824443	1.3733e-14
-0.742535	1.23203e-14		0.825627	1.2799e-14
-0.743611	1.25588e-14		0.826811	1.2272e-14
-0.744686	1.29314e-14		0.827995	1.3265e-14
-0.745762	1.22567e-14		0.829178	1.41971e-14
-0.746838	1.01036e-14		0.830362	1.39382e-14
-0.747914	9.85843e-15		0.831546	1.32266e-14
-0.748989	9.645e-15		0.83273	1.30467e-14
-0.750065	1.009e-14		0.833914	1.32179e-14
-0.751141	9.40344e-15		0.835097	1.27652e-14
-0.752216	9.33388e-15		0.836281	1.19124e-14
-0.753292	9.88265e-15		0.837465	1.17079e-14
-0.754368	1.11713e-14		0.838649	1.27041e-14
-0.755443	1.09746e-14		0.839832	1.28221e-14
-0.756519	1.0799e-14		0.841016	1.23721e-14
-0.757595	1.13628e-14		0.8422	1.26408e-14
-0.75867	1.19901e-14		0.843384	1.23837e-14
-0.759746	1.1766e-14		0.844568	1.1655e-14
-0.760822	1.15359e-14		0.845751	1.15218e-14
-0.761897	1.20645e-14		0.846935	1.1891e-14
-0.762973	1.24589e-14		0.848119	1.25298e-14
-0.764049	1.24581e-14		0.849303	1.23186e-14
-0.765124	1.18734e-14		0.850487	1.22162e-14
-0.7662	1.20182e-14		0.85167	1.32918e-14
-0.767276	1.29399e-14		0.852854	1.42435e-14
-0.768351	1.40743e-14		0.854038	1.35472e-14
-0.769427	1.40425e-14		0.855222	1.29219e-14
-0.770503	1.43739e-14		0.856405	1.34773e-14
-0.771578	1.39359e-14		0.857589	1.38316e-14
-0.772654	1.35301e-14		0.858773	1.25623e-14
-0.77373	1.30406e-14		0.859957	1.23917e-14
-0.774805	1.27408e-14		0.861141	1.28735e-14
-0.775881	1.29832e-14		0.862324	1.32762e-14
-0.776957	1.33344e-14		0.863508	1.33667e-14
-0.778032	1.32173e-14		0.864692	1.28751e-14
-0.779108	1.35303e-14		0.865876	1.2883e-14
-0.780184	1.43318e-14		0.867059	1.30352e-14
-0.781259	1.44523e-14		0.868243	1.24085e-14
-0.782335	1.37698e-14		0.869427	1.14654e-14
-0.783411	1.32866e-14		0.870611	1.26925e-14
-0.784487	1.28537e-14		0.871795	1.32887e-14
-0.785562	1.24595e-14		0.872978	1.303e-14
-0.786638	1.25385e-14		0.874162	1.30481e-14
-0.787714	1.25617e-14		0.875346	1.33499e-14
-0.788789	1.27731e-14		0.87653	1.31173e-14
-0.789865	1.23107e-14		0.877714	1.22923e-14
-0.790941	1.24067e-14		0.878897	1.13735e-14
-0.792016	1.24411e-14		0.880081	1.20442e-14
-0.793092	1.20306e-14		0.881265	1.26381e-14
-0.794168	1.16753e-14		0.882449	1.2871e-14
-0.795243	1.14614e-14		0.883632	1.29316e-14
-0.796319	1.14947e-14		0.884816	1.37111e-14
-0.797395	1.22986e-14		0.886	1.46642e-14
-0.79847	1.14688e-14		0.887184	1.44546e-14
-0.799546	1.14331e-14		0.888368	1.43868e-14
-0.800622	1.16813e-14		0.889551	1.36726e-14
-0.801697	1.18278e-14		0.890735	1.33534e-14
-0.802773	1.27406e-14		0.891919	1.27789e-14
-0.803849	1.25358e-14		0.893103	1.19517e-14
-0.804924	1.2516e-14		0.894286	1.27547e-14
-0.806	1.25174e-14		0.89547	1.25267e-14
-0.807076	1.23812e-14		0.896654	1.16728e-14
-0.808151	1.26584e-14		0.897838	1.11159e-14
-0.809227	1.22828e-14		0.899022	1.17997e-14
-0.810303	1.21101e-14		0.900205	1.29896e-14
-0.811378	1.24344e-14		0.901389	1.30043e-14
-0.812454	1.14936e-14		0.902573	1.23272e-14
-0.81353	1.2054e-14		0.903757	1.2203e-14
-0.814605	1.22824e-14		0.904941	1.24876e-14
-0.815681	1.18306e-14		0.906124	1.20563e-14
-0.816757	1.09018e-14		0.907308	1.17773e-14
-0.817832	1.07979e-14		0.908492	1.14393e-14
-0.818908	1.17924e-14		0.909676	1.24117e-14
-0.819984	1.17545e-14		0.910859	1.27145e-14
-0.821059	1.17721e-14		0.912043	1.25256e-14
-0.822135	1.21453e-14		0.913227	1.3395e-14
-0.823211	1.21447e-14		0.914411	1.36291e-14
-0.824286	1.20788e-14		0.915595	1.36439e-14
-0.825362	1.18045e-14		0.916778	1.34903e-14
-0.826438	1.23005e-14		0.917962	1.37076e-14
-0.827513	1.26922e-14		0.919146	1.3812e-14
-0.828589	1.2686e-14		0.92033	1.36548e-14
-0.829665	1.30442e-14		0.921513	1.31507e-14
-0.830741	1.33927e-14		0.922697	1.33457e-14
-0.831816	1.32159e-14		0.923881	1.3947e-14
-0.832892	1.28046e-14		0.925065	1.37678e-14
-0.833968	1.27501e-14		0.926249	1.37705e-14
-0.835043	1.29353e-14		0.927432	1.44198e-14
-0.836119	1.33438e-14		0.928616	1.49832e-14
-0.837195	1.28161e-14		0.9298	1.44669e-14
-0.83827	1.21807e-14		0.930984	1.39926e-14
-0.839346	1.20395e-14		0.932168	1.42362e-14
-0.840422	1.31681e-14		0.933351	1.43556e-14
-0.841497	1.33981e-14		0.934535	1.37581e-14
-0.842573	1.26374e-14		0.935719	1.31017e-14
-0.843649	1.26077e-14		0.936903	1.27927e-14
-0.844724	1.33203e-14		0.938086	1.29696e-14
-0.8458	1.31383e-14		0.93927	1.2796e-14
-0.846876	1.29685e-14		0.940454	1.20146e-14
-0.847951	1.24389e-14		0.941638	1.29699e-14
-0.849027	1.24429e-14		0.942822	1.29641e-14
-0.850103	1.16666e-14		0.944005	1.26476e-14
-0.851178	1.08445e-14		0.945189	1.27703e-14
-0.852254	1.11409e-14		0.946373	1.37994e-14
-0.85333	1.14872e-14		0.947557	1.42704e-14
-0.854405	1.12865e-14		0.948741	1.38001e-14
-0.855481	1.07651e-14		0.949924	1.36715e-14
-0.856557	1.14243e-14		0.951108	1.40701e-14
-0.857632	1.19103e-14		0.952292	1.39943e-14
-0.858708	1.16634e-14		0.953476	1.28105e-14
-0.859784	1.14489e-14		0.954659	1.2081e-14
-0.860859	1.10686e-14		0.955843	1.28268e-14
-0.861935	1.12183e-14		0.957027	1.33292e-14
-0.863011	1.14635e-14		0.958211	1.25811e-14
-0.864086	1.09129e-14		0.959395	1.22016e-14
-0.865162	1.13694e-14		0.960578	1.26254e-14
-0.866238	1.16752e-14		0.961762	1.30989e-14
-0.867314	1.20555e-14		0.962946	1.3223e-14
-0.868389	1.21902e-14		0.96413	1.29732e-14
-0.869465	1.25869e-14		0.965314	1.29046e-14
-0.870541	1.30991e-14		0.966497	1.30303e-14
-0.871616	1.30898e-14		0.967681	1.26044e-14
-0.872692	1.26232e-14		0.968865	1.20045e-14
-0.873768	1.19495e-14		0.970049	1.29432e-14
-0.874843	1.20419e-14		0.971232	1.34596e-14
-0.875919	1.16785e-14		0.972416	1.33155e-14
-0.876995	1.19684e-14		0.9736	1.25924e-14
-0.87807	1.20162e-14		0.974784	1.32881e-14
-0.879146	1.20728e-14		0.975968	1.32471e-14
-0.880222	1.28889e-14		0.977151	1.3182e-14
-0.881297	1.3181e-14		0.978335	1.25277e-14
-0.882373	1.23243e-14		0.979519	1.30222e-14
-0.883449	1.20975e-14		0.980703	1.30435e-14
-0.884524	1.20372e-14		0.981886	1.24402e-14
-0.8856	1.1698e-14		0.98307	1.21809e-14
-0.886676	1.10466e-14		0.984254	1.29976e-14
-0.887751	1.14882e-14		0.985438	1.30168e-14
-0.888827	1.09956e-14		0.986622	1.29763e-14
-0.889903	1.06038e-14		0.987805	1.21119e-14
-0.890978	1.08436e-14		0.988989	1.23238e-14
-0.892054	1.20134e-14		0.990173	1.30232e-14
-0.89313	1.16289e-14		0.991357	1.20576e-14
-0.894205	1.21128e-14		0.992541	1.07729e-14
-0.895281	1.27365e-14		0.993724	1.1514e-14
-0.896357	1.38542e-14		0.994908	1.31875e-14
-0.897432	1.45582e-14		0.996092	1.21556e-14
-0.898508	1.34213e-14		0.997276	1.16724e-14
-0.899584	1.31419e-14		0.998459	1.18642e-14
-0.900659	1.38368e-14		0.999643	1.24889e-14
-0.901735	1.40197e-14		1.00083	1.22886e-14
-0.902811	1.35443e-14		1.00201	1.25709e-14
-0.903886	1.35698e-14		1.00319	1.36263e-14
-0.904962	1.36597e-14		1.00438	1.37435e-14
-0.906038	1.31582e-14		1.00556	1.30232e-14
-0.907114	1.28616e-14		1.00675	1.28038e-14
-0.908189	1.28032e-14		1.00793	1.33729e-14
-0.909265	1.2879e-14		1.00911	1.38823e-14
-0.910341	1.32743e-14		1.0103	1.31789e-14
-0.911416	1.30778e-14		1.01148	1.27854e-14
-0.912492	1.24944e-14		1.01266	1.26205e-14
-0.913568	1.22634e-14		1.01385	1.30337e-14
-0.914643	1.19387e-14		1.01503	1.20088e-14
-0.915719	1.26591e-14		1.01622	1.24564e-14
-0.916795	1.24148e-14		1.0174	1.25196e-14
-0.91787	1.28312e-14		1.01858	1.3463e-14
-0.918946	1.27405e-14		1.01977	1.26917e-14
-0.920022	1.17991e-14		1.02095	1.31698e-14
-0.921097	1.19471e-14		1.02214	1.37204e-14
-0.922173	1.31265e-14		1.02332	1.36897e-14
-0.923249	1.32381e-14		1.0245	1.39434e-14
-0.924324	1.29413e-14		1.02569	1.33298e-14
-0.9254	1.23061e-14		1.02687	1.38442e-14
-0.926476	1.25623e-14		1.02805	1.36827e-14
-0.927551	1.22106e-14		1.02924	1.27051e-14
-0.928627	1.22121e-14		1.03042	1.17158e-14
-0.929703	1.22311e-14		1.03161	1.19956e-14
-0.930778	1.25223e-14		1.03279	1.1876e-14
-0.931854	1.20556e-14		1.03397	1.22085e-14
-0.93293	1.1674e-14		1.03516	1.18434e-14
-0.934005	1.15679e-14		1.03634	1.2389e-14
-0.935081	1.24506e-14		1.03752	1.29585e-14
-0.936157	1.23823e-14		1.03871	1.27341e-14
-0.937232	1.23188e-14		1.03989	1.28636e-14
-0.938308	1.18416e-14		1.04108	1.38804e-14
-0.939384	1.23426e-14		1.04226	1.41111e-14
-0.940459	1.18194e-14		1.04344	1.3745e-14
-0.941535	1.19814e-14		1.04463	1.28288e-14
-0.942611	1.25398e-14		1.04581	1.35458e-14
-0.943686	1.28417e-14		1.04699	1.38544e-14
-0.944762	1.27051e-14		1.04818	1.40292e-14
-0.945838	1.14168e-14		1.04936	1.37035e-14
-0.946914	1.11585e-14		1.05055	1.33486e-14
-0.947989	1.13906e-14		1.05173	1.31966e-14
-0.949065	1.15455e-14		1.05291	1.29301e-14
-0.950141	1.11079e-14		1.0541	1.1679e-14
-0.951216	1.16283e-14		1.05528	1.23698e-14
-0.952292	1.26754e-14		1.05646	1.28541e-14
-0.953368	1.22926e-14		1.05765	1.30788e-14
-0.954443	1.19571e-14		1.05883	1.26671e-14
-0.955519	1.17958e-14		1.06002	1.32116e-14
-0.956595	1.15882e-14		1.0612	1.36256e-14
-0.95767	1.07836e-14		1.06238	1.31133e-14
-0.958746	1.08391e-14		1.06357	1.30045e-14
-0.959822	1.13346e-14		1.06475	1.34742e-14
-0.960897	1.15017e-14		1.06594	1.36274e-14
-0.961973	1.09173e-14		1.06712	1.35031e-14
-0.963049	1.10636e-14		1.0683	1.34444e-14
-0.964124	1.16016e-14		1.06949	1.4294e-14
-0.9652	1.18898e-14		1.07067	1.43972e-14
-0.966276	1.09377e-14		1.07185	1.48239e-14
-0.967351	1.11572e-14		1.07304	1.45092e-14
-0.968427	1.17432e-14		1.07422	1.43938e-14
-0.969503	1.21626e-14		1.07541	1.49602e-14
-0.970578	1.2364e-14		1.07659	1.38636e-14
-0.971654	1.24057e-14		1.07777	1.32326e-14
-0.97273	1.27856e-14		1.07896	1.27988e-14
-0.973805	1.2883e-14		1.08014	1.28503e-14
-0.974881	1.28428e-14		1.08132	1.20906e-14
-0.975957	1.28626e-14		1.08251	1.22406e-14
-0.977032	1.27559e-14		1.08369	1.22648e-14
-0.978108	1.26066e-14		1.08488	1.30601e-14
-0.979184	1.22153e-14		1.08606	1.25304e-14
-0.980259	1.2841e-14		1.08724	1.21098e-14
-0.981335	1.33688e-14		1.08843	1.24424e-14
-0.982411	1.3993e-14		1.08961	1.31714e-14
-0.983487	1.36289e-14		1.09079	1.23246e-14
-0.984562	1.28187e-14		1.09198	1.21829e-14
-0.985638	1.22322e-14		1.09316	1.25944e-14
-0.986714	1.242e-14		1.09435	1.31897e-14
-0.987789	1.31005e-14		1.09553	1.25135e-14
-0.988865	1.28429e-14		1.09671	1.24545e-14
-0.989941	1.34453e-14		1.0979	1.27171e-14
-0.991016	1.36077e-14		1.09908	1.22981e-14
-0.992092	1.2932e-14		1.10026	1.20426e-14
-0.993168	1.30084e-14		1.10145	1.18906e-14
-0.994243	1.28407e-14		1.10263	1.21112e-14
-0.995319	1.23761e-14		1.10382	1.28622e-14
-0.996395	1.21869e-14		1.105	1.3188e-14
-0.99747	1.26821e-14		1.10618	1.29497e-14
-0.998546	1.27606e-14		1.10737	1.39098e-14
-0.999622	1.34621e-14		1.10855	1.40113e-14
-1.0007	1.31781e-14		1.10974	1.35089e-14
-1.00177	1.29968e-14		1.11092	1.3361e-14
-1.00285	1.36247e-14		1.1121	1.33609e-14
-1.00392	1.42228e-14		1.11329	1.33934e-14
-1.005	1.3901e-14		1.11447	1.24387e-14
-1.00608	1.40445e-14		1.11565	1.18789e-14
-1.00715	1.36856e-14		1.11684	1.25558e-14
-1.00823	1.32503e-14		1.11802	1.23654e-14
-1.0093	1.29965e-14		1.11921	1.1332e-14
-1.01038	1.33853e-14		1.12039	1.04535e-14
-1.01145	1.3431e-14		1.12157	1.15237e-14
-1.01253	1.35092e-14		1.12276	1.25329e-14
-1.01361	1.30149e-14		1.12394	1.28644e-14
-1.01468	1.32633e-14		1.12512	1.24048e-14
-1.01576	1.28947e-14		1.12631	1.26474e-14
-1.01683	1.29988e-14		1.12749	1.36741e-14
-1.01791	1.26134e-14		1.12868	1.29499e-14
-1.01898	1.18672e-14		1.12986	1.24616e-14
-1.02006	1.21021e-14		1.13104	1.31655e-14
-1.02114	1.2275e-14		1.13223	1.26857e-14
-1.02221	1.18648e-14		1.13341	1.23298e-14
-1.02329	1.16761e-14		1.13459	1.24596e-14
-1.02436	1.17826e-14		1.13578	1.26438e-14
-1.02544	1.19264e-14		1.13696	1.24277e-14
-1.02651	1.17387e-14		1.13815	1.2816e-14
-1.02759	1.17451e-14		1.13933	1.19243e-14
-1.02866	1.18194e-14		1.14051	1.2646e-14
-1.02974	1.19346e-14		1.1417	1.31797e-14
-1.03082	1.14358e-14		1.14288	1.23941e-14
-1.03189	1.17031e-14		1.14406	1.21011e-14
-1.03297	1.26886e-14		1.14525	1.31386e-14
-1.03404	1.3743e-14		1.14643	1.28047e-14
-1.03512	1.31933e-14		1.14762	1.24506e-14
-1.03619	1.30877e-14		1.1488	1.28707e-14
-1.03727	1.31821e-14		1.14998	1.32669e-14
-1.03835	1.33317e-14		1.15117	1.34076e-14
-1.03942	1.26242e-14		1.15235	1.32139e-14
-1.0405	1.17494e-14		1.15354	1.34085e-14
-1.04157	1.18418e-14		1.15472	1.36163e-14
-1.04265	1.23881e-14		1.1559	1.35544e-14
-1.04372	1.21606e-14		1.15709	1.36691e-14
-1.0448	1.19269e-14		1.15827	1.32779e-14
-1.04588	1.20935e-14		1.15945	1.3428e-14
-1.04695	1.29143e-14		1.16064	1.34014e-14
-1.04803	1.20317e-14		1.16182	1.29024e-14
-1.0491	1.18886e-14		1.16301	1.195e-14
-1.05018	1.15464e-14		1.16419	1.24989e-14
-1.05125	1.16349e-14		1.16537	1.31054e-14
-1.05233	1.2059e-14		1.16656	1.31179e-14
-1.05341	1.25249e-14		1.16774	1.33911e-14
-1.05448	1.24868e-14		1.16892	1.32466e-14
-1.05556	1.25181e-14		1.17011	1.34412e-14
-1.05663	1.27369e-14		1.17129	1.31997e-14
-1.05771	1.17884e-14		1.17248	1.34294e-14
-1.05878	1.23223e-14		1.17366	1.45295e-14
-1.05986	1.26742e-14		1.17484	1.54074e-14
-1.06094	1.23433e-14		1.17603	1.49529e-14
-1.06201	1.1817e-14		1.17721	1.33241e-14
-1.06309	1.20605e-14		1.17839	1.32026e-14
-1.06416	1.20577e-14		1.17958	1.34707e-14
-1.06524	1.24833e-14		1.18076	1.29399e-14
-1.06631	1.19092e-14		1.18195	1.30743e-14
-1.06739	1.29024e-14		1.18313	1.33149e-14
-1.06846	1.35615e-14		1.18431	1.41468e-14
-1.06954	1.26107e-14		1.1855	1.37289e-14
-1.07062	1.17367e-14		1.18668	1.35458e-14
-1.07169	1.1952e-14		1.18786	1.3677e-14
-1.07277	1.21093e-14		1.18905	1.35635e-14
-1.07384	1.24167e-14		1.19023	1.29187e-14
-1.07492	1.18717e-14		1.19142	1.17321e-14
-1.07599	1.21381e-14		1.1926	1.1903e-14
-1.07707	1.27072e-14		1.19378	1.18269e-14
-1.07815	1.2377e-14		1.19497	1.18054e-14
-1.07922	1.20756e-14		1.19615	1.23489e-14
-1.0803	1.22162e-14		1.19734	1.31239e-14
-1.08137	1.24746e-14		1.19852	1.39205e-14
-1.08245	1.21649e-14		1.1997	1.47155e-14
-1.08352	1.19414e-14		1.20089	1.46116e-14
-1.0846	1.21903e-14		1.20207	1.44416e-14
-1.08568	1.20144e-14		1.20325	1.47946e-14
-1.08675	1.18959e-14		1.20444	1.46224e-14
-1.08783	1.18333e-14		1.20562	1.35944e-14
-1.0889	1.16945e-14		1.20681	1.38366e-14
-1.08998	1.1765e-14		1.20799	1.43386e-14
-1.09105	1.13205e-14		1.20917	1.36983e-14
-1.09213	1.17714e-14		1.21036	1.32384e-14
-1.09321	1.23795e-14		1.21154	1.36627e-14
-1.09428	1.25205e-14		1.21272	1.36698e-14
-1.09536	1.15953e-14		1.21391	1.22237e-14
-1.09643	1.17007e-14		1.21509	1.20753e-14
-1.09751	1.22596e-14		1.21628	1.25146e-14
-1.09858	1.26961e-14		1.21746	1.30585e-14
-1.09966	1.27269e-14		1.21864	1.40226e-14
-1.10074	1.24461e-14		1.21983	1.35453e-14
-1.10181	1.26153e-14		1.22101	1.35966e-14
-1.10289	1.29382e-14		1.22219	1.30942e-14
-1.10396	1.2177e-14		1.22338	1.25527e-14
-1.10504	1.2181e-14		1.22456	1.22371e-14
-1.10611	1.27997e-14		1.22575	1.23543e-14
-1.10719	1.30382e-14		1.22693	1.34684e-14
-1.10826	1.23009e-14		1.22811	1.33995e-14
-1.10934	1.23229e-14		1.2293	1.36446e-14
-1.11042	1.31708e-14		1.23048	1.46898e-14
-1.11149	1.31592e-14		1.23166	1.48936e-14
-1.11257	1.26367e-14		1.23285	1.36724e-14
-1.11364	1.25077e-14		1.23403	1.32751e-14
-1.11472	1.19668e-14		1.23522	1.3906e-14
-1.11579	1.20695e-14		1.2364	1.41589e-14
-1.11687	1.17941e-14		1.23758	1.43365e-14
-1.11795	1.14594e-14		1.23877	1.31294e-14
-1.11902	1.10136e-14		1.23995	1.36435e-14
-1.1201	1.14449e-14		1.24114	1.40158e-14
-1.12117	1.1923e-14		1.24232	1.39224e-14
-1.12225	1.20117e-14		1.2435	1.33654e-14
-1.12332	1.22086e-14		1.24469	1.41263e-14
-1.1244	1.17087e-14		1.24587	1.44074e-14
-1.12548	1.14399e-14		1.24705	1.41069e-14
-1.12655	1.12169e-14		1.24824	1.37138e-14
-1.12763	1.17284e-14		1.24942	1.4398e-14
-1.1287	1.16836e-14		1.25061	1.43135e-14
-1.12978	1.10657e-14		1.25179	1.30245e-14
-1.13085	1.09561e-14		1.25297	1.34726e-14
-1.13193	1.04611e-14		1.25416	1.37779e-14
-1.13301	1.03776e-14		1.25534	1.37127e-14
-1.13408	1.03352e-14		1.25652	1.23058e-14
-1.13516	1.00535e-14		1.25771	1.19674e-14
-1.13623	1.05239e-14		1.25889	1.21058e-14
-1.13731	1.10225e-14		1.26008	1.30358e-14
-1.13838	1.04681e-14		1.26126	1.28243e-14
-1.13946	1.03249e-14		1.26244	1.26192e-14
-1.14054	1.04439e-14		1.26363	1.34556e-14
-1.14161	1.09e-14		1.26481	1.42121e-14
-1.14269	9.75562e-15		1.26599	1.35407e-14
-1.14376	9.85086e-15		1.26718	1.26068e-14
-1.14484	1.07087e-14		1.26836	1.27426e-14
-1.14591	1.07329e-14		1.26955	1.3646e-14
-1.14699	1.02417e-14		1.27073	1.44252e-14
-1.14806	9.95117e-15		1.27191	1.45e-14
-1.14914	1.05311e-14		1.2731	1.5088e-14
-1.15022	1.06105e-14		1.27428	1.55788e-14
-1.15129	1.06538e-14		1.27546	1.46291e-14
-1.15237	1.08964e-14		1.27665	1.34542e-14
-1.15344	1.06486e-14		1.27783	1.36518e-14
-1.15452	1.10515e-14		1.27902	1.31482e-14
-1.15559	1.01648e-14		1.2802	1.32018e-14
-1.15667	9.74791e-15		1.28138	1.34212e-14
-1.15775	1.03113e-14		1.28257	1.40427e-14
-1.15882	1.13385e-14		1.28375	1.45304e-14
-1.1599	1.06188e-14		1.28494	1.43493e-14
-1.16097	9.98516e-15		1.28612	1.30018e-14
-1.16205	1.02101e-14		1.2873	1.33428e-14
-1.16312	9.44474e-15		1.28849	1.32109e-14
-1.1642	9.79955e-15		1.28967	1.26897e-14
-1.16528	9.60012e-15		1.29085	1.26185e-14
-1.16635	8.96461e-15		1.29204	1.28135e-14
-1.16743	8.83548e-15		1.29322	1.28256e-14
-1.1685	8.19759e-15		1.29441	1.29518e-14
-1.16958	7.4105e-15		1.29559	1.22324e-14
-1.17065	8.38022e-15		1.29677	1.21245e-14
-1.17173	8.62475e-15		1.29796	1.22635e-14
-1.17281	8.74986e-15		1.29914	1.23545e-14
-1.17388	8.45794e-15		1.30032	1.12886e-14
-1.17496	9.19665e-15		1.30151	1.16892e-14
-1.17603	9.48423e-15		1.30269	1.17226e-14
-1.17711	8.6662e-15		1.30388	1.16846e-14
-1.17818	8.34942e-15		1.30506	1.16286e-14
-1.17926	8.46467e-15		1.30624	1.21029e-14
-1.18034	8.72801e-15		1.30743	1.28454e-14
-1.18141	8.48896e-15		1.30861	1.24133e-14
-1.18249	8.12801e-15		1.30979	1.20277e-14
-1.18356	7.52434e-15		1.31098	1.29132e-14
-1.18464	7.51268e-15		1.31216	1.30343e-14
-1.18571	7.2549e-15		1.31335	1.35973e-14
-1.18679	7.07016e-15		1.31453	1.34435e-14
-1.18786	7.48951e-15		1.31571	1.37159e-14
-1.18894	7.5291e-15		1.3169	1.38449e-14
-1.19002	7.42711e-15		1.31808	1.3527e-14
-1.19109	7.30675e-15		1.31926	1.32388e-14
-1.19217	7.28208e-15		1.32045	1.29584e-14
-1.19324	6.78135e-15		1.32163	1.37322e-14
-1.19432	6.48382e-15		1.32282	1.37178e-14
-1.19539	6.36819e-15		1.324	1.39038e-14
-1.19647	6.49661e-15		1.32518	1.38398e-14
-1.19755	6.98847e-15		1.32637	1.37033e-14
-1.19862	6.35111e-15		1.32755	1.40899e-14
-1.1997	5.35685e-15		1.32874	1.34003e-14
-1.20077	5.92335e-15		1.32992	1.27841e-14
-1.20185	5.37041e-15		1.3311	1.32617e-14
-1.20292	4.62723e-15		1.33229	1.33803e-14
-1.204	4.6273e-15		1.33347	1.34695e-14
-1.20508	5.01771e-15		1.33465	1.37512e-14
-1.20615	4.78467e-15		1.33584	1.42241e-14
-1.20723	3.46083e-15		1.33702	1.39332e-14
-1.2083	2.49331e-15		1.33821	1.41441e-14
-1.20938	2.31347e-15		1.33939	1.407e-14
-1.21045	2.45879e-15		1.34057	1.46367e-14
-1.21153	2.2173e-15		1.34176	1.51821e-14
-1.21261	1.93649e-15		1.34294	1.48252e-14
-1.21368	2.23688e-15		1.34412	1.42215e-14
-1.21476	1.93181e-15		1.34531	1.42386e-14
-1.21583	1.23202e-15		1.34649	1.42793e-14
-1.21691	1.22017e-15		1.34768	1.48102e-14
-1.21798	1.3068e-15		1.34886	1.53338e-14
-1.21906	6.17694e-16		1.35004	1.58948e-14
-1.22014	5.6667e-16		1.35123	1.56154e-14
-1.22121	-2.9868e-16		1.35241	1.51928e-14
-1.22229	1.4675e-16		1.35359	1.59424e-14
-1.22336	4.95316e-16		1.35478	1.60894e-14
-1.22444	5.44711e-16		1.35596	1.60045e-14
-1.22551	2.15392e-16		1.35715	1.5566e-14
-1.22659	6.63519e-16		1.35833	1.53673e-14
-1.22766	3.14638e-16		1.35951	1.54094e-14
-1.22874	-1.36969e-16		1.3607	1.50052e-14
-1.22982	-6.8265e-16		1.36188	1.48731e-14
-1.23089	-2.66594e-16		1.36306	1.49496e-14
-1.23197	-6.68149e-16		1.36425	1.50283e-14
-1.23304	-1.37857e-15		1.36543	1.45643e-14
-1.23412	-2.41467e-15		1.36662	1.4606e-14
-1.23519	-2.76559e-15		1.3678	1.50608e-14
-1.23627	-1.0824e-15		1.36898	1.53809e-14
-1.23735	-9.01826e-16		1.37017	1.5205e-14
-1.23842	-8.48449e-16		1.37135	1.52585e-14
-1.2395	-1.28953e-15		1.37254	1.55827e-14
-1.24057	-1.93552e-15		1.37372	1.59119e-14
-1.24165	-2.35739e-15		1.3749	1.58514e-14
-1.24272	-3.57901e-15		1.37609	1.60964e-14
-1.2438	-3.29167e-15		1.37727	1.57907e-14
-1.24488	-4.01039e-15		1.37845	1.56555e-14
-1.24595	-5.08654e-15		1.37964	1.56529e-14
-1.24703	-5.22109e-15		1.38082	1.508e-14
-1.2481	-4.07534e-15		1.38201	1.56266e-14
-1.24918	-3.77874e-15		1.38319	1.57696e-14
-1.25025	-4.16834e-15		1.38437	1.65851e-14
-1.25133	-5.25642e-15		1.38556	1.72072e-14
-1.25241	-5.18327e-15		1.38674	1.6791e-14
-1.25348	-4.85534e-15		1.38792	1.74763e-14
-1.25456	-5.57691e-15		1.38911	1.71251e-14
-1.25563	-5.67686e-15		1.39029	1.68129e-14
-1.25671	-5.65298e-15		1.39148	1.71426e-14
-1.25778	-5.7904e-15		1.39266	1.74823e-14
-1.25886	-6.79209e-15		1.39384	1.69801e-14
-1.25994	-7.58676e-15		1.39503	1.64292e-14
-1.26101	-7.66635e-15		1.39621	1.6574e-14
-1.26209	-8.31861e-15		1.39739	1.6737e-14
-1.26316	-9.21602e-15		1.39858	1.70772e-14
-1.26424	-9.8881e-15		1.39976	1.70777e-14
-1.26531	-9.64011e-15		1.40095	1.78158e-14
-1.26639	-9.66556e-15		1.40213	1.79289e-14
-1.26746	-1.01946e-14		1.40331	1.88011e-14
-1.26854	-1.0669e-14		1.4045	1.90896e-14
-1.26962	-1.1132e-14		1.40568	1.93931e-14
-1.27069	-1.08637e-14		1.40686	1.92815e-14
-1.27177	-1.19943e-14		1.40805	1.87269e-14
-1.27284	-1.17941e-14		1.40923	1.92572e-14
-1.27392	-1.13808e-14		1.41042	2.00661e-14
-1.27499	-1.18935e-14		1.4116	2.0034e-14
-1.27607	-1.21401e-14		1.41278	1.94827e-14
-1.27715	-1.27279e-14		1.41397	1.95894e-14
-1.27822	-1.2012e-14		1.41515	2.01144e-14
-1.2793	-1.22013e-14		1.41634	2.09486e-14
-1.28037	-1.31871e-14		1.41752	2.19982e-14
-1.28145	-1.35043e-14		1.4187	2.19643e-14
-1.28252	-1.31531e-14		1.41989	2.15693e-14
-1.2836	-1.41452e-14		1.42107	2.19982e-14
-1.28468	-1.452e-14		1.42225	2.15631e-14
-1.28575	-1.39646e-14		1.42344	2.13322e-14
-1.28683	-1.43003e-14		1.42462	2.26774e-14
-1.2879	-1.54399e-14		1.42581	2.28867e-14
-1.28898	-1.65649e-14		1.42699	2.27624e-14
-1.29005	-1.7629e-14		1.42817	2.32176e-14
-1.29113	-1.81834e-14		1.42936	2.3169e-14
-1.29221	-1.84395e-14		1.43054	2.35243e-14
-1.29328	-1.90703e-14		1.43172	2.31934e-14
-1.29436	-1.90992e-14		1.43291	2.2717e-14
-1.29543	-1.91251e-14		1.43409	2.26323e-14
-1.29651	-2.04713e-14		1.43528	2.32856e-14
-1.29758	-2.05711e-14		1.43646	2.33759e-14
-1.29866	-2.0834e-14		1.43764	2.40445e-14
-1.29974	-2.03325e-14		1.43883	2.4505e-14
-1.30081	-2.03612e-14		1.44001	2.46545e-14
-1.30189	-2.04379e-14		1.44119	2.50263e-14
-1.30296	-2.11069e-14		1.44238	2.57487e-14
-1.30404	-2.12977e-14		1.44356	2.5979e-14
-1.30511	-2.11891e-14		1.44475	2.61274e-14
-1.30619	-2.15492e-14		1.44593	2.67935e-14
-1.30726	-2.19049e-14		1.44711	2.6228e-14
-1.30834	-2.18528e-14		1.4483	2.64614e-14
-1.30942	-2.17522e-14		1.44948	2.67279e-14
-1.31049	-2.25835e-14		1.45066	2.653e-14
-1.31157	-2.39538e-14		1.45185	2.68307e-14
-1.31264	-2.41656e-14		1.45303	2.71807e-14
-1.31372	-2.45582e-14		1.45422	2.77183e-14
-1.31479	-2.51697e-14		1.4554	2.76142e-14
-1.31587	-2.52804e-14		1.45658	2.76924e-14
-1.31695	-2.52837e-14		1.45777	2.83013e-14
-1.31802	-2.4521e-14		1.45895	2.85434e-14
-1.3191	-2.57019e-14		1.46014	2.9044e-14
-1.32017	-2.70808e-14		1.46132	2.97926e-14
-1.32125	-2.66011e-14		1.4625	3.05211e-14
-1.32232	-2.76617e-14		1.46369	3.12124e-14
-1.3234	-2.81789e-14		1.46487	3.12579e-14
-1.32448	-2.84756e-14		1.46605	3.06938e-14
-1.32555	-2.80428e-14		1.46724	3.12852e-14
-1.32663	-2.90156e-14		1.46842	3.1756e-14
-1.3277	-2.94291e-14		1.46961	3.20334e-14
-1.32878	-2.97719e-14		1.47079	3.22428e-14
-1.32985	-2.99681e-14		1.47197	3.22789e-14
-1.33093	-3.03124e-14		1.47316	3.22741e-14
-1.33201	-3.10093e-14		1.47434	3.248e-14
-1.33308	-3.1497e-14		1.47552	3.25941e-14
-1.33416	-3.15971e-14		1.47671	3.27407e-14
-1.33523	-3.157e-14		1.47789	3.24309e-14
-1.33631	-3.23661e-14		1.47908	3.28212e-14
-1.33738	-3.28294e-14		1.48026	3.36538e-14
-1.33846	-3.21001e-14		1.48144	3.42817e-14
-1.33954	-3.2387e-14		1.48263	3.44677e-14
-1.34061	-3.29202e-14		1.48381	3.52312e-14
-1.34169	-3.35011e-14		1.48499	3.50851e-14
-1.34276	-3.37979e-14		1.48618	3.59161e-14
-1.34384	-3.42588e-14		1.48736	3.6452e-14
-1.34491	-3.49249e-14		1.48855	3.64541e-14
-1.34599	-3.54351e-14		1.48973	3.66686e-14
-1.34706	-3.47363e-14		1.49091	3.65112e-14
-1.34814	-3.59227e-14		1.4921	3.74896e-14
-1.34922	-3.7603e-14		1.49328	3.7563e-14
-1.35029	-3.7996e-14		1.49446	3.79526e-14
-1.35137	-3.81273e-14		1.49565	3.86503e-14
-1.35244	-3.81825e-14		1.49683	3.94246e-14
-1.35352	-3.96305e-14		1.49802	4.00388e-14
-1.35459	-3.95906e-14		1.4992	4.01697e-14
-1.35567	-3.89054e-14		1.50038	4.05077e-14
-1.35675	-3.93903e-14		1.50157	4.05464e-14
-1.35782	-4.12163e-14		1.50275	4.11528e-14
-1.3589	-4.16814e-14		1.50394	4.21235e-14
-1.35997	-4.09303e-14		1.50512	4.31901e-14
-1.36105	-4.10844e-14		1.5063	4.37029e-14
-1.36212	-4.18846e-14		1.50749	4.29043e-14
-1.3632	-4.21107e-14		1.50867	4.31084e-14
-1.36428	-4.23095e-14		1.50985	4.39782e-14
-1.36535	-4.27418e-14		1.51104	4.38403e-14
-1.36643	-4.33553e-14		1.51222	4.48842e-14
-1.3675	-4.37516e-14		1.51341	4.56337e-14
-1.36858	-4.35572e-14		1.51459	4.63453e-14
-1.36965	-4.43931e-14		1.51577	4.71361e-14
-1.37073	-4.60387e-14		1.51696	4.67369e-14
-1.37181	-4.64875e-14		1.51814	4.71616e-14
-1.37288	-4.56002e-14		1.51932	4.75519e-14
-1.37396	-4.55239e-14		1.52051	4.73672e-14
-1.37503	-4.70922e-14		1.52169	4.75613e-14
-1.37611	-4.73027e-14		1.52288	4.75025e-14
-1.37718	-4.70859e-14		1.52406	4.86627e-14
-1.37826	-4.67701e-14		1.52524	4.95371e-14
-1.37934	-4.81141e-14		1.52643	4.95786e-14
-1.38041	-4.80223e-14		1.52761	5.01958e-14
-1.38149	-4.84921e-14		1.52879	5.05103e-14
-1.38256	-4.92028e-14		1.52998	5.07467e-14
-1.38364	-5.00421e-14		1.53116	5.17091e-14
-1.38471	-5.11659e-14		1.53235	5.23363e-14
-1.38579	-5.09124e-14		1.53353	5.31634e-14
-1.38686	-5.11801e-14		1.53471	5.35919e-14
-1.38794	-5.23502e-14		1.5359	5.37492e-14
-1.38902	-5.24804e-14		1.53708	5.46431e-14
-1.39009	-5.27038e-14		1.53826	5.52226e-14
-1.39117	-5.28847e-14		1.53945	5.55602e-14
-1.39224	-5.39271e-14		1.54063	5.54888e-14
-1.39332	-5.38198e-14		1.54182	5.62349e-14
-1.39439	-5.29142e-14		1.543	5.73239e-14
-1.39547	-5.30019e-14		1.54418	5.71531e-14
-1.39655	-5.36594e-14		1.54537	5.72118e-14
-1.39762	-5.44201e-14		1.54655	5.72033e-14
-1.3987	-5.34634e-14		1.54774	5.81156e-14
-1.39977	-5.43588e-14		1.54892	5.77859e-14
-1.40085	-5.53681e-14		1.5501	5.85314e-14
-1.40192	-5.68179e-14		1.55129	5.94612e-14
-1.403	-5.56763e-14		1.55247	6.04883e-14
-1.40408	-5.55811e-14		1.55365	6.09322e-14
-1.40515	-5.72948e-14		1.55484	6.10449e-14
-1.40623	-5.88727e-14		1.55602	6.21267e-14
-1.4073	-5.8993e-14		1.55721	6.23315e-14
-1.40838	-5.86648e-14		1.55839	6.30886e-14
-1.40945	-5.98809e-14		1.55957	6.3088e-14
-1.41053	-5.95994e-14		1.56076	6.34037e-14
-1.41161	-5.97876e-14		1.56194	6.44101e-14
-1.41268	-6.00646e-14		1.56312	6.53702e-14
-1.41376	-6.06445e-14		1.56431	6.59254e-14
-1.41483	-6.11903e-14		1.56549	6.71543e-14
-1.41591	-6.15569e-14		1.56668	6.79279e-14
-1.41698	-6.26118e-14		1.56786	6.80261e-14
-1.41806	-6.31171e-14		1.56904	6.88267e-14
-1.41914	-6.26296e-14		1.57023	7.00746e-14
-1.42021	-6.18444e-14		1.57141	7.06699e-14
-1.42129	-6.23886e-14		1.57259	7.07835e-14
-1.42236	-6.3104e-14		1.57378	7.08858e-14
-1.42344	-6.41762e-14		1.57496	7.13702e-14
-1.42451	-6.39289e-14		1.57615	7.07533e-14
-1.42559	-6.4166e-14		1.57733	7.1047e-14
-1.42666	-6.43442e-14		1.57851	7.12723e-14
-1.42774	-6.47547e-14		1.5797	7.23279e-14
-1.42882	-6.47766e-14		1.58088	7.34159e-14
-1.42989	-6.51498e-14		1.58206	7.35264e-14
-1.43097	-6.52545e-14		1.58325	7.30211e-14
-1.43204	-6.54091e-14		1.58443	7.42383e-14
-1.43312	-6.59269e-14		1.58562	7.57093e-14
-1.43419	-6.69458e-14		1.5868	7.66614e-14
-1.43527	-6.78298e-14		1.58798	7.72496e-14
-1.43635	-6.77411e-14		1.58917	7.74733e-14
-1.43742	-6.72549e-14		1.59035	7.80509e-14
-1.4385	-6.72261e-14		1.59154	7.87264e-14
-1.43957	-6.87921e-14		1.59272	7.90477e-14
-1.44065	-6.93458e-14		1.5939	7.93046e-14
-1.44172	-7.00343e-14		1.59509	8.01113e-14
-1.4428	-7.04355e-14		1.59627	8.03799e-14
-1.44388	-7.16985e-14		1.59745	8.03271e-14
-1.44495	-7.07392e-14		1.59864	8.05539e-14
-1.44603	-7.05069e-14		1.59982	8.14616e-14
-1.4471	-7.12963e-14		1.60101	8.22232e-14
-1.44818	-7.21776e-14		1.60219	8.31192e-14
-1.44925	-7.32155e-14		1.60337	8.35648e-14
-1.45033	-7.30118e-14		1.60456	8.43547e-14
-1.45141	-7.38319e-14		1.60574	8.54629e-14
-1.45248	-7.41842e-14		1.60692	8.59651e-14
-1.45356	-7.45238e-14		1.60811	8.64388e-14
-1.45463	-7.39684e-14		1.60929	8.68629e-14
-1.45571	-7.2564e-14		1.61048	8.6833e-14
-1.45678	-7.38421e-14		1.61166	8.74896e-14
-1.45786	-7.44847e-14		1.61284	8.80963e-14
-1.45894	-7.43041e-14		1.61403	8.85541e-14
-1.46001	-7.50278e-14		1.61521	8.96157e-14
-1.46109	-7.48739e-14		1.61639	9.01714e-14
-1.46216	-7.58802e-14		1.61758	9.01989e-14
-1.46324	-7.62049e-14		1.61876	9.11215e-14
-1.46431	-7.58379e-14		1.61995	9.10715e-14
-1.46539	-7.67104e-14		1.62113	9.15348e-14
-1.46646	-7.67684e-14		1.62231	9.16797e-14
-1.46754	-7.67149e-14		1.6235	9.18557e-14
-1.46862	-7.71729e-14		1.62468	9.20088e-14
-1.46969	-7.74682e-14		1.62586	9.28125e-14
-1.47077	-7.76869e-14		1.62705	9.37131e-14
-1.47184	-7.80291e-14		1.62823	9.40148e-14
-1.47292	-7.83133e-14		1.62942	9.50022e-14
-1.47399	-7.86653e-14		1.6306	9.5811e-14
-1.47507	-7.87789e-14		1.63178	9.67809e-14
-1.47615	-7.92583e-14		1.63297	9.76601e-14
-1.47722	-7.98655e-14		1.63415	9.76802e-14
-1.4783	-7.99176e-14		1.63534	9.78742e-14
-1.47937	-8.00312e-14		1.63652	9.87153e-14
-1.48045	-8.04795e-14		1.6377	9.87309e-14
-1.48152	-8.0718e-14		1.63889	9.89346e-14
-1.4826	-8.17036e-14		1.64007	9.95755e-14
-1.48368	-8.14011e-14		1.64125	9.96837e-14
-1.48475	-8.1751e-14		1.64244	9.95484e-14
-1.48583	-8.27316e-14		1.64362	1.00261e-13
-1.4869	-8.2759e-14		1.64481	1.00763e-13
-1.48798	-8.24233e-14		1.64599	1.01697e-13
-1.48905	-8.17078e-14		1.64717	1.02567e-13
-1.49013	-8.28901e-14		1.64836	1.03109e-13
-1.49121	-8.41913e-14		1.64954	1.04119e-13
-1.49228	-8.46506e-14		1.65072	1.04428e-13
-1.49336	-8.48158e-14		1.65191	1.05811e-13
-1.49443	-8.53519e-14		1.65309	1.06741e-13
-1.49551	-8.59812e-14		1.65428	1.07002e-13
-1.49658	-8.63136e-14		1.65546	1.0718e-13
-1.49766	-8.62416e-14		1.65664	1.06811e-13
-1.49874	-8.64665e-14		1.65783	1.07011e-13
-1.49981	-8.64437e-14		1.65901	1.07586e-13
-1.50089	-8.66153e-14		1.66019	1.07907e-13
-1.50196	-8.71808e-14		1.66138	1.08121e-13
-1.50304	-8.7499e-14		1.66256	1.07741e-13
-1.50411	-8.78743e-14		1.66375	1.08172e-13
-1.50519	-8.73796e-14		1.66493	1.0867e-13
-1.50626	-8.70239e-14		1.66611	1.09528e-13
-1.50734	-8.77103e-14		1.6673	1.09922e-13
-1.50842	-8.88442e-14		1.66848	1.10405e-13
-1.50949	-8.8897e-14		1.66966	1.11124e-13
-1.51057	-8.90816e-14		1.67085	1.11583e-13
-1.51164	-8.92592e-14		1.67203	1.11831e-13
-1.51272	-9.03543e-14		1.67322	1.12951e-13
-1.51379	-9.02123e-14		1.6744	1.14125e-13
-1.51487	-9.04273e-14		1.67558	1.14842e-13
-1.51595	-9.06308e-14		1.67677	1.15206e-13
-1.51702	-9.19539e-14		1.67795	1.14736e-13
-1.5181	-9.25412e-14		1.67914	1.15171e-13
-1.51917	-9.30419e-14		1.68032	1.15369e-13
-1.52025	-9.34881e-14		1.6815	1.15219e-13
-1.52132	-9.43124e-14		1.68269	1.1572e-13
-1.5224	-9.40621e-14		1.68387	1.16094e-13
-1.52348	-9.37446e-14		1.68505	1.16062e-13
-1.52455	-9.47218e-14		1.68624	1.16747e-13
-1.52563	-9.57802e-14		1.68742	1.17247e-13
-1.5267	-9.62201e-14		1.68861	1.17925e-13
-1.52778	-9.55117e-14		1.68979	1.18995e-13
-1.52885	-9.54516e-14		1.69097	1.19072e-13
-1.52993	-9.56123e-14		1.69216	1.19459e-13
-1.53101	-9.58548e-14		1.69334	1.19376e-13
-1.53208	-9.56854e-14		1.69452	1.19293e-13
-1.53316	-9.63315e-14		1.69571	1.19686e-13
-1.53423	-9.67096e-14		1.69689	1.20928e-13
-1.53531	-9.70149e-14		1.69808	1.21731e-13
-1.53638	-9.74986e-14		1.69926	1.23231e-13
-1.53746	-9.70297e-14		1.70044	1.23506e-13
-1.53854	-9.75941e-14		1.70163	1.23514e-13
-1.53961	-9.79776e-14		1.70281	1.23668e-13
-1.54069	-9.74502e-14		1.70399	1.23695e-13
-1.54176	-9.76714e-14		1.70518	1.24121e-13
-1.54284	-9.90696e-14		1.70636	1.23903e-13
-1.54391	-9.9086e-14		1.70755	1.24241e-13
-1.54499	-9.81445e-14		1.70873	1.24402e-13
-1.54606	-9.86688e-14		1.70991	1.24829e-13
-1.54714	-9.84309e-14		1.7111	1.24858e-13
-1.54822	-9.86361e-14		1.71228	1.26609e-13
-1.54929	-9.91299e-14		1.71346	1.2707e-13
-1.55037	-9.99598e-14		1.71465	1.27915e-13
-1.55144	-1.00506e-13		1.71583	1.28248e-13
-1.55252	-1.00766e-13		1.71702	1.28931e-13
-1.55359	-1.00477e-13		1.7182	1.30031e-13
-1.55467	-1.00648e-13		1.71938	1.30223e-13
-1.55575	-1.01262e-13		1.72057	1.31098e-13
-1.55682	-1.01678e-13		1.72175	1.32105e-13
-1.5579	-1.00659e-13		1.72294	1.32173e-13
-1.55897	-1.02356e-13		1.72412	1.32449e-13
-1.56005	-1.03324e-13		1.7253	1.3269e-13
-1.56112	-1.03088e-13		1.72649	1.32285e-13
-1.5622	-1.03122e-13		1.72767	1.32159e-13
-1.56328	-1.03437e-13		1.72885	1.32588e-13
-1.56435	-1.0315e-13		1.73004	1.32863e-13
-1.56543	-1.037e-13		1.73122	1.33049e-13
-1.5665	-1.03554e-13		1.73241	1.34031e-13
-1.56758	-1.04262e-13		1.73359	1.34629e-13
-1.56865	-1.03922e-13		1.73477	1.35148e-13
-1.56973	-1.04432e-13		1.73596	1.35024e-13
-1.57081	-1.04479e-13		1.73714	1.35283e-13
-1.57188	-1.04628e-13		1.73832	1.35548e-13
-1.57296	-1.05191e-13		1.73951	1.35028e-13
-1.57403	-1.0557e-13		1.74069	1.35008e-13
-1.57511	-1.05629e-13		1.74188	1.35799e-13
-1.57618	-1.05359e-13		1.74306	1.36384e-13
-1.57726	-1.06819e-13		1.74424	1.37266e-13
-1.57834	-1.06876e-13		1.74543	1.37581e-13
-1.57941	-1.06997e-13		1.74661	1.38799e-13
-1.58049	-1.07663e-13		1.74779	1.39354e-13
-1.58156	-1.08453e-13		1.74898	1.39684e-13
-1.58264	-1.08694e-13		1.75016	1.39566e-13
-1.58371	-1.0945e-13		1.75135	1.40399e-13
-1.58479	-1.10171e-13		1.75253	1.40552e-13
-1.58586	-1.10571e-13		1.75371	1.40377e-13
-1.58694	-1.11399e-13		1.7549	1.40082e-13
-1.58802	-1.11407e-13		1.75608	1.40409e-13
-1.58909	-1.1102e-13		1.75726	1.40188e-13
-1.59017	-1.10634e-13		1.75845	1.40032e-13
-1.59124	-1.10678e-13		1.75963	1.39739e-13
-1.59232	-1.11022e-13		1.76082	1.41107e-13
-1.59339	-1.10829e-13		1.762	1.42072e-13
-1.59447	-1.10458e-13		1.76318	1.42305e-13
-1.59555	-1.10051e-13		1.76437	1.42562e-13
-1.59662	-1.10416e-13		1.76555	1.4354e-13
-1.5977	-1.10801e-13		1.76674	1.43491e-13
-1.59877	-1.11363e-13		1.76792	1.43045e-13
-1.59985	-1.11148e-13		1.7691	1.435e-13
-1.60092	-1.101e-13		1.77029	1.44835e-13
-1.602	-1.11494e-13		1.77147	1.45148e-13
-1.60308	-1.11747e-13		1.77265	1.44125e-13
-1.60415	-1.11855e-13		1.77384	1.44218e-13
-1.60523	-1.11438e-13		1.77502	1.44455e-13
-1.6063	-1.12377e-13		1.77621	1.44899e-13
-1.60738	-1.13167e-13		1.77739	1.45333e-13
-1.60845	-1.12761e-13		1.77857	1.45485e-13
-1.60953	-1.13076e-13		1.77976	1.4614e-13
-1.61061	-1.13292e-13		1.78094	1.46352e-13
-1.61168	-1.14269e-13		1.78212	1.46262e-13
-1.61276	-1.14355e-13		1.78331	1.46614e-13
-1.61383	-1.14787e-13		1.78449	1.46397e-13
-1.61491	-1.15436e-13		1.78568	1.46712e-13
-1.61598	-1.15968e-13		1.78686	1.46816e-13
-1.61706	-1.15417e-13		1.78804	1.47432e-13
-1.61814	-1.14895e-13		1.78923	1.48111e-13
-1.61921	-1.14615e-13		1.79041	1.48967e-13
-1.62029	-1.15371e-13		1.79159	1.50595e-13
-1.62136	-1.15923e-13		1.79278	1.5118e-13
-1.62244	-1.15357e-13		1.79396	1.51275e-13
-1.62351	-1.15253e-13		1.79515	1.50715e-13
-1.62459	-1.1581e-13		1.79633	1.50387e-13
-1.62566	-1.16132e-13		1.79751	1.51695e-13
-1.62674	-1.16207e-13		1.7987	1.52094e-13
-1.62782	-1.16537e-13		1.79988	1.52143e-13
-1.62889	-1.16714e-13		1.80106	1.52156e-13
-1.62997	-1.1625e-13		1.80225	1.52426e-13
-1.63104	-1.15921e-13		1.80343	1.52572e-13
-1.63212	-1.16963e-13		1.80462	1.52858e-13
-1.63319	-1.16863e-13		1.8058	1.53096e-13
-1.63427	-1.17338e-13		1.80698	1.53288e-13
-1.63535	-1.16941e-13		1.80817	1.53734e-13
-1.63642	-1.17412e-13		1.80935	1.53863e-13
-1.6375	-1.17797e-13		1.81054	1.53835e-13
-1.63857	-1.17901e-13		1.81172	1.53735e-13
-1.63965	-1.1755e-13		1.8129	1.54287e-13
-1.64072	-1.18962e-13		1.81409	1.5421e-13
-1.6418	-1.19369e-13		1.81527	1.54291e-13
-1.64288	-1.19045e-13		1.81645	1.54998e-13
-1.64395	-1.1864e-13		1.81764	1.5521e-13
-1.64503	-1.18779e-13		1.81882	1.5497e-13
-1.6461	-1.19772e-13		1.82001	1.55013e-13
-1.64718	-1.19196e-13		1.82119	1.55674e-13
-1.64825	-1.19381e-13		1.82237	1.56443e-13
-1.64933	-1.19429e-13		1.82356	1.56152e-13
-1.65041	-1.19917e-13		1.82474	1.55748e-13
-1.65148	-1.20197e-13		1.82592	1.55341e-13
-1.65256	-1.19794e-13		1.82711	1.56102e-13
-1.65363	-1.19852e-13		1.82829	1.56689e-13
-1.65471	-1.20106e-13		1.82948	1.56537e-13
-1.65578	-1.20673e-13		1.83066	1.56398e-13
-1.65686	-1.21033e-13		1.83184	1.56021e-13
-1.65794	-1.20961e-13		1.83303	1.55263e-13
-1.65901	-1.2137e-13		1.83421	1.55194e-13
-1.66009	-1.21761e-13		1.83539	1.55388e-13
-1.66116	-1.21728e-13		1.83658	1.56162e-13
-1.66224	-1.22521e-13		1.83776	1.55688e-13
-1.66331	-1.22963e-13		1.83895	1.56484e-13
-1.66439	-1.22604e-13		1.84013	1.57246e-13
-1.66546	-1.22535e-13		1.84131	1.58508e-13
-1.66654	-1.23066e-13		1.8425	1.58141e-13
-1.66762	-1.23174e-13		1.84368	1.58502e-13
-1.66869	-1.22995e-13		1.84486	1.59532e-13
-1.66977	-1.23312e-13		1.84605	1.60594e-13
-1.67084	-1.23918e-13		1.84723	1.60102e-13
-1.67192	-1.25065e-13		1.84842	1.60463e-13
-1.67299	-1.24978e-13		1.8496	1.60026e-13
-1.67407	-1.24358e-13		1.85078	1.59861e-13
-1.67515	-1.25103e-13		1.85197	1.59279e-13
-1.67622	-1.2579e-13		1.85315	1.59794e-13
-1.6773	-1.25679e-13		1.85434	1.60148e-13
-1.67837	-1.2537e-13		1.85552	1.59936e-13
-1.67945	-1.25696e-13		1.8567	1.59988e-13
-1.68052	-1.26306e-13		1.85789	1.59668e-13
-1.6816	-1.25847e-13		1.85907	1.5973e-13
-1.68268	-1.2552e-13		1.86025	1.5978e-13
-1.68375	-1.25513e-13		1.86144	1.59827e-13
-1.68483	-1.25457e-13		1.86262	1.60928e-13
-1.6859	-1.25492e-13		1.86381	1.61865e-13
-1.68698	-1.24784e-13		1.86499	1.61332e-13
-1.68805	-1.25069e-13		1.86617	1.6136e-13
-1.68913	-1.25464e-13		1.86736	1.61909e-13
-1.69021	-1.25845e-13		1.86854	1.62263e-13
-1.69128	-1.26004e-13		1.86972	1.61324e-13
-1.69236	-1.26179e-13		1.87091	1.61311e-13
-1.69343	-1.27589e-13		1.87209	1.61704e-13
-1.69451	-1.28024e-13		1.87328	1.62159e-13
-1.69558	-1.28098e-13		1.87446	1.62248e-13
-1.69666	-1.28958e-13		1.87564	1.62808e-13
-1.69774	-1.2891e-13		1.87683	1.62764e-13
-1.69881	-1.28924e-13		1.87801	1.63117e-13
-1.69989	-1.28795e-13		1.87919	1.63017e-13
-1.70096	-1.29127e-13		1.88038	1.63212e-13
-1.70204	-1.28922e-13		1.88156	1.63301e-13
-1.70311	-1.29114e-13		1.88275	1.64594e-13
-1.70419	-1.29029e-13		1.88393	1.63816e-13
-1.70526	-1.2875e-13		1.88511	1.63508e-13
-1.70634	-1.29679e-13		1.8863	1.63631e-13
-1.70742	-1.2906e-13		1.88748	1.64452e-13
-1.70849	-1.28582e-13		1.88866	1.64148e-13
-1.70957	-1.29629e-13		1.88985	1.6406e-13
-1.71064	-1.29293e-13		1.89103	1.64124e-13
-1.71172	-1.28889e-13		1.89222	1.64343e-13
-1.71279	-1.29259e-13		1.8934	1.64681e-13
-1.71387	-1.30072e-13		1.89458	1.64536e-13
-1.71495	-1.30088e-13		1.89577	1.64782e-13
-1.71602	-1.2957e-13		1.89695	1.64811e-13
-1.7171	-1.30143e-13		1.89814	1.64488e-13
-1.71817	-1.31693e-13		1.89932	1.64145e-13
-1.71925	-1.31593e-13		1.9005	1.63591e-13
-1.72032	-1.31815e-13		1.90169	1.6337e-13
-1.7214	-1.30937e-13		1.90287	1.63454e-13
-1.72248	-1.3233e-13		1.90405	1.63436e-13
-1.72355	-1.32124e-13		1.90524	1.63263e-13
-1.72463	-1.32182e-13		1.90642	1.633e-13
-1.7257	-1.31825e-13		1.90761	1.63462e-13
-1.72678	-1.31683e-13		1.90879	1.64061e-13
-1.72785	-1.32125e-13		1.90997	1.64285e-13
-1.72893	-1.31723e-13		1.91116	1.64833e-13
-1.73001	-1.317e-13		1.91234	1.65098e-13
-1.73108	-1.32336e-13		1.91352	1.64453e-13
-1.73216	-1.32756e-13		1.91471	1.64407e-13
-1.73323	-1.32582e-13		1.91589	1.65228e-13
-1.73431	-1.32244e-13		1.91708	1.65376e-13
-1.73538	-1.32935e-13		1.91826	1.64736e-13
-1.73646	-1.33418e-13		1.91944	1.64295e-13
-1.73754	-1.3294e-13		1.92063	1.64223e-13
-1.73861	-1.3212e-13		1.92181	1.64057e-13
-1.73969	-1.33566e-13		1.92299	1.64291e-13
-1.74076	-1.34645e-13		1.92418	1.64675e-13
-1.74184	-1.34059e-13		1.92536	1.64848e-13
-1.74291	-1.33622e-13		1.92655	1.64901e-13
-1.74399	-1.34283e-13		1.92773	1.64273e-13
-1.74506	-1.34623e-13		1.92891	1.64572e-13
-1.74614	-1.35089e-13		1.9301	1.65635e-13
-1.74722	-1.35615e-13		1.93128	1.66032e-13
-1.74829	-1.36012e-13		1.93246	1.64907e-13
-1.74937	-1.35225e-13		1.93365	1.64718e-13
-1.75044	-1.35024e-13		1.93483	1.64792e-13
-1.75152	-1.34587e-13		1.93602	1.64267e-13
-1.75259	-1.35438e-13		1.9372	1.64314e-13
-1.75367	-1.35624e-13		1.93838	1.64506e-13
-1.75475	-1.35124e-13		1.93957	1.64191e-13
-1.75582	-1.35018e-13		1.94075	1.64645e-13
-1.7569	-1.34745e-13		1.94194	1.6451e-13
-1.75797	-1.35612e-13		1.94312	1.64796e-13
-1.75905	-1.3592e-13		1.9443	1.6518e-13
-1.76012	-1.35847e-13		1.94549	1.64941e-13
-1.7612	-1.36746e-13		1.94667	1.64044e-13
-1.76228	-1.36442e-13		1.94785	1.64686e-13
-1.76335	-1.35794e-13		1.94904	1.6552e-13
-1.76443	-1.35537e-13		1.95022	1.66021e-13
-1.7655	-1.36092e-13		1.95141	1.64889e-13
-1.76658	-1.35574e-13		1.95259	1.65176e-13
-1.76765	-1.36067e-13		1.95377	1.64755e-13
-1.76873	-1.36621e-13		1.95496	1.64747e-13
-1.76981	-1.36917e-13		1.95614	1.64493e-13
-1.77088	-1.38455e-13		1.95732	1.65047e-13
-1.77196	-1.37452e-13		1.95851	1.66047e-13
-1.77303	-1.36505e-13		1.95969	1.66401e-13
-1.77411	-1.36363e-13		1.96088	1.6602e-13
-1.77518	-1.37626e-13		1.96206	1.66088e-13
-1.77626	-1.36804e-13		1.96324	1.66204e-13
-1.77734	-1.3694e-13		1.96443	1.65781e-13
-1.77841	-1.38205e-13		1.96561	1.65588e-13
-1.77949	-1.38917e-13		1.96679	1.65489e-13
-1.78056	-1.39e-13		1.96798	1.64973e-13
-1.78164	-1.38508e-13		1.96916	1.64829e-13
-1.78271	-1.39452e-13		1.97035	1.64055e-13
-1.78379	-1.39631e-13		1.97153	1.64638e-13
-1.78486	-1.3872e-13		1.97271	1.64832e-13
-1.78594	-1.38433e-13		1.9739	1.65178e-13
-1.78702	-1.38898e-13		1.97508	1.65601e-13
-1.78809	-1.38826e-13		1.97626	1.65307e-13
-1.78917	-1.37859e-13		1.97745	1.65289e-13
-1.79024	-1.37938e-13		1.97863	1.6493e-13
-1.79132	-1.38761e-13		1.97982	1.64932e-13
-1.79239	-1.39209e-13		1.981	1.64792e-13
-1.79347	-1.38835e-13		1.98218	1.64827e-13
-1.79455	-1.38608e-13		1.98337	1.65376e-13
-1.79562	-1.39192e-13		1.98455	1.65329e-13
-1.7967	-1.39844e-13		1.98574	1.65364e-13
-1.79777	-1.39136e-13		1.98692	1.65289e-13
-1.79885	-1.39008e-13		1.9881	1.65505e-13
-1.79992	-1.39666e-13		1.98929	1.65543e-13
-1.801	-1.39092e-13		1.99047	1.64992e-13
-1.80208	-1.39046e-13		1.99165	1.64227e-13
-1.80315	-1.38121e-13		1.99284	1.64e-13
-1.80423	-1.38144e-13		1.99402	1.64426e-13
-1.8053	-1.3898e-13		1.99521	1.65118e-13
-1.80638	-1.39948e-13		1.99639	1.64525e-13
-1.80745	-1.40208e-13		1.99757	1.65186e-13
-1.80853	-1.40935e-13		1.99876	1.65324e-13
-1.80961	-1.40797e-13		1.99994	1.65412e-13
-1.81068	-1.39791e-13		2.00112	1.65937e-13
-1.81176	-1.39723e-13		2.00231	1.65867e-13
-1.81283	-1.40335e-13		2.00349	1.65699e-13
-1.81391	-1.41546e-13		2.00468	1.65834e-13
-1.81498	-1.41379e-13		2.00586	1.65603e-13
-1.81606	-1.4136e-13		2.00704	1.66325e-13
-1.81714	-1.41974e-13		2.00823	1.65264e-13
-1.81821	-1.42329e-13		2.00941	1.64869e-13
-1.81929	-1.42356e-13		2.01059	1.65687e-13
-1.82036	-1.41999e-13		2.01178	1.66595e-13
-1.82144	-1.42786e-13		2.01296	1.65982e-13
-1.82251	-1.42072e-13		2.01415	1.65784e-13
-1.82359	-1.42308e-13		2.01533	1.658e-13
-1.82466	-1.4159e-13		2.01651	1.65314e-13
-1.82574	-1.41454e-13		2.0177	1.64389e-13
-1.82682	-1.4198e-13		2.01888	1.63681e-13
-1.82789	-1.41655e-13		2.02006	1.64212e-13
-1.82897	-1.42541e-13		2.02125	1.65122e-13
-1.83004	-1.41921e-13		2.02243	1.65107e-13
-1.83112	-1.42172e-13		2.02362	1.65004e-13
-1.83219	-1.41493e-13		2.0248	1.65182e-13
-1.83327	-1.41452e-13		2.02598	1.64871e-13
-1.83435	-1.41697e-13		2.02717	1.64285e-13
-1.83542	-1.41434e-13		2.02835	1.63372e-13
-1.8365	-1.40806e-13		2.02954	1.64234e-13
-1.83757	-1.39442e-13		2.03072	1.64168e-13
-1.83865	-1.40999e-13		2.0319	1.64389e-13
-1.83972	-1.41887e-13		2.03309	1.6339e-13
-1.8408	-1.4146e-13		2.03427	1.63769e-13
-1.84188	-1.42378e-13		2.03545	1.64113e-13
-1.84295	-1.42771e-13		2.03664	1.6413e-13
-1.84403	-1.42959e-13		2.03782	1.64113e-13
-1.8451	-1.42428e-13		2.03901	1.64442e-13
-1.84618	-1.42706e-13		2.04019	1.64655e-13
-1.84725	-1.43351e-13		2.04137	1.64405e-13
-1.84833	-1.44088e-13		2.04256	1.64172e-13
-1.84941	-1.43675e-13		2.04374	1.63695e-13
-1.85048	-1.42446e-13		2.04492	1.64658e-13
-1.85156	-1.43998e-13		2.04611	1.64495e-13
-1.85263	-1.44205e-13		2.04729	1.64144e-13
-1.85371	-1.43764e-13		2.04848	1.64242e-13
-1.85478	-1.43462e-13		2.04966	1.63818e-13
-1.85586	-1.44271e-13		2.05084	1.6278e-13
-1.85694	-1.44834e-13		2.05203	1.625e-13
-1.85801	-1.44951e-13		2.05321	1.62887e-13
-1.85909	-1.45071e-13		2.05439	1.62608e-13
-1.86016	-1.45713e-13		2.05558	1.62301e-13
-1.86124	-1.46717e-13		2.05676	1.62144e-13
-1.86231	-1.46423e-13		2.05795	1.62134e-13
-1.86339	-1.4532e-13		2.05913	1.63082e-13
-1.86446	-1.45848e-13		2.06031	1.63453e-13
-1.86554	-1.46083e-13		2.0615	1.63055e-13
-1.86662	-1.45388e-13		2.06268	1.63312e-13
-1.86769	-1.45766e-13		2.06386	1.63179e-13
-1.86877	-1.45249e-13		2.06505	1.62548e-13
-1.86984	-1.44633e-13		2.06623	1.61759e-13
-1.87092	-1.44724e-13		2.06742	1.61724e-13
-1.87199	-1.44273e-13		2.0686	1.61465e-13
-1.87307	-1.45007e-13		2.06978	1.6106e-13
-1.87415	-1.45269e-13		2.07097	1.61409e-13
-1.87522	-1.46048e-13		2.07215	1.62392e-13
-1.8763	-1.4645e-13		2.07334	1.63067e-13
-1.87737	-1.46187e-13		2.07452	1.62992e-13
-1.87845	-1.46081e-13		2.0757	1.63764e-13
-1.87952	-1.45873e-13		2.07689	1.63344e-13
-1.8806	-1.46469e-13		2.07807	1.63297e-13
-1.88168	-1.47566e-13		2.07925	1.63417e-13
-1.88275	-1.47568e-13		2.08044	1.63264e-13
-1.88383	-1.46176e-13		2.08162	1.62959e-13
-1.8849	-1.45751e-13		2.08281	1.63738e-13
-1.88598	-1.46065e-13		2.08399	1.63188e-13
-1.88705	-1.46704e-13		2.08517	1.62412e-13
-1.88813	-1.46254e-13		2.08636	1.62199e-13
-1.88921	-1.46153e-13		2.08754	1.62546e-13
-1.89028	-1.46848e-13		2.08872	1.61702e-13
-1.89136	-1.47762e-13		2.08991	1.61242e-13
-1.89243	-1.46609e-13		2.09109	1.61299e-13
-1.89351	-1.46821e-13		2.09228	1.61461e-13
-1.89458	-1.47353e-13		2.09346	1.61143e-13
-1.89566	-1.47627e-13		2.09464	1.61524e-13
-1.89674	-1.46766e-13		2.09583	1.61745e-13
-1.89781	-1.45503e-13		2.09701	1.62189e-13
-1.89889	-1.46061e-13		2.09819	1.61873e-13
-1.89996	-1.46363e-13		2.09938	1.61396e-13
-1.90104	-1.45592e-13		2.10056	1.62088e-13
-1.90211	-1.46048e-13		2.10175	1.61662e-13
-1.90319	-1.46212e-13		2.10293	1.6037e-13
-1.90426	-1.45958e-13		2.10411	1.60103e-13
-1.90534	-1.45609e-13		2.1053	1.60364e-13
-1.90642	-1.46065e-13		2.10648	1.60936e-13
-1.90749	-1.46767e-13		2.10766	1.59735e-13
-1.90857	-1.46209e-13		2.10885	1.59371e-13
-1.90964	-1.45737e-13		2.11003	1.59869e-13
-1.91072	-1.45867e-13		2.11122	1.59693e-13
-1.91179	-1.46214e-13		2.1124	1.60147e-13
-1.91287	-1.47628e-13		2.11358	1.59678e-13
-1.91395	-1.47898e-13		2.11477	1.60448e-13
-1.91502	-1.46845e-13		2.11595	1.59853e-13
-1.9161	-1.4716e-13		2.11714	1.59452e-13
-1.91717	-1.4742e-13		2.11832	1.59091e-13
-1.91825	-1.46006e-13		2.1195	1.59538e-13
-1.91932	-1.45692e-13		2.12069	1.60348e-13
-1.9204	-1.45918e-13		2.12187	1.59738e-13
-1.92148	-1.46121e-13		2.12305	1.59379e-13
-1.92255	-1.45652e-13		2.12424	1.59742e-13
-1.92363	-1.45642e-13		2.12542	1.59888e-13
-1.9247	-1.46256e-13		2.12661	1.59388e-13
-1.92578	-1.46367e-13		2.12779	1.59226e-13
-1.92685	-1.46292e-13		2.12897	1.59795e-13
-1.92793	-1.46853e-13		2.13016	1.60234e-13
-1.92901	-1.47503e-13		2.13134	1.59747e-13
-1.93008	-1.47982e-13		2.13252	1.59293e-13
-1.93116	-1.47188e-13		2.13371	1.59576e-13
-1.93223	-1.47015e-13		2.13489	1.59565e-13
-1.93331	-1.47177e-13		2.13608	1.59418e-13
-1.93438	-1.47234e-13		2.13726	1.59135e-13
-1.93546	-1.4747e-13		2.13844	1.58633e-13
-1.93654	-1.47935e-13		2.13963	1.59332e-13
-1.93761	-1.47883e-13		2.14081	1.58521e-13
-1.93869	-1.48185e-13		2.14199	1.58008e-13
-1.93976	-1.47297e-13		2.14318	1.57907e-13
-1.94084	-1.46575e-13		2.14436	1.57583e-13
-1.94191	-1.4769e-13		2.14555	1.57553e-13
-1.94299	-1.48302e-13		2.14673	1.57215e-13
-1.94406	-1.47579e-13		2.14791	1.58041e-13
-1.94514	-1.47435e-13		2.1491	1.57463e-13
-1.94622	-1.48264e-13		2.15028	1.57394e-13
-1.94729	-1.47684e-13		2.15146	1.56841e-13
-1.94837	-1.46466e-13		2.15265	1.56421e-13
-1.94944	-1.46704e-13		2.15383	1.57143e-13
-1.95052	-1.47325e-13		2.15502	1.57109e-13
-1.95159	-1.47367e-13		2.1562	1.56326e-13
-1.95267	-1.47201e-13		2.15738	1.56927e-13
-1.95375	-1.47086e-13		2.15857	1.56739e-13
-1.95482	-1.47288e-13		2.15975	1.55664e-13
-1.9559	-1.47542e-13		2.16094	1.54403e-13
-1.95697	-1.47566e-13		2.16212	1.54987e-13
-1.95805	-1.46925e-13		2.1633	1.55694e-13
-1.95912	-1.47408e-13		2.16449	1.55138e-13
-1.9602	-1.47896e-13		2.16567	1.54804e-13
-1.96128	-1.48215e-13		2.16685	1.55726e-13
-1.96235	-1.48089e-13		2.16804	1.55751e-13
-1.96343	-1.48815e-13		2.16922	1.56209e-13
-1.9645	-1.49549e-13		2.17041	1.55925e-13
-1.96558	-1.4835e-13		2.17159	1.56464e-13
-1.96665	-1.48229e-13		2.17277	1.56472e-13
-1.96773	-1.49042e-13		2.17396	1.55955e-13
-1.96881	-1.49032e-13		2.17514	1.55269e-13
-1.96988	-1.48487e-13		2.17632	1.55324e-13
-1.97096	-1.48259e-13		2.17751	1.55548e-13
-1.97203	-1.47938e-13		2.17869	1.5516e-13
-1.97311	-1.48287e-13		2.17988	1.54907e-13
-1.97418	-1.47552e-13		2.18106	1.54981e-13
-1.97526	-1.47792e-13		2.18224	1.56194e-13
-1.97634	-1.48439e-13		2.18343	1.56219e-13
-1.97741	-1.47837e-13		2.18461	1.55811e-13
-1.97849	-1.47383e-13		2.18579	1.56463e-13
-1.97956	-1.47475e-13		2.18698	1.56634e-13
-1.98064	-1.48038e-13		2.18816	1.55436e-13
-1.98171	-1.47944e-13		2.18935	1.54911e-13
-1.98279	-1.47165e-13		2.19053	1.55096e-13
-1.98386	-1.46857e-13		2.19171	1.55438e-13
-1.98494	-1.48128e-13		2.1929	1.55922e-13
-1.98602	-1.48344e-13		2.19408	1.55964e-13
-1.98709	-1.48313e-13		2.19526	1.56442e-13
-1.98817	-1.48731e-13		2.19645	1.57495e-13
-1.98924	-1.48725e-13		2.19763	1.57148e-13
-1.99032	-1.48761e-13		2.19882	1.5718e-13
-1.99139	-1.47715e-13		2.2	1.58085e-13
-1.99247	-1.47456e-13
-1.99355	-1.48367e-13
-1.99462	-1.49624e-13
-1.9957	-1.49879e-13
-1.99677	-1.4943e-13
-1.99785	-1.50374e-13
-1.99892	-1.52443e-13
-2	-1.52281e-13

## Sheet: dIdV(V) data
Scanning tunneling spectroscopy data of 5para on bilayer NaCl/Au(111)
Bias (V)	dI/dV (A/V)		Bias (V)	dI/dV (A/V)
-0.0239838	5.72997e-14		0.0348595	8.98733e-15
-0.0250595	7.17328e-14		0.0360432	-6.32627e-15
-0.0261351	8.64964e-14		0.037227	-1.21361e-14
-0.0272108	9.62328e-14		0.0384108	-1.031e-14
-0.0282865	9.90209e-14		0.0395946	-5.19147e-15
-0.0293622	9.69123e-14		0.0407784	-2.3812e-15
-0.0304378	9.43884e-14		0.0419622	-6.49696e-15
-0.0315135	9.53643e-14		0.0431459	-1.89812e-14
-0.0325892	1.0054e-13		0.0443297	-3.71672e-14
-0.0336649	1.06819e-13		0.0455135	-5.51909e-14
-0.0347405	1.09131e-13		0.0466973	-6.64037e-14
-0.0358162	1.03373e-13		0.0478811	-6.62388e-14
-0.0368919	8.85777e-14		0.0490649	-5.4274e-14
-0.0379676	6.71564e-14		0.0502486	-3.4526e-14
-0.0390432	4.33969e-14		0.0514324	-1.37285e-14
-0.0401189	2.13213e-14		0.0526162	1.6955e-15
-0.0411946	3.10194e-15		0.0538	8.49064e-15
-0.0422703	-1.13134e-14		0.0549838	7.72517e-15
-0.0433459	-2.33914e-14		0.0561676	3.57878e-15
-0.0444216	-3.45901e-14		0.0573514	4.54127e-16
-0.0454973	-4.51622e-14		0.0585351	1.19294e-16
-0.046573	-5.39115e-14		0.0597189	5.76911e-16
-0.0476486	-5.90647e-14		0.0609027	-2.69086e-15
-0.0487243	-5.96674e-14		0.0620865	-1.38619e-14
-0.0498	-5.64783e-14		0.0632703	-3.39644e-14
-0.0508757	-5.16511e-14		0.0644541	-5.97054e-14
-0.0519514	-4.73927e-14		0.0656378	-8.45892e-14
-0.053027	-4.45924e-14		0.0668216	-1.01732e-13
-0.0541027	-4.24408e-14		0.0680054	-1.06866e-13
-0.0551784	-3.92696e-14		0.0691892	-9.99433e-14
-0.0562541	-3.38982e-14		0.070373	-8.45306e-14
-0.0573297	-2.64669e-14		0.0715568	-6.54817e-14
-0.0584054	-1.82764e-14		0.0727405	-4.63175e-14
-0.0594811	-1.09852e-14		0.0739243	-2.78018e-14
-0.0605568	-5.88993e-15		0.0751081	-8.38179e-15
-0.0616324	-3.66109e-15		0.0762919	1.39494e-14
-0.0627081	-4.3135e-15		0.0774757	3.95545e-14
-0.0637838	-7.02509e-15		0.0786595	6.60609e-14
-0.0648595	-9.84481e-15		0.0798432	8.89473e-14
-0.0659351	-9.82364e-15		0.081027	1.03559e-13
-0.0670108	-4.02052e-15		0.0822108	1.07464e-13
-0.0680865	8.88149e-15		0.0833946	1.01787e-13
-0.0691622	2.73314e-14		0.0845784	9.06608e-14
-0.0702378	4.70139e-14		0.0857622	7.90903e-14
-0.0713135	6.24423e-14		0.0869459	7.04588e-14
-0.0723892	6.91716e-14		0.0881297	6.51139e-14
-0.0734649	6.53911e-14		0.0893135	6.06801e-14
-0.0745405	5.21734e-14		0.0904973	5.36573e-14
-0.0756162	3.2547e-14		0.0916811	4.12335e-14
-0.0766919	1.01014e-14		0.0928649	2.24202e-14
-0.0777676	-1.2232e-14		0.0940486	-1.71446e-15
-0.0788432	-3.2905e-14		0.0952324	-2.83952e-14
-0.0799189	-5.18255e-14		0.0964162	-5.36786e-14
-0.0809946	-6.96681e-14		0.0976	-7.30822e-14
-0.0820703	-8.65772e-14		0.0987838	-8.2451e-14
-0.0831459	-1.00973e-13		0.0999676	-7.90929e-14
-0.0842216	-1.09462e-13		0.101151	-6.28122e-14
-0.0852973	-1.08323e-13		0.102335	-3.62132e-14
-0.086373	-9.58545e-14		0.103519	-3.91934e-15
-0.0874486	-7.39655e-14		0.104703	2.89669e-14
-0.0885243	-4.77344e-14		0.105886	5.83218e-14
-0.0896	-2.30437e-14		0.10707	8.16494e-14
-0.0906757	-3.84144e-15		0.108254	9.78281e-14
-0.0917514	9.15818e-15		0.109438	1.06431e-13
-0.092827	1.75953e-14		0.110622	1.07179e-13
-0.0939027	2.32503e-14		0.111805	9.97657e-14
-0.0949784	2.62419e-14		0.112989	8.40199e-14
-0.0960541	2.50018e-14		0.114173	6.0318e-14
-0.0971297	1.80605e-14		0.115357	3.02124e-14
-0.0982054	6.37318e-15		0.116541	-2.92507e-15
-0.0992811	-5.48183e-15		0.117724	-3.37554e-14
-0.100357	-1.01877e-14		0.118908	-5.58803e-14
-0.101432	-3.5136e-16		0.120092	-6.38328e-14
-0.102508	2.83281e-14		0.121276	-5.53318e-14
-0.103584	7.48155e-14		0.122459	-3.25461e-14
-0.104659	1.32295e-13		0.123643	-1.57265e-15
-0.105735	1.89588e-13		0.124827	2.96064e-14
-0.106811	2.3387e-13		0.126011	5.35909e-14
-0.107886	2.53831e-13		0.127195	6.53555e-14
-0.108962	2.42448e-13		0.128378	6.29573e-14
-0.110038	1.98769e-13		0.129562	4.74444e-14
-0.111114	1.2836e-13		0.130746	2.24127e-14
-0.112189	4.23127e-14		0.13193	-6.66327e-15
-0.113265	-4.504e-14		0.133114	-3.351e-14
-0.114341	-1.19349e-13		0.134297	-5.26195e-14
-0.115416	-1.69654e-13		0.135481	-6.09294e-14
-0.116492	-1.90918e-13		0.136665	-5.89229e-14
-0.117568	-1.8461e-13		0.137849	-5.05777e-14
-0.118643	-1.56941e-13		0.139032	-4.20728e-14
-0.119719	-1.15501e-13		0.140216	-3.96783e-14
-0.120795	-6.61165e-14		0.1414	-4.75375e-14
-0.12187	-1.17793e-14		0.142584	-6.60672e-14
-0.122946	4.58356e-14		0.143768	-9.15177e-14
-0.124022	1.03579e-13		0.144951	-1.16905e-13
-0.125097	1.55128e-13		0.146135	-1.34111e-13
-0.126173	1.92002e-13		0.147319	-1.36524e-13
-0.127249	2.06935e-13		0.148503	-1.21354e-13
-0.128324	1.9749e-13		0.149686	-9.07447e-14
-0.1294	1.67619e-13		0.15087	-5.1235e-14
-0.130476	1.26276e-13		0.152054	-1.17176e-14
-0.131551	8.40151e-14		0.153238	1.93387e-14
-0.132627	4.95142e-14		0.154422	3.63822e-14
-0.133703	2.75944e-14		0.155605	3.81579e-14
-0.134778	1.91559e-14		0.156789	2.76541e-14
-0.135854	2.23539e-14		0.157973	1.08471e-14
-0.13693	3.39457e-14		0.159157	-5.19074e-15
-0.138005	5.01045e-14		0.160341	-1.42109e-14
-0.139081	6.66912e-14		0.161524	-1.22817e-14
-0.140157	7.94463e-14		0.162708	1.40115e-15
-0.141232	8.45068e-14		0.163892	2.44924e-14
-0.142308	7.92148e-14		0.165076	5.22196e-14
-0.143384	6.28184e-14		0.166259	7.86197e-14
-0.144459	3.67178e-14		0.167443	9.79022e-14
-0.145535	4.26508e-15		0.168627	1.05562e-13
-0.146611	-2.96124e-14		0.169811	9.9096e-14
-0.147686	-5.884e-14		0.170995	7.84016e-14
-0.148762	-7.69242e-14		0.172178	4.59667e-14
-0.149838	-7.83469e-14		0.173362	6.6852e-15
-0.150914	-6.05537e-14		0.174546	-3.30222e-14
-0.151989	-2.5744e-14		0.17573	-6.68626e-14
-0.153065	1.86736e-14		0.176914	-9.05417e-14
-0.154141	6.16181e-14		0.178097	-1.02851e-13
-0.155216	9.14614e-14		0.179281	-1.05282e-13
-0.156292	9.94582e-14		0.180465	-1.00454e-13
-0.157368	8.21355e-14		0.181649	-9.05371e-14
-0.158443	4.20041e-14		0.182832	-7.67551e-14
-0.159519	-1.32284e-14		0.184016	-6.0098e-14
-0.160595	-7.24431e-14		0.1852	-4.22966e-14
-0.16167	-1.23577e-13		0.186384	-2.58879e-14
-0.162746	-1.5659e-13		0.187568	-1.30467e-14
-0.163822	-1.66404e-13		0.188751	-4.01505e-15
-0.164897	-1.54708e-13		0.189935	3.53191e-15
-0.165973	-1.2944e-13		0.191119	1.34638e-14
-0.167049	-1.01645e-13		0.192303	2.90227e-14
-0.168124	-8.09234e-14		0.193486	5.08771e-14
-0.1692	-7.16713e-14		0.19467	7.66185e-14
-0.170276	-7.19574e-14		0.195854	1.01906e-13
-0.171351	-7.53615e-14		0.197038	1.22391e-13
-0.172427	-7.44806e-14		0.198222	1.35174e-13
-0.173503	-6.41608e-14		0.199405	1.39101e-13
-0.174578	-4.31054e-14		0.200589	1.34144e-13
-0.175654	-1.37124e-14		0.201773	1.20761e-13
-0.17673	1.90954e-14		0.202957	9.99541e-14
-0.177805	4.91607e-14		0.204141	7.39327e-14
-0.178881	7.01262e-14		0.205324	4.65694e-14
-0.179957	7.64053e-14		0.206508	2.28651e-14
-0.181032	6.43969e-14		0.207692	7.3693e-15
-0.182108	3.38319e-14		0.208876	2.35679e-15
-0.183184	-1.14008e-14		0.210059	6.84142e-15
-0.184259	-6.37053e-14		0.211243	1.70213e-14
-0.185335	-1.13695e-13		0.212427	2.78918e-14
-0.186411	-1.52875e-13		0.213611	3.5128e-14
-0.187486	-1.75865e-13		0.214795	3.63068e-14
-0.188562	-1.81223e-13		0.215978	3.10597e-14
-0.189638	-1.70809e-13		0.217162	2.04423e-14
-0.190714	-1.48455e-13		0.218346	6.21698e-15
-0.191789	-1.18797e-13		0.21953	-9.36614e-15
-0.192865	-8.66183e-14		0.220714	-2.32748e-14
-0.193941	-5.63997e-14		0.221897	-3.15002e-14
-0.195016	-3.16522e-14		0.223081	-2.97495e-14
-0.196092	-1.40153e-14		0.224265	-1.52635e-14
-0.197168	-2.65639e-15		0.225449	1.09928e-14
-0.198243	5.41154e-15		0.226632	4.32057e-14
-0.199319	1.398e-14		0.227816	7.18153e-14
-0.200395	2.58665e-14		0.229	8.67828e-14
-0.20147	4.1653e-14		0.230184	8.15917e-14
-0.202546	5.95596e-14		0.231368	5.59827e-14
-0.203622	7.63439e-14		0.232551	1.60646e-14
-0.204697	8.85772e-14		0.233735	-2.81551e-14
-0.205773	9.36554e-14		0.234919	-6.65168e-14
-0.206849	9.03125e-14		0.236103	-9.19997e-14
-0.207924	7.8771e-14		0.237286	-1.02299e-13
-0.209	6.06976e-14		0.23847	-9.93778e-14
-0.210076	3.8966e-14		0.239654	-8.75912e-14
-0.211151	1.71425e-14		0.240838	-7.14478e-14
-0.212227	-1.2776e-15		0.242022	-5.40806e-14
-0.213303	-1.36868e-14		0.243205	-3.69857e-14
-0.214378	-1.89843e-14		0.244389	-2.08647e-14
-0.215454	-1.78295e-14		0.245573	-6.80247e-15
-0.21653	-1.24791e-14		0.246757	3.1198e-15
-0.217605	-6.26333e-15		0.247941	6.26421e-15
-0.218681	-2.86268e-15		0.249124	7.14905e-16
-0.219757	-5.60582e-15		0.250308	-1.33526e-14
-0.220832	-1.69235e-14		0.251492	-3.30114e-14
-0.221908	-3.78719e-14		0.252676	-5.30009e-14
-0.222984	-6.75164e-14		0.253859	-6.70153e-14
-0.224059	-1.02193e-13		0.255043	-6.93493e-14
-0.225135	-1.35135e-13		0.256227	-5.64525e-14
-0.226211	-1.57215e-13		0.257411	-2.81501e-14
-0.227286	-1.59185e-13		0.258595	1.16817e-14
-0.228362	-1.34911e-13		0.259778	5.53476e-14
-0.229438	-8.42819e-14		0.260962	9.2835e-14
-0.230514	-1.43972e-14		0.262146	1.14539e-13
-0.231589	6.17635e-14		0.26333	1.14432e-13
-0.232665	1.28886e-13		0.264514	9.23745e-14
-0.233741	1.73914e-13		0.265697	5.43775e-14
-0.234816	1.90066e-13		0.266881	1.05195e-14
-0.235892	1.78787e-13		0.268065	-2.86726e-14
-0.236968	1.48849e-13		0.269249	-5.58331e-14
-0.238043	1.12895e-13		0.270432	-6.88756e-14
-0.239119	8.28556e-14		0.271616	-7.08741e-14
-0.240195	6.61622e-14		0.2728	-6.79467e-14
-0.24127	6.41852e-14		0.273984	-6.61737e-14
-0.242346	7.31095e-14		0.275168	-6.89106e-14
-0.243422	8.62992e-14		0.276351	-7.56073e-14
-0.244497	9.68249e-14		0.277535	-8.24975e-14
-0.245573	9.92701e-14		0.278719	-8.46116e-14
-0.246649	9.064e-14		0.279903	-7.79801e-14
-0.247724	7.05681e-14		0.281086	-6.09785e-14
-0.2488	4.09816e-14		0.28227	-3.44468e-14
-0.249876	5.28551e-15		0.283454	-9.84011e-16
-0.250951	-3.27251e-14		0.284638	3.58801e-14
-0.252027	-6.97422e-14		0.285822	7.22199e-14
-0.253103	-1.0312e-13		0.287005	1.04046e-13
-0.254178	-1.30292e-13		0.288189	1.27741e-13
-0.255254	-1.48008e-13		0.289373	1.40702e-13
-0.25633	-1.52246e-13		0.290557	1.41944e-13
-0.257405	-1.39327e-13		0.291741	1.32322e-13
-0.258481	-1.07941e-13		0.292924	1.14209e-13
-0.259557	-6.10612e-14		0.294108	9.0777e-14
-0.260632	-6.47289e-15		0.295292	6.52327e-14
-0.261708	4.47905e-14		0.296476	4.0319e-14
-0.262784	8.17872e-14		0.297659	1.82252e-14
-0.263859	9.74103e-14		0.298843	7.68103e-16
-0.264935	9.08177e-14		0.300027	-1.0462e-14
-0.266011	6.74322e-14		0.301211	-1.42505e-14
-0.267086	3.66193e-14		0.302395	-1.02221e-14
-0.268162	8.21199e-15		0.303578	6.36126e-16
-0.269238	-1.06678e-14		0.304762	1.57532e-14
-0.270314	-1.75052e-14		0.305946	3.1279e-14
-0.271389	-1.47065e-14		0.30713	4.28574e-14
-0.272465	-8.44805e-15		0.308314	4.65824e-14
-0.273541	-6.33283e-15		0.309497	3.98472e-14
-0.274616	-1.4348e-14		0.310681	2.19619e-14
-0.275692	-3.40327e-14		0.311865	-5.46056e-15
-0.276768	-6.10741e-14		0.313049	-3.84138e-14
-0.277843	-8.62681e-14		0.314232	-7.09201e-14
-0.278919	-9.87952e-14		0.315416	-9.6175e-14
-0.279995	-9.05623e-14		0.3166	-1.08354e-13
-0.28107	-5.96898e-14		0.317784	-1.04623e-13
-0.282146	-1.15566e-14		0.318968	-8.66263e-14
-0.283222	4.3028e-14		0.320151	-6.07148e-14
-0.284297	9.1627e-14		0.321335	-3.64969e-14
-0.285373	1.24244e-13		0.322519	-2.38762e-14
-0.286449	1.35996e-13		0.323703	-2.94518e-14
-0.287524	1.27539e-13		0.324886	-5.36815e-14
-0.2886	1.03533e-13		0.32607	-9.01528e-14
-0.289676	7.0338e-14		0.327254	-1.27505e-13
-0.290751	3.42119e-14		0.328438	-1.53316e-13
-0.291827	6.42827e-16		0.329622	-1.58315e-13
-0.292903	-2.56186e-14		0.330805	-1.39182e-13
-0.293978	-4.07372e-14		0.331989	-9.90426e-14
-0.295054	-4.26666e-14		0.333173	-4.59089e-14
-0.29613	-3.22199e-14		0.334357	9.9279e-15
-0.297205	-1.32797e-14		0.335541	5.85097e-14
-0.298281	8.44907e-15		0.336724	9.22384e-14
-0.299357	2.75932e-14		0.337908	1.07155e-13
-0.300432	4.08327e-14		0.339092	1.03438e-13
-0.301508	4.71484e-14		0.340276	8.50406e-14
-0.302584	4.67306e-14		0.341459	5.84209e-14
-0.303659	3.97158e-14		0.342643	3.06563e-14
-0.304735	2.59364e-14		0.343827	7.56667e-15
-0.305811	5.88304e-15		0.345011	-7.49747e-15
-0.306886	-1.80401e-14		0.346195	-1.39474e-14
-0.307962	-4.12096e-14		0.347378	-1.35574e-14
-0.309038	-5.7976e-14		0.348562	-9.74339e-15
-0.310114	-6.38211e-14		0.349746	-6.6243e-15
-0.311189	-5.72905e-14		0.35093	-7.72601e-15
-0.312265	-4.06854e-14		0.352114	-1.43874e-14
-0.313341	-1.92249e-14		0.353297	-2.45045e-14
-0.314416	8.53739e-16		0.354481	-3.25999e-14
-0.315492	1.43703e-14		0.355665	-3.17649e-14
-0.316568	1.85992e-14		0.356849	-1.68991e-14
-0.317643	1.35284e-14		0.358032	1.23543e-14
-0.318719	1.10134e-15		0.359216	5.06431e-14
-0.319795	-1.59651e-14		0.3604	8.85452e-14
-0.32087	-3.511e-14		0.361584	1.16015e-13
-0.321946	-5.42778e-14		0.362768	1.25954e-13
-0.323022	-7.18434e-14		0.363951	1.16371e-13
-0.324097	-8.64943e-14		0.365135	9.04655e-14
-0.325173	-9.72886e-14		0.366319	5.49935e-14
-0.326249	-1.03781e-13		0.367503	1.78316e-14
-0.327324	-1.05989e-13		0.368686	-1.42599e-14
-0.3284	-1.04121e-13		0.36987	-3.70023e-14
-0.329476	-9.82754e-14		0.371054	-4.88535e-14
-0.330551	-8.83262e-14		0.372238	-5.03723e-14
-0.331627	-7.40719e-14		0.373422	-4.3253e-14
-0.332703	-5.54527e-14		0.374605	-2.96521e-14
-0.333778	-3.26596e-14		0.375789	-1.21113e-14
-0.334854	-6.15857e-15		0.376973	6.16444e-15
-0.33593	2.31633e-14		0.378157	2.1281e-14
-0.337005	5.36288e-14		0.379341	2.93546e-14
-0.338081	8.24219e-14		0.380524	2.78505e-14
-0.339157	1.05764e-13		0.381708	1.68864e-14
-0.340232	1.19961e-13		0.382892	-3.53496e-16
-0.341308	1.23085e-13		0.384076	-1.85698e-14
-0.342384	1.16379e-13		0.385259	-3.23807e-14
-0.343459	1.04341e-13		0.386443	-3.84534e-14
-0.344535	9.30356e-14		0.387627	-3.6571e-14
-0.345611	8.72885e-14		0.388811	-2.90199e-14
-0.346686	8.82921e-14		0.389995	-1.86834e-14
-0.347762	9.30594e-14		0.391178	-7.06065e-15
-0.348838	9.61323e-14		0.392362	6.49319e-15
-0.349914	9.26144e-14		0.393546	2.37828e-14
-0.350989	8.08475e-14		0.39473	4.56666e-14
-0.352065	6.33149e-14		0.395914	7.02201e-14
-0.353141	4.53882e-14		0.397097	9.24329e-14
-0.354216	3.26769e-14		0.398281	1.05775e-13
-0.355292	2.83857e-14		0.399465	1.04857e-13
-0.356368	3.19794e-14		0.400649	8.78027e-14
-0.357443	3.97071e-14		0.401832	5.72049e-14
-0.358519	4.65621e-14		0.403016	1.92886e-14
-0.359595	4.85392e-14		0.4042	-1.81945e-14
-0.36067	4.39898e-14		0.405384	-4.83739e-14
-0.361746	3.35111e-14		0.406568	-6.70418e-14
-0.362822	1.87612e-14		0.407751	-7.3324e-14
-0.363897	1.25064e-15		0.408935	-6.92764e-14
-0.364973	-1.7935e-14		0.410119	-5.88021e-14
-0.366049	-3.73508e-14		0.411303	-4.6366e-14
-0.367124	-5.41809e-14		0.412486	-3.5868e-14
-0.3682	-6.41918e-14		0.41367	-2.98629e-14
-0.369276	-6.32121e-14		0.414854	-2.91954e-14
-0.370351	-4.94619e-14		0.416038	-3.30522e-14
-0.371427	-2.51805e-14		0.417222	-3.93937e-14
-0.372503	3.74683e-15		0.418405	-4.56531e-14
-0.373578	3.0162e-14		0.419589	-4.95236e-14
-0.374654	4.86562e-14		0.420773	-4.96085e-14
-0.37573	5.75221e-14		0.421957	-4.57336e-14
-0.376805	5.87376e-14		0.423141	-3.8811e-14
-0.377881	5.63379e-14		0.424324	-3.03179e-14
-0.378957	5.42743e-14		0.425508	-2.16429e-14
-0.380032	5.4747e-14		0.426692	-1.36253e-14
-0.381108	5.74473e-14		0.427876	-6.45051e-15
-0.382184	5.97163e-14		0.429059	2.11845e-16
-0.383259	5.74916e-14		0.430243	7.06736e-15
-0.384335	4.68377e-14		0.431427	1.51071e-14
-0.385411	2.56065e-14		0.432611	2.53604e-14
-0.386486	-5.48715e-15		0.433795	3.83147e-14
-0.387562	-4.29971e-14		0.434978	5.32262e-14
-0.388638	-8.21034e-14		0.436162	6.79116e-14
-0.389714	-1.18437e-13		0.437346	7.94615e-14
-0.390789	-1.49264e-13		0.43853	8.56371e-14
-0.391865	-1.73367e-13		0.439714	8.60493e-14
-0.392941	-1.89909e-13		0.440897	8.22176e-14
-0.394016	-1.97314e-13		0.442081	7.63717e-14
-0.395092	-1.93224e-13		0.443265	6.98051e-14
-0.396168	-1.75687e-13		0.444449	6.1941e-14
-0.397243	-1.44805e-13		0.445632	5.07104e-14
-0.398319	-1.03606e-13		0.446816	3.38687e-14
-0.399395	-5.73904e-14		0.448	1.02947e-14
-0.40047	-1.18846e-14		0.449184	-1.94434e-14
-0.401546	2.86806e-14		0.450368	-5.32335e-14
-0.402622	6.24388e-14		0.451551	-8.77561e-14
-0.403697	8.93856e-14		0.452735	-1.18671e-13
-0.404773	1.10133e-13		0.453919	-1.40895e-13
-0.405849	1.24919e-13		0.455103	-1.49507e-13
-0.406924	1.33445e-13		0.456286	-1.41359e-13
-0.408	1.3534e-13		0.45747	-1.16705e-13
-0.409076	1.3059e-13		0.458654	-7.97554e-14
-0.410151	1.19488e-13		0.459838	-3.76293e-14
-0.411227	1.02181e-13		0.461022	1.82225e-15
-0.412303	7.83194e-14		0.462205	3.21964e-14
-0.413378	4.72167e-14		0.463389	4.98196e-14
-0.414454	8.60025e-15		0.464573	5.3975e-14
-0.41553	-3.63354e-14		0.465757	4.64857e-14
-0.416605	-8.40053e-14		0.466941	3.10732e-14
-0.417681	-1.28119e-13		0.468124	1.26085e-14
-0.418757	-1.60382e-13		0.469308	-3.80884e-15
-0.419832	-1.72347e-13		0.470492	-1.38959e-14
-0.420908	-1.58086e-13		0.471676	-1.51123e-14
-0.421984	-1.16734e-13		0.472859	-7.179e-15
-0.423059	-5.37361e-14		0.474043	7.96258e-15
-0.424135	2.00166e-14		0.475227	2.67295e-14
-0.425211	9.10306e-14		0.476411	4.4842e-14
-0.426286	1.46893e-13		0.477595	5.83526e-14
-0.427362	1.7926e-13		0.478778	6.44364e-14
-0.428438	1.85106e-13		0.479962	6.17364e-14
-0.429514	1.66195e-13		0.481146	5.03236e-14
-0.430589	1.27549e-13		0.48233	3.15355e-14
-0.431665	7.58117e-14		0.483514	7.89664e-15
-0.432741	1.80471e-14		0.484697	-1.69626e-14
-0.433816	-3.90011e-14		0.485881	-3.87248e-14
-0.434892	-8.93479e-14		0.487065	-5.33917e-14
-0.435968	-1.28098e-13		0.488249	-5.86904e-14
-0.437043	-1.51807e-13		0.489432	-5.51713e-14
-0.438119	-1.58932e-13		0.490616	-4.61379e-14
-0.439195	-1.50286e-13		0.4918	-3.60681e-14
-0.44027	-1.29191e-13		0.492984	-2.81703e-14
-0.441346	-1.01037e-13		0.494168	-2.25094e-14
-0.442422	-7.21421e-14		0.495351	-1.60257e-14
-0.443497	-4.82027e-14		0.496535	-4.66614e-15
-0.444573	-3.28835e-14		0.497719	1.35618e-14
-0.445649	-2.70812e-14		0.498903	3.65106e-14
-0.446724	-2.91284e-14		0.500086	5.81505e-14
-0.4478	-3.58064e-14		0.50127	7.10963e-14
-0.448876	-4.36718e-14		0.502454	6.99758e-14
-0.449951	-5.007e-14		0.503638	5.38036e-14
-0.451027	-5.34258e-14		0.504822	2.62499e-14
-0.452103	-5.29008e-14		0.506005	-6.04946e-15
-0.453178	-4.79553e-14		0.507189	-3.60284e-14
-0.454254	-3.83481e-14		0.508373	-5.82977e-14
-0.45533	-2.46237e-14		0.509557	-7.00759e-14
-0.456405	-8.56951e-15		0.510741	-7.09483e-14
-0.457481	6.96844e-15		0.511924	-6.19558e-14
-0.458557	1.90338e-14		0.513108	-4.45944e-14
-0.459632	2.5766e-14		0.514292	-2.01217e-14
-0.460708	2.71444e-14		0.515476	1.06374e-14
-0.461784	2.48885e-14		0.516659	4.6895e-14
-0.462859	2.16542e-14		0.517843	8.69825e-14
-0.463935	1.99491e-14		0.519027	1.27301e-13
-0.465011	2.11604e-14		0.520211	1.61884e-13
-0.466086	2.49837e-14		0.521395	1.83289e-13
-0.467162	2.94902e-14		0.522578	1.84888e-13
-0.468238	3.19796e-14		0.523762	1.63693e-13
-0.469314	3.04557e-14		0.524946	1.22236e-13
-0.470389	2.51113e-14		0.52613	6.83517e-14
-0.471465	1.893e-14		0.527314	1.27969e-14
-0.472541	1.67393e-14		0.528497	-3.42023e-14
-0.473616	2.28281e-14		0.529681	-6.58919e-14
-0.474692	3.8193e-14		0.530865	-8.0276e-14
-0.475768	5.9018e-14		0.532049	-7.9578e-14
-0.476843	7.76163e-14		0.533232	-6.85893e-14
-0.477919	8.58058e-14		0.534416	-5.29213e-14
-0.478995	7.91649e-14		0.5356	-3.78344e-14
-0.48007	5.98155e-14		0.536784	-2.76354e-14
-0.481146	3.59543e-14		0.537968	-2.51572e-14
-0.482222	1.81375e-14		0.539151	-3.09677e-14
-0.483297	1.42551e-14		0.540335	-4.26163e-14
-0.484373	2.59274e-14		0.541519	-5.4766e-14
-0.485449	4.81682e-14		0.542703	-6.08525e-14
-0.486524	7.21859e-14		0.543886	-5.59338e-14
-0.4876	8.94859e-14		0.54507	-3.93957e-14
-0.488676	9.50357e-14		0.546254	-1.59704e-14
-0.489751	8.82089e-14		0.547438	5.67973e-15
-0.490827	7.16742e-14		0.548622	1.63131e-14
-0.491903	4.93594e-14		0.549805	9.9736e-15
-0.492978	2.47043e-14		0.550989	-1.32315e-14
-0.494054	-1.11655e-16		0.552173	-4.65631e-14
-0.49513	-2.39177e-14		0.553357	-7.86154e-14
-0.496205	-4.56769e-14		0.554541	-9.72612e-14
-0.497281	-6.36361e-14		0.555724	-9.42392e-14
-0.498357	-7.51566e-14		0.556908	-6.85997e-14
-0.499432	-7.75583e-14		0.558092	-2.74818e-14
-0.500508	-6.96689e-14		0.559276	1.62509e-14
-0.501584	-5.31693e-14		0.560459	4.85643e-14
-0.502659	-3.27498e-14		0.561643	5.90627e-14
-0.503735	-1.46748e-14		0.562827	4.41669e-14
-0.504811	-4.25479e-15		0.564011	7.7463e-15
-0.505886	-3.36935e-15		0.565195	-4.0489e-14
-0.506962	-9.25802e-15		0.566378	-8.77994e-14
-0.508038	-1.53103e-14		0.567562	-1.21422e-13
-0.509114	-1.37357e-14		0.568746	-1.31257e-13
-0.510189	9.19701e-16		0.56993	-1.12106e-13
-0.511265	2.901e-14		0.571114	-6.52839e-14
-0.512341	6.51912e-14		0.572297	9.61201e-16
-0.513416	1.00382e-13		0.573481	7.28798e-14
-0.514492	1.25362e-13		0.574665	1.34681e-13
-0.515568	1.34277e-13		0.575849	1.73149e-13
-0.516643	1.26502e-13		0.577032	1.81691e-13
-0.517719	1.06309e-13		0.578216	1.62083e-13
-0.518795	8.07975e-14		0.5794	1.23156e-13
-0.51987	5.71532e-14		0.580584	7.70703e-14
-0.520946	4.02768e-14		0.581768	3.4912e-14
-0.522022	3.15171e-14		0.582951	3.47435e-15
-0.523097	2.87809e-14		0.584135	-1.56359e-14
-0.524173	2.779e-14		0.585319	-2.46105e-14
-0.525249	2.38184e-14		0.586503	-2.68829e-14
-0.526324	1.31203e-14		0.587686	-2.49404e-14
-0.5274	-6.42097e-15		0.58887	-1.96193e-14
-0.528476	-3.53078e-14		0.590054	-1.09469e-14
-0.529551	-7.25893e-14		0.591238	4.0148e-16
-0.530627	-1.15742e-13		0.592422	1.2241e-14
-0.531703	-1.60344e-13		0.593605	2.12418e-14
-0.532778	-2.00096e-13		0.594789	2.42408e-14
-0.533854	-2.27735e-13		0.595973	1.96623e-14
-0.53493	-2.36871e-13		0.597157	8.28933e-15
-0.536005	-2.2402e-13		0.598341	-6.88848e-15
-0.537081	-1.89789e-13		0.599524	-2.15788e-14
-0.538157	-1.38561e-13		0.600708	-3.14606e-14
-0.539232	-7.69058e-14		0.601892	-3.34389e-14
-0.540308	-1.16837e-14		0.603076	-2.65359e-14
-0.541384	5.11721e-14		0.604259	-1.21625e-14
-0.542459	1.06875e-13		0.605443	6.32686e-15
-0.543535	1.51444e-13		0.606627	2.46495e-14
-0.544611	1.81536e-13		0.607811	3.88226e-14
-0.545686	1.94865e-13		0.608995	4.61902e-14
-0.546762	1.91e-13		0.610178	4.59657e-14
-0.547838	1.71946e-13		0.611362	3.92347e-14
-0.548914	1.41959e-13		0.612546	2.85403e-14
-0.549989	1.06491e-13		0.61373	1.72067e-14
-0.551065	7.0667e-14		0.614914	8.48472e-15
-0.552141	3.79846e-14		0.616097	4.59971e-15
-0.553216	9.8563e-15		0.617281	5.93598e-15
-0.554292	-1.3817e-14		0.618465	1.07776e-14
-0.555368	-3.33645e-14		0.619649	1.59349e-14
-0.556443	-4.809e-14		0.620832	1.81202e-14
-0.557519	-5.58498e-14		0.622016	1.54026e-14
-0.558595	-5.39208e-14		0.6232	7.95578e-15
-0.55967	-4.09003e-14		0.624384	-2.2332e-15
-0.560746	-1.86103e-14		0.625568	-1.23738e-14
-0.561822	7.30558e-15		0.626751	-1.99406e-14
-0.562897	2.88335e-14		0.627935	-2.33135e-14
-0.563973	3.85943e-14		0.629119	-2.19228e-14
-0.565049	3.28399e-14		0.630303	-1.61203e-14
-0.566124	1.28231e-14		0.631487	-7.00218e-15
-0.5672	-1.60393e-14		0.63267	3.74221e-15
-0.568276	-4.6448e-14		0.633854	1.39897e-14
-0.569351	-7.15617e-14		0.635038	2.14151e-14
-0.570427	-8.64249e-14		0.636222	2.38659e-14
-0.571503	-8.84182e-14		0.637405	1.99212e-14
-0.572578	-7.72154e-14		0.638589	9.53239e-15
-0.573654	-5.46013e-14		0.639773	-5.58318e-15
-0.57473	-2.40775e-14		0.640957	-2.21994e-14
-0.575805	9.92976e-15		0.642141	-3.6603e-14
-0.576881	4.30958e-14		0.643324	-4.59481e-14
-0.577957	7.19155e-14		0.644508	-4.9148e-14
-0.579032	9.36777e-14		0.645692	-4.67003e-14
-0.580108	1.05881e-13		0.646876	-3.95594e-14
-0.581184	1.05854e-13		0.648059	-2.79189e-14
-0.582259	9.1315e-14		0.649243	-1.09492e-14
-0.583335	6.18369e-14		0.650427	1.20733e-14
-0.584411	2.03535e-14		0.651611	3.98648e-14
-0.585487	-2.64763e-14		0.652795	6.78125e-14
-0.586562	-6.96429e-14		0.653978	8.84212e-14
-0.587638	-1.00485e-13		0.655162	9.37253e-14
-0.588714	-1.13524e-13		0.656346	7.86726e-14
-0.589789	-1.08177e-13		0.65753	4.38365e-14
-0.590865	-8.86661e-14		0.658714	-3.9916e-15
-0.591941	-6.23069e-14		0.659897	-5.38737e-14
-0.593016	-3.6994e-14		0.661081	-9.4771e-14
-0.594092	-1.89359e-14		0.662265	-1.19836e-13
-0.595168	-1.14019e-14		0.663449	-1.28891e-13
-0.596243	-1.46709e-14		0.664632	-1.27766e-13
-0.597319	-2.68132e-14		0.665816	-1.24768e-13
-0.598395	-4.46892e-14		0.667	-1.2613e-13
-0.59947	-6.46894e-14		0.668184	-1.32881e-13
-0.600546	-8.30752e-14		0.669368	-1.40697e-13
-0.601622	-9.60707e-14		0.670551	-1.42517e-13
-0.602697	-9.99938e-14		0.671735	-1.32287e-13
-0.603773	-9.1713e-14		0.672919	-1.07824e-13
-0.604849	-6.95783e-14		0.674103	-7.15874e-14
-0.605924	-3.46393e-14		0.675286	-2.93097e-14
-0.607	8.46554e-15		0.67647	1.25685e-14
-0.608076	5.17697e-14		0.677654	4.93232e-14
-0.609151	8.58369e-14		0.678838	7.90804e-14
-0.610227	1.0276e-13		0.680022	1.02281e-13
-0.611303	9.89875e-14		0.681205	1.20083e-13
-0.612378	7.65209e-14		0.682389	1.32949e-13
-0.613454	4.18792e-14		0.683573	1.40417e-13
-0.61453	3.46866e-15		0.684757	1.42038e-13
-0.615605	-3.11653e-14		0.685941	1.38495e-13
-0.616681	-5.69429e-14		0.687124	1.31708e-13
-0.617757	-7.14518e-14		0.688308	1.23643e-13
-0.618832	-7.44224e-14		0.689492	1.14719e-13
-0.619908	-6.72819e-14		0.690676	1.03198e-13
-0.620984	-5.29446e-14		0.691859	8.63214e-14
-0.622059	-3.53441e-14		0.693043	6.26637e-14
-0.623135	-1.82904e-14		0.694227	3.41357e-14
-0.624211	-4.00887e-15		0.695411	6.11287e-15
-0.625286	7.62581e-15		0.696595	-1.47622e-14
-0.626362	1.83794e-14		0.697778	-2.40383e-14
-0.627438	2.97671e-14		0.698962	-2.214e-14
-0.628513	4.12813e-14		0.700146	-1.45235e-14
-0.629589	5.00602e-14		0.70133	-9.00282e-15
-0.630665	5.2266e-14		0.702513	-1.16902e-14
-0.631741	4.51929e-14		0.703697	-2.38488e-14
-0.632816	2.86691e-14		0.704881	-4.13452e-14
-0.633892	4.96232e-15		0.706065	-5.67891e-14
-0.634968	-2.2475e-14		0.707249	-6.29976e-14
-0.636043	-5.03698e-14		0.708432	-5.60164e-14
-0.637119	-7.62188e-14		0.709616	-3.65586e-14
-0.638195	-9.79989e-14		0.7108	-9.66461e-15
-0.63927	-1.13629e-13		0.711984	1.70166e-14
-0.640346	-1.2095e-13		0.713168	3.57321e-14
-0.641422	-1.18437e-13		0.714351	4.11902e-14
-0.642497	-1.06102e-13		0.715535	3.22852e-14
-0.643573	-8.56841e-14		0.716719	1.21843e-14
-0.644649	-5.97762e-14		0.717903	-1.3318e-14
-0.645724	-3.04218e-14		0.719086	-3.82757e-14
-0.6468	1.64518e-15		0.72027	-5.84709e-14
-0.647876	3.63628e-14		0.721454	-7.17649e-14
-0.648951	7.26656e-14		0.722638	-7.71932e-14
-0.650027	1.07096e-13		0.723822	-7.40298e-14
-0.651103	1.33997e-13		0.725005	-6.19476e-14
-0.652178	1.47515e-13		0.726189	-4.22782e-14
-0.653254	1.44284e-13		0.727373	-1.9152e-14
-0.65433	1.25094e-13		0.728557	9.38984e-16
-0.655405	9.45221e-14		0.729741	1.15399e-14
-0.656481	5.89104e-14		0.730924	9.36702e-15
-0.657557	2.41361e-14		0.732108	-3.8709e-15
-0.658632	-5.49316e-15		0.733292	-2.23009e-14
-0.659708	-2.69856e-14		0.734476	-3.89377e-14
-0.660784	-3.7936e-14		0.735659	-4.90601e-14
-0.661859	-3.64237e-14		0.736843	-5.19321e-14
-0.662935	-2.19024e-14		0.738027	-5.01677e-14
-0.664011	3.53044e-15		0.739211	-4.76085e-14
-0.665086	3.45299e-14		0.740395	-4.72426e-14
-0.666162	6.32496e-14		0.741578	-5.01273e-14
-0.667238	8.13406e-14		0.742762	-5.52086e-14
-0.668314	8.24667e-14		0.743946	-5.94068e-14
-0.669389	6.44272e-14		0.74513	-5.77277e-14
-0.670465	3.02132e-14		0.746314	-4.39049e-14
-0.671541	-1.2307e-14		0.747497	-1.22526e-14
-0.672616	-5.20823e-14		0.748681	3.9371e-14
-0.673692	-7.77233e-14		0.749865	1.06768e-13
-0.674768	-8.09337e-14		0.751049	1.78597e-13
-0.675843	-5.95184e-14		0.752232	2.38683e-13
-0.676919	-1.86707e-14		0.753416	2.70926e-13
-0.677995	3.04302e-14		0.7546	2.64831e-13
-0.67907	7.45975e-14		0.755784	2.19333e-13
-0.680146	1.03671e-13		0.756968	1.43431e-13
-0.681222	1.14245e-13		0.758151	5.35375e-14
-0.682297	1.10169e-13		0.759335	-3.13628e-14
-0.683373	9.95345e-14		0.760519	-9.5095e-14
-0.684449	8.98156e-14		0.761703	-1.28476e-13
-0.685524	8.38169e-14		0.762886	-1.30989e-13
-0.6866	7.8496e-14		0.76407	-1.09528e-13
-0.687676	6.69946e-14		0.765254	-7.49203e-14
-0.688751	4.25116e-14		0.766438	-3.78869e-14
-0.689827	1.98557e-15		0.767622	-6.15218e-15
-0.690903	-5.19401e-14		0.768805	1.63883e-14
-0.691978	-1.11179e-13		0.769989	2.87913e-14
-0.693054	-1.64349e-13		0.771173	3.16331e-14
-0.69413	-2.00043e-13		0.772357	2.61046e-14
-0.695205	-2.10249e-13		0.773541	1.39776e-14
-0.696281	-1.92924e-13		0.774724	-1.98532e-15
-0.697357	-1.52763e-13		0.775908	-1.78796e-14
-0.698432	-9.97207e-14		0.777092	-2.92125e-14
-0.699508	-4.563e-14		0.778276	-3.2116e-14
-0.700584	-2.01037e-16		0.779459	-2.47826e-14
-0.701659	3.18882e-14		0.780643	-8.52583e-15
-0.702735	5.15047e-14		0.781827	1.20851e-14
-0.703811	6.30996e-14		0.783011	3.03153e-14
-0.704886	7.1494e-14		0.784195	3.94071e-14
-0.705962	7.91843e-14		0.785378	3.50221e-14
-0.707038	8.54087e-14		0.786562	1.68802e-14
-0.708114	8.70633e-14		0.787746	-1.12571e-14
-0.709189	8.06234e-14		0.78893	-4.32562e-14
-0.710265	6.40136e-14		0.790114	-7.29807e-14
-0.711341	3.7749e-14		0.791297	-9.60588e-14
-0.712416	5.11902e-15		0.792481	-1.10284e-13
-0.713492	-2.85718e-14		0.793665	-1.14921e-13
-0.714568	-5.75297e-14		0.794849	-1.09927e-13
-0.715643	-7.72786e-14		0.796032	-9.59543e-14
-0.716719	-8.59433e-14		0.797216	-7.51125e-14
-0.717795	-8.42932e-14		0.7984	-5.15359e-14
-0.71887	-7.45383e-14		0.799584	-3.07483e-14
-0.719946	-5.87477e-14		0.800768	-1.77121e-14
-0.721022	-3.80351e-14		0.801951	-1.46467e-14
-0.722097	-1.29984e-14		0.803135	-2.00948e-14
-0.723173	1.5154e-14		0.804319	-2.99041e-14
-0.724249	4.38753e-14		0.805503	-3.93914e-14
-0.725324	6.9578e-14		0.806686	-4.51643e-14
-0.7264	8.86796e-14		0.80787	-4.55324e-14
-0.727476	9.86461e-14		0.809054	-3.96876e-14
-0.728551	9.85904e-14		0.810238	-2.67803e-14
-0.729627	8.95194e-14		0.811422	-5.89492e-15
-0.730703	7.43752e-14		0.812605	2.30057e-14
-0.731778	5.75888e-14		0.813789	5.79739e-14
-0.732854	4.36902e-14		0.814973	9.47347e-14
-0.73393	3.51926e-14		0.816157	1.27464e-13
-0.735005	3.10314e-14		0.817341	1.50362e-13
-0.736081	2.7123e-14		0.818524	1.59393e-13
-0.737157	1.94191e-14		0.819708	1.53578e-13
-0.738232	7.8582e-15		0.820892	1.35426e-13
-0.739308	-1.55153e-15		0.822076	1.10194e-13
-0.740384	1.50585e-15		0.823259	8.39876e-14
-0.741459	2.64374e-14		0.824443	6.12774e-14
-0.742535	7.57993e-14		0.825627	4.29878e-14
-0.743611	1.4205e-13		0.826811	2.63568e-14
-0.744686	2.09008e-13		0.827995	6.91939e-15
-0.745762	2.57442e-13		0.829178	-1.83542e-14
-0.746838	2.72051e-13		0.830362	-4.85978e-14
-0.747914	2.46618e-13		0.831546	-7.87936e-14
-0.748989	1.85359e-13		0.83273	-1.0194e-13
-0.750065	1.00555e-13		0.833914	-1.12446e-13
-0.751141	8.1011e-15		0.835097	-1.0891e-13
-0.752216	-7.70429e-14		0.836281	-9.48124e-14
-0.753292	-1.44107e-13		0.837465	-7.6781e-14
-0.754368	-1.87967e-13		0.838649	-6.12894e-14
-0.755443	-2.08915e-13		0.839832	-5.1471e-14
-0.756519	-2.11237e-13		0.841016	-4.5685e-14
-0.757595	-2.01295e-13		0.8422	-3.85724e-14
-0.75867	-1.85812e-13		0.843384	-2.40178e-14
-0.759746	-1.70799e-13		0.844568	1.53154e-15
-0.760822	-1.61066e-13		0.845751	3.70009e-14
-0.761897	-1.59811e-13		0.846935	7.66966e-14
-0.762973	-1.67841e-13		0.848119	1.12166e-13
-0.764049	-1.82549e-13		0.849303	1.34994e-13
-0.765124	-1.97505e-13		0.850487	1.39498e-13
-0.7662	-2.03697e-13		0.85167	1.24499e-13
-0.767276	-1.92727e-13		0.852854	9.36926e-14
-0.768351	-1.60822e-13		0.854038	5.45259e-14
-0.769427	-1.11572e-13		0.855222	1.58879e-14
-0.770503	-5.55768e-14		0.856405	-1.4644e-14
-0.771578	-6.76147e-15		0.857589	-3.307e-14
-0.772654	2.3045e-14		0.858773	-3.99001e-14
-0.77373	2.8762e-14		0.859957	-3.93371e-14
-0.774805	1.3927e-14		0.861141	-3.6969e-14
-0.775881	-1.0823e-14		0.862324	-3.69289e-14
-0.776957	-3.18242e-14		0.863508	-3.98699e-14
-0.778032	-3.73517e-14		0.864692	-4.28518e-14
-0.779108	-2.169e-14		0.865876	-4.1318e-14
-0.780184	1.30775e-14		0.867059	-3.21814e-14
-0.781259	5.81819e-14		0.868243	-1.63073e-14
-0.782335	1.01759e-13		0.869427	1.12748e-15
-0.783411	1.33468e-13		0.870611	1.28257e-14
-0.784487	1.48164e-13		0.871795	1.31327e-14
-0.785562	1.47095e-13		0.872978	1.44586e-15
-0.786638	1.36296e-13		0.874162	-1.6584e-14
-0.787714	1.23241e-13		0.875346	-3.08555e-14
-0.788789	1.13478e-13		0.87653	-3.09318e-14
-0.789865	1.08734e-13		0.877714	-1.06411e-14
-0.790941	1.07029e-13		0.878897	2.88804e-14
-0.792016	1.04318e-13		0.880081	7.89749e-14
-0.793092	9.66177e-14		0.881265	1.26062e-13
-0.794168	8.15731e-14		0.882449	1.55929e-13
-0.795243	5.89559e-14		0.883632	1.58121e-13
-0.796319	3.02897e-14		0.884816	1.29069e-13
-0.797395	-1.78239e-15		0.886	7.30871e-14
-0.79847	-3.38821e-14		0.887184	1.05375e-15
-0.799546	-6.20533e-14		0.888368	-7.27897e-14
-0.800622	-8.21328e-14		0.889551	-1.34811e-13
-0.801697	-9.06518e-14		0.890735	-1.75318e-13
-0.802773	-8.6014e-14		0.891919	-1.90158e-13
-0.803849	-6.92506e-14		0.893103	-1.80441e-13
-0.804924	-4.37927e-14		0.894286	-1.51174e-13
-0.806	-1.43135e-14		0.89547	-1.09804e-13
-0.807076	1.47456e-14		0.896654	-6.50731e-14
-0.808151	4.0267e-14		0.897838	-2.57922e-14
-0.809227	6.07914e-14		0.899022	9.58233e-16
-0.810303	7.61099e-14		0.900205	1.19662e-14
-0.811378	8.63846e-14		0.901389	9.2958e-15
-0.812454	9.12275e-14		0.902573	-1.46421e-16
-0.81353	8.927e-14		0.903757	-7.08506e-15
-0.814605	7.86465e-14		0.904941	-3.41003e-15
-0.815681	5.83231e-14		0.906124	1.47891e-14
-0.816757	2.95111e-14		0.907308	4.59251e-14
-0.817832	-3.9073e-15		0.908492	8.37057e-14
-0.818908	-3.65236e-14		0.909676	1.19493e-13
-0.819984	-6.36278e-14		0.910859	1.45207e-13
-0.821059	-8.31724e-14		0.912043	1.55707e-13
-0.822135	-9.62134e-14		0.913227	1.49979e-13
-0.823211	-1.05558e-13		0.914411	1.30956e-13
-0.824286	-1.13518e-13		0.915595	1.04322e-13
-0.825362	-1.2019e-13		0.916778	7.68613e-14
-0.826438	-1.23293e-13		0.917962	5.4813e-14
-0.827513	-1.19551e-13		0.919146	4.25199e-14
-0.828589	-1.06717e-13		0.92033	4.14948e-14
-0.829665	-8.5027e-14		0.921513	5.00384e-14
-0.830741	-5.73449e-14		0.922697	6.3568e-14
-0.831816	-2.81339e-14		0.923881	7.57241e-14
-0.832892	-2.00387e-15		0.925065	8.00649e-14
-0.833968	1.7387e-14		0.926249	7.18676e-14
-0.835043	2.78312e-14		0.927432	4.94312e-14
-0.836119	2.87534e-14		0.928616	1.44526e-14
-0.837195	2.1395e-14		0.9298	-2.85514e-14
-0.83827	8.93727e-15		0.930984	-7.34181e-14
-0.839346	-3.81692e-15		0.932168	-1.13625e-13
-0.840422	-1.14116e-14		0.933351	-1.43369e-13
-0.841497	-9.09607e-15		0.934535	-1.5837e-13
-0.842573	5.95096e-15		0.935719	-1.56432e-13
-0.843649	3.38727e-14		0.936903	-1.37729e-13
-0.844724	7.18716e-14		0.938086	-1.04717e-13
-0.8458	1.14382e-13		0.93927	-6.16749e-14
-0.846876	1.53827e-13		0.940454	-1.40628e-14
-0.847951	1.82162e-13		0.941638	3.20611e-14
-0.849027	1.93028e-13		0.942822	7.05122e-14
-0.850103	1.83803e-13		0.944005	9.55428e-14
-0.851178	1.56612e-13		0.945189	1.02742e-13
-0.852254	1.17757e-13		0.946373	9.0242e-14
-0.85333	7.57866e-14		0.947557	5.97931e-14
-0.854405	3.89561e-14		0.948741	1.70469e-14
-0.855481	1.29545e-14		0.949924	-2.94e-14
-0.856557	-4.92134e-16		0.951108	-7.01144e-14
-0.857632	-3.82758e-15		0.952292	-9.73943e-14
-0.858708	-2.65435e-15		0.953476	-1.07294e-13
-0.859784	-3.77746e-15		0.954659	-1.00316e-13
-0.860859	-1.28926e-14		0.955843	-8.06324e-14
-0.861935	-3.26682e-14		0.957027	-5.43949e-14
-0.863011	-6.18125e-14		0.958211	-2.79534e-14
-0.864086	-9.53228e-14		0.959395	-6.51653e-15
-0.865162	-1.25744e-13		0.960578	6.72225e-15
-0.866238	-1.45094e-13		0.961762	1.11377e-14
-0.867314	-1.47083e-13		0.962946	8.80078e-15
-0.868389	-1.29189e-13		0.96413	3.82615e-15
-0.869465	-9.39797e-14		0.965314	7.96579e-16
-0.870541	-4.90337e-14		0.966497	2.76131e-15
-0.871616	-5.09015e-15		0.967681	9.81858e-15
-0.872692	2.72435e-14		0.968865	1.9132e-14
-0.873768	4.11344e-14		0.970049	2.64107e-14
-0.874843	3.60556e-14		0.971232	2.79954e-14
-0.875919	1.80757e-14		0.972416	2.24043e-14
-0.876995	-2.31951e-15		0.9736	1.06667e-14
-0.87807	-1.406e-14		0.974784	-4.42185e-15
-0.879146	-9.48422e-15		0.975968	-1.94847e-14
-0.880222	1.30427e-14		0.977151	-3.16028e-14
-0.881297	4.87986e-14		0.978335	-3.89975e-14
-0.882373	8.8573e-14		0.979519	-4.14129e-14
-0.883449	1.21737e-13		0.980703	-4.02219e-14
-0.884524	1.3917e-13		0.981886	-3.8116e-14
-0.8856	1.35092e-13		0.98307	-3.82436e-14
-0.886676	1.07625e-13		0.984254	-4.29343e-14
-0.887751	5.8546e-14		0.985438	-5.24973e-14
-0.888827	-7.20271e-15		0.986622	-6.47125e-14
-0.889903	-8.20289e-14		0.987805	-7.5395e-14
-0.890978	-1.56377e-13		0.988989	-7.99119e-14
-0.892054	-2.19894e-13		0.990173	-7.5012e-14
-0.89313	-2.6321e-13		0.991357	-6.00778e-14
-0.894205	-2.80054e-13		0.992541	-3.71247e-14
-0.895281	-2.69015e-13		0.993724	-9.56034e-15
-0.896357	-2.34062e-13		0.994908	1.94675e-14
-0.897432	-1.8328e-13		0.996092	4.80023e-14
-0.898508	-1.26181e-13		0.997276	7.49059e-14
-0.899584	-7.08156e-14		0.998459	9.86768e-14
-0.900659	-2.20963e-14		0.999643	1.16652e-13
-0.901735	1.80682e-14		1.00083	1.25462e-13
-0.902811	4.94436e-14		1.00201	1.22513e-13
-0.903886	7.22107e-14		1.00319	1.07399e-13
-0.904962	8.66561e-14		1.00438	8.22277e-14
-0.906038	9.36749e-14		1.00556	5.07669e-14
-0.907114	9.51868e-14		1.00675	1.72262e-14
-0.908189	9.37021e-14		1.00793	-1.44503e-14
-0.909265	9.11357e-14		1.00911	-4.0586e-14
-0.910341	8.77727e-14		1.0103	-5.76275e-14
-0.911416	8.23103e-14		1.01148	-6.25102e-14
-0.912492	7.3068e-14		1.01266	-5.36283e-14
-0.913568	5.9469e-14		1.01385	-3.18529e-14
-0.914643	4.26565e-14		1.01503	-8.74135e-16
-0.915719	2.48598e-14		1.01622	3.34435e-14
-0.916795	8.2129e-15		1.0174	6.44052e-14
-0.91787	-5.86738e-15		1.01858	8.59099e-14
-0.918946	-1.63137e-14		1.01977	9.34542e-14
-0.920022	-2.17004e-14		1.02095	8.46157e-14
-0.921097	-2.02491e-14		1.02214	5.92547e-14
-0.922173	-1.08882e-14		1.02332	1.97098e-14
-0.923249	5.4312e-15		1.0245	-2.90054e-14
-0.924324	2.53848e-14		1.02569	-7.93446e-14
-0.9254	4.43775e-14		1.02687	-1.2216e-13
-0.926476	5.83887e-14		1.02805	-1.48575e-13
-0.927551	6.52983e-14		1.02924	-1.52359e-13
-0.928627	6.49823e-14		1.03042	-1.31862e-13
-0.929703	5.85235e-14		1.03161	-9.06007e-14
-0.930778	4.74434e-14		1.03279	-3.61773e-14
-0.931854	3.34975e-14		1.03397	2.19294e-14
-0.93293	1.87899e-14		1.03516	7.46949e-14
-0.934005	5.59374e-15		1.03634	1.152e-13
-0.935081	-4.31593e-15		1.03752	1.39398e-13
-0.936157	-1.0296e-14		1.03871	1.46257e-13
-0.937232	-1.27064e-14		1.03989	1.37537e-13
-0.938308	-1.19113e-14		1.04108	1.17131e-13
-0.939384	-7.23135e-15		1.04226	8.98288e-14
-0.940459	3.01991e-15		1.04344	5.97133e-14
-0.941535	2.00129e-14		1.04463	2.89585e-14
-0.942611	4.2285e-14		1.04581	-2.12069e-15
-0.943686	6.47104e-14		1.04699	-3.36159e-14
-0.944762	7.9777e-14		1.04818	-6.40698e-14
-0.945838	8.09008e-14		1.04936	-8.94659e-14
-0.946914	6.60472e-14		1.05055	-1.04115e-13
-0.947989	3.95353e-14		1.05173	-1.03141e-13
-0.949065	1.08419e-14		1.05291	-8.51566e-14
-0.950141	-9.15348e-15		1.0541	-5.35138e-14
-0.951216	-1.27139e-14		1.05528	-1.53452e-14
-0.952292	1.53993e-15		1.05646	2.11153e-14
-0.953368	2.81744e-14		1.05765	4.95457e-14
-0.954443	5.73544e-14		1.05883	6.74606e-14
-0.955519	7.8908e-14		1.06002	7.63535e-14
-0.956595	8.61386e-14		1.0612	8.02945e-14
-0.95767	7.77453e-14		1.06238	8.38285e-14
-0.958746	5.72639e-14		1.06357	9.00622e-14
-0.959822	3.06689e-14		1.06475	9.95082e-14
-0.960897	3.5121e-15		1.06594	1.09855e-13
-0.961973	-2.1086e-14		1.06712	1.16579e-13
-0.963049	-4.29109e-14		1.0683	1.14209e-13
-0.964124	-6.36747e-14		1.06949	9.79529e-14
-0.9652	-8.52265e-14		1.07067	6.53462e-14
-0.966276	-1.07851e-13		1.07185	1.74581e-14
-0.967351	-1.29479e-13		1.07304	-4.07353e-14
-0.968427	-1.46201e-13		1.07422	-1.01048e-13
-0.969503	-1.53853e-13		1.07541	-1.53802e-13
-0.970578	-1.49899e-13		1.07659	-1.90196e-13
-0.971654	-1.34745e-13		1.07777	-2.04648e-13
-0.97273	-1.11937e-13		1.07896	-1.96343e-13
-0.973805	-8.71955e-14		1.08014	-1.69347e-13
-0.974881	-6.65687e-14		1.08132	-1.31198e-13
-0.975957	-5.42316e-14		1.08251	-9.04598e-14
-0.977032	-5.07024e-14		1.08369	-5.42336e-14
-0.978108	-5.23845e-14		1.08488	-2.65567e-14
-0.979184	-5.3067e-14		1.08606	-8.19265e-15
-0.980259	-4.70714e-14		1.08724	2.38221e-15
-0.981335	-3.25405e-14		1.08843	7.46277e-15
-0.982411	-1.28482e-14		1.08961	8.8293e-15
-0.983487	5.0436e-15		1.09079	7.19932e-15
-0.984562	1.45618e-14		1.09198	2.53817e-15
-0.985638	1.3465e-14		1.09316	-5.01488e-15
-0.986714	5.26534e-15		1.09435	-1.41181e-14
-0.987789	-2.77955e-15		1.09553	-2.17125e-14
-0.988865	-3.84742e-15		1.09671	-2.34776e-14
-0.989941	4.59637e-15		1.0979	-1.52793e-14
-0.991016	1.93876e-14		1.09908	4.91075e-15
-0.992092	3.32404e-14		1.10026	3.55012e-14
-0.993168	3.82309e-14		1.10145	7.09799e-14
-0.994243	2.93147e-14		1.10263	1.03133e-13
-0.995319	6.27783e-15		1.10382	1.23392e-13
-0.996395	-2.64899e-14		1.105	1.25409e-13
-0.99747	-6.18983e-14		1.10618	1.06866e-13
-0.998546	-9.25699e-14		1.10737	6.99258e-14
-0.999622	-1.12666e-13		1.10855	2.03266e-14
-1.0007	-1.1871e-13		1.10974	-3.43363e-14
-1.00177	-1.09713e-13		1.11092	-8.64168e-14
-1.00285	-8.71557e-14		1.1121	-1.29485e-13
-1.00392	-5.49441e-14		1.11329	-1.58797e-13
-1.005	-1.89372e-14		1.11447	-1.71146e-13
-1.00608	1.43845e-14		1.11565	-1.64618e-13
-1.00715	3.99361e-14		1.11684	-1.38814e-13
-1.00823	5.58225e-14		1.11802	-9.56867e-14
-1.0093	6.3858e-14		1.11921	-4.04737e-14
-1.01038	6.84301e-14		1.12039	1.82681e-14
-1.01145	7.42989e-14		1.12157	7.01979e-14
-1.01253	8.4482e-14		1.12276	1.06014e-13
-1.01361	9.91765e-14		1.12394	1.20307e-13
-1.01468	1.15992e-13		1.12512	1.13048e-13
-1.01576	1.31128e-13		1.12631	8.90773e-14
-1.01683	1.40856e-13		1.12749	5.60734e-14
-1.01791	1.42739e-13		1.12868	2.20663e-14
-1.01898	1.36228e-13		1.12986	-6.54049e-15
-1.02006	1.22537e-13		1.13104	-2.59977e-14
-1.02114	1.03961e-13		1.13223	-3.53132e-14
-1.02221	8.29386e-14		1.13341	-3.56891e-14
-1.02329	6.121e-14		1.13459	-2.96167e-14
-1.02436	3.9265e-14		1.13578	-1.99399e-14
-1.02544	1.62433e-14		1.13696	-9.12806e-15
-1.02651	-9.58283e-15		1.13815	1.14328e-15
-1.02759	-3.96697e-14		1.13933	1.01316e-14
-1.02866	-7.36417e-14		1.14051	1.79645e-14
-1.02974	-1.08017e-13		1.1417	2.5407e-14
-1.03082	-1.36156e-13		1.14288	3.34602e-14
-1.03189	-1.49979e-13		1.14406	4.28457e-14
-1.03297	-1.43023e-13		1.14525	5.35353e-14
-1.03404	-1.13486e-13		1.14643	6.45333e-14
-1.03512	-6.571e-14		1.14762	7.40354e-14
-1.03619	-9.28986e-15		1.1488	7.991e-14
-1.03727	4.38611e-14		1.14998	8.02871e-14
-1.03835	8.32592e-14		1.15117	7.40029e-14
-1.03942	1.02967e-13		1.15235	6.07739e-14
-1.0405	1.03005e-13		1.15354	4.11779e-14
-1.04157	8.86639e-14		1.15472	1.66468e-14
-1.04265	6.80619e-14		1.1559	-1.04005e-14
-1.04372	4.89096e-14		1.15709	-3.64044e-14
-1.0448	3.57175e-14		1.15827	-5.68473e-14
-1.04588	2.85496e-14		1.15945	-6.71e-14
-1.04695	2.3819e-14		1.16064	-6.38765e-14
-1.04803	1.67523e-14		1.16182	-4.66847e-14
-1.0491	4.32924e-15		1.16301	-1.83693e-14
-1.05018	-1.28099e-14		1.16419	1.57956e-14
-1.05125	-3.05171e-14		1.16537	5.00924e-14
-1.05233	-4.32374e-14		1.16656	8.02075e-14
-1.05341	-4.6815e-14		1.16774	1.03721e-13
-1.05448	-4.04107e-14		1.16892	1.19038e-13
-1.05556	-2.66179e-14		1.17011	1.23896e-13
-1.05663	-1.00551e-14		1.17129	1.15112e-13
-1.05771	4.4807e-15		1.17248	9.03552e-14
-1.05878	1.33171e-14		1.17366	5.0969e-14
-1.05986	1.44337e-14		1.17484	3.675e-15
-1.06094	7.625e-15		1.17603	-4.06331e-14
-1.06201	-5.30021e-15		1.17721	-7.09174e-14
-1.06309	-2.04308e-14		1.17839	-8.07973e-14
-1.06416	-3.23608e-14		1.17958	-7.14672e-14
-1.06524	-3.58632e-14		1.18076	-5.11992e-14
-1.06631	-2.81853e-14		1.18195	-3.1835e-14
-1.06739	-1.07492e-14		1.18313	-2.40875e-14
-1.06846	1.09594e-14		1.18431	-3.36565e-14
-1.06954	2.95861e-14		1.1855	-5.93818e-14
-1.07062	3.91511e-14		1.18668	-9.3657e-14
-1.07169	3.75927e-14		1.18786	-1.24664e-13
-1.07277	2.72891e-14		1.18905	-1.39734e-13
-1.07384	1.34878e-14		1.19023	-1.29048e-13
-1.07492	1.73675e-15		1.19142	-8.88013e-14
-1.07599	-4.25622e-15		1.1926	-2.29013e-14
-1.07707	-3.45851e-15		1.19378	5.74872e-14
-1.07815	2.9512e-15		1.19497	1.36625e-13
-1.07922	1.27195e-14		1.19615	1.98407e-13
-1.0803	2.35978e-14		1.19734	2.3077e-13
-1.08137	3.39177e-14		1.19852	2.28823e-13
-1.08245	4.26034e-14		1.1997	1.95681e-13
-1.08352	4.88397e-14		1.20089	1.40798e-13
-1.0846	5.17196e-14		1.20207	7.65452e-14
-1.08568	5.01587e-14		1.20325	1.43783e-14
-1.08675	4.32069e-14		1.20444	-3.80044e-14
-1.08783	3.06486e-14		1.20562	-7.76209e-14
-1.0889	1.35183e-14		1.20681	-1.05187e-13
-1.08998	-5.92004e-15		1.20799	-1.2284e-13
-1.09105	-2.49075e-14		1.20917	-1.31838e-13
-1.09213	-4.1287e-14		1.21036	-1.31478e-13
-1.09321	-5.42228e-14		1.21154	-1.19902e-13
-1.09428	-6.39877e-14		1.21272	-9.63964e-14
-1.09536	-7.098e-14		1.21391	-6.37451e-14
-1.09643	-7.4814e-14		1.21509	-2.88809e-14
-1.09751	-7.43169e-14		1.21628	-8.39917e-16
-1.09858	-6.8518e-14		1.21746	1.32957e-14
-1.09966	-5.78533e-14		1.21864	1.2284e-14
-1.10074	-4.45882e-14		1.21983	2.01391e-15
-1.10181	-3.2049e-14		1.22101	-6.88866e-15
-1.10289	-2.31182e-14		1.22219	-4.10194e-15
-1.10396	-1.88963e-14		1.22338	1.5295e-14
-1.10504	-1.82049e-14		1.22456	4.82971e-14
-1.10611	-1.80282e-14		1.22575	8.5232e-14
-1.10719	-1.45505e-14		1.22693	1.14054e-13
-1.10826	-4.38725e-15		1.22811	1.25499e-13
-1.10934	1.42578e-14		1.2293	1.1666e-13
-1.11042	4.07207e-14		1.23048	9.15145e-14
-1.11149	7.15726e-14		1.23166	5.84875e-14
-1.11257	1.01161e-13		1.23285	2.66118e-14
-1.11364	1.23023e-13		1.23403	2.30357e-15
-1.11472	1.31814e-13		1.23522	-1.1884e-14
-1.11579	1.25116e-13		1.2364	-1.65357e-14
-1.11687	1.04492e-13		1.23758	-1.37783e-14
-1.11795	7.53431e-14		1.23877	-6.04931e-15
-1.11902	4.54518e-14		1.23995	4.25244e-15
-1.1201	2.25783e-14		1.24114	1.45635e-14
-1.12117	1.19726e-14		1.24232	2.20492e-14
-1.12225	1.49205e-14		1.2435	2.39577e-14
-1.12332	2.90196e-14		1.24469	1.83096e-14
-1.1244	4.99048e-14		1.24587	4.5111e-15
-1.12548	7.32563e-14		1.24705	-1.64638e-14
-1.12655	9.58613e-14		1.24824	-4.23878e-14
-1.12763	1.1536e-13		1.24942	-7.0349e-14
-1.1287	1.29394e-13		1.25061	-9.71818e-14
-1.12978	1.35287e-13		1.25179	-1.19526e-13
-1.13085	1.30824e-13		1.25297	-1.33693e-13
-1.13193	1.1568e-13		1.25416	-1.35865e-13
-1.13301	9.23974e-14		1.25534	-1.23097e-13
-1.13408	6.60419e-14		1.25652	-9.49262e-14
-1.13516	4.24999e-14		1.25771	-5.46661e-14
-1.13623	2.62507e-14		1.25889	-9.26369e-15
-1.13731	1.87484e-14		1.26008	3.27598e-14
-1.13838	1.81907e-14		1.26126	6.45708e-14
-1.13946	2.06888e-14		1.26244	8.38754e-14
-1.14054	2.21497e-14		1.26363	9.37168e-14
-1.14161	1.99041e-14		1.26481	1.00506e-13
-1.14269	1.33622e-14		1.26599	1.10049e-13
-1.14376	3.60182e-15		1.26718	1.23608e-13
-1.14484	-7.59301e-15		1.26836	1.36279e-13
-1.14591	-1.84965e-14		1.26955	1.3895e-13
-1.14699	-2.75925e-14		1.27073	1.23085e-13
-1.14806	-3.33312e-14		1.27191	8.58871e-14
-1.14914	-3.41076e-14		1.2731	3.29595e-14
-1.15022	-2.88505e-14		1.27428	-2.31355e-14
-1.15129	-1.79144e-14		1.27546	-6.78621e-14
-1.15237	-3.44301e-15		1.27665	-9.08261e-14
-1.15344	1.14331e-14		1.27783	-9.00622e-14
-1.15452	2.43231e-14		1.27902	-7.25058e-14
-1.15559	3.51235e-14		1.2802	-5.05546e-14
-1.15667	4.62138e-14		1.28138	-3.64792e-14
-1.15775	6.10231e-14		1.28257	-3.73691e-14
-1.15882	8.18841e-14		1.28375	-5.28728e-14
-1.1599	1.08588e-13		1.28494	-7.64878e-14
-1.16097	1.38422e-13		1.28612	-9.93724e-14
-1.16205	1.67302e-13		1.2873	-1.14555e-13
-1.16312	1.9091e-13		1.28849	-1.19528e-13
-1.1642	2.05187e-13		1.28967	-1.16336e-13
-1.16528	2.06433e-13		1.29085	-1.09624e-13
-1.16635	1.91838e-13		1.29204	-1.03969e-13
-1.16743	1.60781e-13		1.29322	-1.01836e-13
-1.1685	1.16264e-13		1.29441	-1.02867e-13
-1.16958	6.52934e-14		1.29559	-1.0442e-13
-1.17065	1.74683e-14		1.29677	-1.02815e-13
-1.17173	-1.78611e-14		1.29796	-9.4648e-14
-1.17281	-3.45578e-14		1.29914	-7.7825e-14
-1.17388	-3.13926e-14		1.30032	-5.21691e-14
-1.17496	-1.17737e-14		1.30151	-1.95371e-14
-1.17603	1.81531e-14		1.30269	1.66291e-14
-1.17711	5.19285e-14		1.30388	5.22837e-14
-1.17818	8.45066e-14		1.30506	8.39682e-14
-1.17926	1.12632e-13		1.30624	1.0965e-13
-1.18034	1.34147e-13		1.30743	1.28741e-13
-1.18141	1.47197e-13		1.30861	1.41317e-13
-1.18249	1.50233e-13		1.30979	1.47154e-13
-1.18356	1.42928e-13		1.31098	1.45373e-13
-1.18464	1.27279e-13		1.31216	1.3508e-13
-1.18571	1.07818e-13		1.31335	1.16629e-13
-1.18679	9.04322e-14		1.31453	9.25805e-14
-1.18786	8.02283e-14		1.31571	6.75002e-14
-1.18894	7.95513e-14		1.3169	4.6459e-14
-1.19002	8.72769e-14		1.31808	3.29055e-14
-1.19109	9.9787e-14		1.31926	2.70822e-14
-1.19217	1.13097e-13		1.32045	2.59215e-14
-1.19324	1.24938e-13		1.32163	2.45854e-14
-1.19432	1.3563e-13		1.32282	1.89239e-14
-1.19539	1.47311e-13		1.324	7.63948e-15
-1.19647	1.62131e-13		1.32518	-6.89653e-15
-1.19755	1.8066e-13		1.32637	-1.95575e-14
-1.19862	2.01602e-13		1.32755	-2.46653e-14
-1.1997	2.22918e-13		1.32874	-1.8461e-14
-1.20077	2.43402e-13		1.32992	-7.14496e-16
-1.20185	2.63411e-13		1.3311	2.52265e-14
-1.20292	2.8401e-13		1.33229	5.38654e-14
-1.204	3.05093e-13		1.33347	7.96396e-14
-1.20508	3.23946e-13		1.33465	9.85764e-14
-1.20615	3.35581e-13		1.33584	1.08858e-13
-1.20723	3.35033e-13		1.33702	1.10454e-13
-1.2083	3.20287e-13		1.33821	1.04546e-13
-1.20938	2.93959e-13		1.33939	9.33883e-14
-1.21045	2.62569e-13		1.34057	8.04884e-14
-1.21153	2.33807e-13		1.34176	7.03972e-14
-1.21261	2.13365e-13		1.34294	6.75005e-14
-1.21368	2.02958e-13		1.34412	7.40734e-14
-1.21476	2.00223e-13		1.34531	8.8743e-14
-1.21583	2.00113e-13		1.34649	1.06536e-13
-1.21691	1.96937e-13		1.34768	1.20722e-13
-1.21798	1.86291e-13		1.34886	1.25451e-13
-1.21906	1.66528e-13		1.35004	1.17711e-13
-1.22014	1.39498e-13		1.35123	9.77517e-14
-1.22121	1.10284e-13		1.35241	6.82434e-14
-1.22229	8.58112e-14		1.35359	3.30783e-14
-1.22336	7.26361e-14		1.35478	-3.46489e-15
-1.22444	7.47425e-14		1.35596	-3.71399e-14
-1.22551	9.22487e-14		1.35715	-6.40861e-14
-1.22659	1.21435e-13		1.35833	-8.13332e-14
-1.22766	1.55794e-13		1.35951	-8.73012e-14
-1.22874	1.87471e-13		1.3607	-8.19893e-14
-1.22982	2.0873e-13		1.36188	-6.67565e-14
-1.23089	2.13609e-13		1.36306	-4.38839e-14
-1.23197	1.99936e-13		1.36425	-1.61846e-14
-1.23304	1.71214e-13		1.36543	1.32467e-14
-1.23412	1.37074e-13		1.36662	4.12399e-14
-1.23519	1.11065e-13		1.3678	6.48143e-14
-1.23627	1.05906e-13		1.36898	8.14847e-14
-1.23735	1.28134e-13		1.37017	8.95384e-14
-1.23842	1.74871e-13		1.37135	8.82935e-14
-1.2395	2.34474e-13		1.37254	7.84338e-14
-1.24057	2.90734e-13		1.37372	6.24061e-14
-1.24165	3.28578e-13		1.3749	4.45938e-14
-1.24272	3.38863e-13		1.37609	3.08152e-14
-1.2438	3.20756e-13		1.37727	2.68901e-14
-1.24488	2.81316e-13		1.37845	3.6559e-14
-1.24595	2.32723e-13		1.37964	5.96111e-14
-1.24703	1.88107e-13		1.38082	9.1241e-14
-1.2481	1.57392e-13		1.38201	1.23224e-13
-1.24918	1.44742e-13		1.38319	1.46612e-13
-1.25025	1.48672e-13		1.38437	1.5482e-13
-1.25133	1.64543e-13		1.38556	1.45706e-13
-1.25241	1.87816e-13		1.38674	1.21816e-13
-1.25348	2.16143e-13		1.38792	8.8972e-14
-1.25456	2.49284e-13		1.38911	5.41954e-14
-1.25563	2.87336e-13		1.39029	2.40539e-14
-1.25671	3.28745e-13		1.39148	3.87958e-15
-1.25778	3.69444e-13		1.39266	-2.44132e-15
-1.25886	4.03607e-13		1.39384	7.29092e-15
-1.25994	4.25546e-13		1.39503	3.3047e-14
-1.26101	4.31781e-13		1.39621	7.20094e-14
-1.26209	4.22348e-13		1.39739	1.18552e-13
-1.26316	4.00766e-13		1.39858	1.65106e-13
-1.26424	3.72652e-13		1.39976	2.03811e-13
-1.26531	3.43585e-13		1.40095	2.28477e-13
-1.26639	3.17174e-13		1.40213	2.36227e-13
-1.26746	2.94252e-13		1.40331	2.2824e-13
-1.26854	2.73506e-13		1.4045	2.09265e-13
-1.26962	2.53084e-13		1.40568	1.86044e-13
-1.27069	2.32175e-13		1.40686	1.65319e-13
-1.27177	2.11726e-13		1.40805	1.52238e-13
-1.27284	1.9407e-13		1.40923	1.49641e-13
-1.27392	1.81895e-13		1.41042	1.57967e-13
-1.27499	1.77215e-13		1.4116	1.75282e-13
-1.27607	1.80757e-13		1.41278	1.97282e-13
-1.27715	1.91843e-13		1.41397	2.17771e-13
-1.27822	2.08711e-13		1.41515	2.30258e-13
-1.2793	2.29251e-13		1.41634	2.30483e-13
-1.28037	2.52063e-13		1.41752	2.18592e-13
-1.28145	2.77418e-13		1.4187	1.99384e-13
-1.28252	3.07394e-13		1.41989	1.80071e-13
-1.2836	3.44667e-13		1.42107	1.66628e-13
-1.28468	3.90203e-13		1.42225	1.60827e-13
-1.28575	4.41109e-13		1.42344	1.59656e-13
-1.28683	4.90185e-13		1.42462	1.57337e-13
-1.2879	5.2791e-13		1.42581	1.48673e-13
-1.28898	5.46087e-13		1.42699	1.31951e-13
-1.29005	5.41139e-13		1.42817	1.10056e-13
-1.29113	5.15174e-13		1.42936	8.95071e-14
-1.29221	4.74327e-13		1.43054	7.79877e-14
-1.29328	4.25612e-13		1.43172	8.14206e-14
-1.29436	3.74382e-13		1.43291	1.01739e-13
-1.29543	3.2373e-13		1.43409	1.36173e-13
-1.29651	2.75663e-13		1.43528	1.78244e-13
-1.29758	2.32591e-13		1.43646	2.19944e-13
-1.29866	1.97714e-13		1.43764	2.54045e-13
-1.29974	1.74015e-13		1.43883	2.75655e-13
-1.30081	1.62829e-13		1.44001	2.82681e-13
-1.30189	1.63294e-13		1.44119	2.75534e-13
-1.30296	1.73199e-13		1.44238	2.56621e-13
-1.30404	1.90568e-13		1.44356	2.2991e-13
-1.30511	2.14648e-13		1.44475	2.00459e-13
-1.30619	2.45458e-13		1.44593	1.7366e-13
-1.30726	2.82116e-13		1.44711	1.54166e-13
-1.30834	3.21184e-13		1.4483	1.44843e-13
-1.30942	3.56451e-13		1.44948	1.46266e-13
-1.31049	3.80727e-13		1.45066	1.57069e-13
-1.31157	3.88998e-13		1.45185	1.74994e-13
-1.31264	3.81231e-13		1.45303	1.98006e-13
-1.31372	3.63115e-13		1.45422	2.24801e-13
-1.31479	3.44031e-13		1.4554	2.54378e-13
-1.31587	3.33066e-13		1.45658	2.85015e-13
-1.31695	3.35064e-13		1.45777	3.13441e-13
-1.31802	3.48734e-13		1.45895	3.35007e-13
-1.3191	3.67766e-13		1.46014	3.45074e-13
-1.32017	3.84225e-13		1.46132	3.40993e-13
-1.32125	3.92316e-13		1.4625	3.235e-13
-1.32232	3.90577e-13		1.46369	2.96596e-13
-1.3234	3.81643e-13		1.46487	2.65842e-13
-1.32448	3.70155e-13		1.46605	2.3607e-13
-1.32555	3.60231e-13		1.46724	2.09844e-13
-1.32663	3.53825e-13		1.46842	1.8747e-13
-1.3277	3.50459e-13		1.46961	1.68313e-13
-1.32878	3.47993e-13		1.47079	1.52403e-13
-1.32985	3.43777e-13		1.47197	1.41309e-13
-1.33093	3.35662e-13		1.47316	1.37853e-13
-1.33201	3.22686e-13		1.47434	1.44891e-13
-1.33308	3.05479e-13		1.47552	1.63827e-13
-1.33416	2.86366e-13		1.47671	1.93509e-13
-1.33523	2.69069e-13		1.47789	2.30012e-13
-1.33631	2.57881e-13		1.47908	2.67475e-13
-1.33738	2.56399e-13		1.48026	2.99703e-13
-1.33846	2.66255e-13		1.48144	3.21922e-13
-1.33954	2.86501e-13		1.48263	3.31974e-13
-1.34061	3.14097e-13		1.48381	3.30622e-13
-1.34169	3.4535e-13		1.48499	3.21079e-13
-1.34276	3.77418e-13		1.48618	3.081e-13
-1.34384	4.08874e-13		1.48736	2.96904e-13
-1.34491	4.38956e-13		1.48855	2.92019e-13
-1.34599	4.66132e-13		1.48973	2.96147e-13
-1.34706	4.87265e-13		1.49091	3.09337e-13
-1.34814	4.98275e-13		1.4921	3.28904e-13
-1.34922	4.96096e-13		1.49328	3.50323e-13
-1.35029	4.80702e-13		1.49446	3.68945e-13
-1.35137	4.55756e-13		1.49565	3.81815e-13
-1.35244	4.27298e-13		1.49683	3.88672e-13
-1.35352	4.01139e-13		1.49802	3.91512e-13
-1.35459	3.80482e-13		1.4992	3.92863e-13
-1.35567	3.65125e-13		1.50038	3.93822e-13
-1.35675	3.52669e-13		1.50157	3.9321e-13
-1.35782	3.40814e-13		1.50275	3.88605e-13
-1.3589	3.29242e-13		1.50394	3.78694e-13
-1.35997	3.1993e-13		1.50512	3.65279e-13
-1.36105	3.15922e-13		1.5063	3.53262e-13
-1.36212	3.19567e-13		1.50749	3.48269e-13
-1.3632	3.31358e-13		1.50867	3.53242e-13
-1.36428	3.49734e-13		1.50985	3.66156e-13
-1.36535	3.7151e-13		1.51104	3.80377e-13
-1.36643	3.92439e-13		1.51222	3.87565e-13
-1.3675	4.07857e-13		1.51341	3.81556e-13
-1.36858	4.13675e-13		1.51459	3.61261e-13
-1.36965	4.07709e-13		1.51577	3.31269e-13
-1.37073	3.90773e-13		1.51696	3.00073e-13
-1.37181	3.66757e-13		1.51814	2.76841e-13
-1.37288	3.41508e-13		1.51932	2.68163e-13
-1.37396	3.21085e-13		1.52051	2.75995e-13
-1.37503	3.10299e-13		1.52169	2.9752e-13
-1.37611	3.11983e-13		1.52288	3.26811e-13
-1.37718	3.2678e-13		1.52406	3.57489e-13
-1.37826	3.53032e-13		1.52524	3.85075e-13
-1.37934	3.86744e-13		1.52643	4.07946e-13
-1.38041	4.22004e-13		1.52761	4.26633e-13
-1.38149	4.52173e-13		1.52879	4.42163e-13
-1.38256	4.7158e-13		1.52998	4.54654e-13
-1.38364	4.76982e-13		1.53116	4.62993e-13
-1.38471	4.6802e-13		1.53235	4.65591e-13
-1.38579	4.46513e-13		1.53353	4.6149e-13
-1.38686	4.15136e-13		1.53471	4.51003e-13
-1.38794	3.76402e-13		1.5359	4.35536e-13
-1.38902	3.32603e-13		1.53708	4.16852e-13
-1.39009	2.86622e-13		1.53826	3.96355e-13
-1.39117	2.42843e-13		1.53945	3.7491e-13
-1.39224	2.07223e-13		1.54063	3.53311e-13
-1.39332	1.86064e-13		1.54182	3.33122e-13
-1.39439	1.83945e-13		1.543	3.17246e-13
-1.39547	2.01875e-13		1.54418	3.09631e-13
-1.39655	2.36719e-13		1.54537	3.13926e-13
-1.39762	2.82263e-13		1.54655	3.31627e-13
-1.3987	3.31399e-13		1.54774	3.60733e-13
-1.39977	3.78278e-13		1.54892	3.95791e-13
-1.40085	4.1931e-13		1.5501	4.29535e-13
-1.40192	4.52622e-13		1.55129	4.55399e-13
-1.403	4.76638e-13		1.55247	4.6981e-13
-1.40408	4.89125e-13		1.55365	4.73286e-13
-1.40515	4.87772e-13		1.55484	4.70018e-13
-1.40623	4.72072e-13		1.55602	4.66246e-13
-1.4073	4.45073e-13		1.55721	4.68071e-13
-1.40838	4.13406e-13		1.55839	4.79421e-13
-1.40945	3.85072e-13		1.55957	5.00758e-13
-1.41053	3.66042e-13		1.56076	5.28921e-13
-1.41161	3.57532e-13		1.56194	5.58179e-13
-1.41268	3.55523e-13		1.56312	5.82059e-13
-1.41376	3.52876e-13		1.56431	5.9513e-13
-1.41483	3.43073e-13		1.56549	5.9399e-13
-1.41591	3.23708e-13		1.56668	5.77288e-13
-1.41698	2.97861e-13		1.56786	5.45323e-13
-1.41806	2.7249e-13		1.56904	4.99966e-13
-1.41914	2.54666e-13		1.57023	4.45131e-13
-1.42021	2.47814e-13		1.57141	3.8725e-13
-1.42129	2.50194e-13		1.57259	3.34851e-13
-1.42236	2.56414e-13		1.57378	2.9677e-13
-1.42344	2.60858e-13		1.57496	2.79535e-13
-1.42451	2.60821e-13		1.57615	2.8522e-13
-1.42559	2.57623e-13		1.57733	3.1104e-13
-1.42666	2.55446e-13		1.57851	3.50866e-13
-1.42774	2.5886e-13		1.5797	3.97655e-13
-1.42882	2.70431e-13		1.58088	4.45278e-13
-1.42989	2.89439e-13		1.58206	4.88889e-13
-1.43097	3.12174e-13		1.58325	5.24298e-13
-1.43204	3.33719e-13		1.58443	5.47541e-13
-1.43312	3.5047e-13		1.58562	5.5549e-13
-1.43419	3.62084e-13		1.5868	5.47169e-13
-1.43527	3.71521e-13		1.58798	5.24667e-13
-1.43635	3.82832e-13		1.58917	4.9278e-13
-1.43742	3.97927e-13		1.59035	4.57558e-13
-1.4385	4.14536e-13		1.59154	4.24747e-13
-1.43957	4.2704e-13		1.59272	3.98969e-13
-1.44065	4.2989e-13		1.5939	3.83679e-13
-1.44172	4.21416e-13		1.59509	3.81272e-13
-1.4428	4.0536e-13		1.59627	3.9275e-13
-1.44388	3.88902e-13		1.59745	4.1699e-13
-1.44495	3.78302e-13		1.59864	4.50207e-13
-1.44603	3.74854e-13		1.59982	4.8626e-13
-1.4471	3.73692e-13		1.60101	5.17944e-13
-1.44818	3.66201e-13		1.60219	5.38853e-13
-1.44925	3.447e-13		1.60337	5.45144e-13
-1.45033	3.06872e-13		1.60456	5.36576e-13
-1.45141	2.57662e-13		1.60574	5.16555e-13
-1.45248	2.0776e-13		1.60692	4.9111e-13
-1.45356	1.69436e-13		1.60811	4.66994e-13
-1.45463	1.51691e-13		1.60929	4.49438e-13
-1.45571	1.56946e-13		1.61048	4.40341e-13
-1.45678	1.80627e-13		1.61166	4.37724e-13
-1.45786	2.13566e-13		1.61284	4.36764e-13
-1.45894	2.45765e-13		1.61403	4.31995e-13
-1.46001	2.69704e-13		1.61521	4.19699e-13
-1.46109	2.81977e-13		1.61639	3.99507e-13
-1.46216	2.83151e-13		1.61758	3.74662e-13
-1.46324	2.76476e-13		1.61876	3.51019e-13
-1.46431	2.66278e-13		1.61995	3.35271e-13
-1.46539	2.56578e-13		1.62113	3.33e-13
-1.46646	2.5019e-13		1.62231	3.47061e-13
-1.46754	2.48365e-13		1.6235	3.76669e-13
-1.46862	2.5092e-13		1.62468	4.17382e-13
-1.46969	2.56725e-13		1.62586	4.61986e-13
-1.47077	2.64291e-13		1.62705	5.02051e-13
-1.47184	2.72238e-13		1.62823	5.29783e-13
-1.47292	2.79551e-13		1.62942	5.39743e-13
-1.47399	2.85669e-13		1.6306	5.3005e-13
-1.47507	2.90496e-13		1.63178	5.02735e-13
-1.47615	2.94344e-13		1.63297	4.63098e-13
-1.47722	2.97712e-13		1.63415	4.18267e-13
-1.4783	3.0085e-13		1.63534	3.75525e-13
-1.47937	3.03305e-13		1.63652	3.41057e-13
-1.48045	3.03799e-13		1.6377	3.19422e-13
-1.48152	3.00769e-13		1.63889	3.13525e-13
-1.4826	2.93544e-13		1.64007	3.24612e-13
-1.48368	2.83592e-13		1.64125	3.52016e-13
-1.48475	2.7499e-13		1.64244	3.92792e-13
-1.48583	2.73396e-13		1.64362	4.4171e-13
-1.4869	2.83609e-13		1.64481	4.91881e-13
-1.48798	3.0677e-13		1.64599	5.35882e-13
-1.48905	3.38821e-13		1.64717	5.66914e-13
-1.49013	3.71353e-13		1.64836	5.79674e-13
-1.49121	3.94647e-13		1.64954	5.71002e-13
-1.49228	4.01398e-13		1.65072	5.40529e-13
-1.49336	3.89281e-13		1.65191	4.91271e-13
-1.49443	3.61308e-13		1.65309	4.29682e-13
-1.49551	3.24145e-13		1.65428	3.64611e-13
-1.49658	2.85423e-13		1.65546	3.05267e-13
-1.49766	2.51255e-13		1.65664	2.59004e-13
-1.49874	2.24838e-13		1.65783	2.29984e-13
-1.49981	2.06548e-13		1.65901	2.19197e-13
-1.50089	1.95275e-13		1.66019	2.25389e-13
-1.50196	1.90162e-13		1.66138	2.46026e-13
-1.50304	1.91605e-13		1.66256	2.77763e-13
-1.50411	2.0084e-13		1.66375	3.16618e-13
-1.50519	2.18465e-13		1.66493	3.58332e-13
-1.50626	2.43068e-13		1.66611	3.99046e-13
-1.50734	2.7116e-13		1.6673	4.35838e-13
-1.50842	2.98608e-13		1.66848	4.66578e-13
-1.50949	3.22651e-13		1.66966	4.8909e-13
-1.51057	3.4314e-13		1.67085	5.00376e-13
-1.51164	3.62176e-13		1.67203	4.96832e-13
-1.51272	3.82347e-13		1.67322	4.75784e-13
-1.51379	4.04603e-13		1.6744	4.37615e-13
-1.51487	4.27015e-13		1.67558	3.87081e-13
-1.51595	4.45171e-13		1.67677	3.32762e-13
-1.51702	4.54095e-13		1.67795	2.8471e-13
-1.5181	4.50657e-13		1.67914	2.51433e-13
-1.51917	4.35068e-13		1.68032	2.37629e-13
-1.52025	4.105e-13		1.6815	2.43417e-13
-1.52132	3.81074e-13		1.68269	2.64915e-13
-1.5224	3.49586e-13		1.68387	2.95523e-13
-1.52348	3.16588e-13		1.68505	3.2745e-13
-1.52455	2.81495e-13		1.68624	3.53431e-13
-1.52563	2.44824e-13		1.68742	3.68619e-13
-1.5267	2.09744e-13		1.68861	3.72304e-13
-1.52778	1.81568e-13		1.68979	3.68553e-13
-1.52885	1.65341e-13		1.69097	3.64918e-13
-1.52993	1.63071e-13		1.69216	3.69162e-13
-1.53101	1.72389e-13		1.69334	3.85238e-13
-1.53208	1.87474e-13		1.69452	4.10569e-13
-1.53316	2.01613e-13		1.69571	4.36339e-13
-1.53423	2.0994e-13		1.69689	4.50999e-13
-1.53531	2.10957e-13		1.69808	4.45378e-13
-1.53638	2.06241e-13		1.69926	4.16839e-13
-1.53746	1.9875e-13		1.70044	3.70519e-13
-1.53854	1.90833e-13		1.70163	3.17312e-13
-1.53961	1.83139e-13		1.70281	2.69966e-13
-1.54069	1.75046e-13		1.70399	2.39247e-13
-1.54176	1.66271e-13		1.70518	2.31578e-13
-1.54284	1.58435e-13		1.70636	2.48358e-13
-1.54391	1.55274e-13		1.70755	2.86455e-13
-1.54499	1.61002e-13		1.70873	3.39288e-13
-1.54606	1.77658e-13		1.70991	3.98295e-13
-1.54714	2.03166e-13		1.7111	4.54708e-13
-1.54822	2.31572e-13		1.71228	5.01366e-13
-1.54929	2.55586e-13		1.71346	5.33945e-13
-1.55037	2.70041e-13		1.71465	5.51022e-13
-1.55144	2.74287e-13		1.71583	5.5302e-13
-1.55252	2.72153e-13		1.71702	5.40745e-13
-1.55359	2.69573e-13		1.7182	5.1455e-13
-1.55467	2.71238e-13		1.71938	4.74717e-13
-1.55575	2.78073e-13		1.72057	4.22796e-13
-1.55682	2.86791e-13		1.72175	3.62976e-13
-1.5579	2.91673e-13		1.72294	3.02447e-13
-1.55897	2.87589e-13		1.72412	2.50209e-13
-1.56005	2.72667e-13		1.7253	2.14592e-13
-1.56112	2.49254e-13		1.72649	2.00415e-13
-1.5622	2.22768e-13		1.72767	2.07025e-13
-1.56328	1.99249e-13		1.72885	2.2814e-13
-1.56435	1.83026e-13		1.73004	2.53726e-13
-1.56543	1.75667e-13		1.73122	2.73315e-13
-1.5665	1.76395e-13		1.73241	2.79589e-13
-1.56758	1.83306e-13		1.73359	2.70941e-13
-1.56865	1.9452e-13		1.73477	2.52043e-13
-1.56973	2.08747e-13		1.73596	2.32185e-13
-1.57081	2.25341e-13		1.73714	2.21929e-13
-1.57188	2.44136e-13		1.73832	2.29256e-13
-1.57296	2.65261e-13		1.73951	2.5661e-13
-1.57403	2.88944e-13		1.74069	2.99883e-13
-1.57511	3.15268e-13		1.74188	3.49677e-13
-1.57618	3.43891e-13		1.74306	3.94268e-13
-1.57726	3.73827e-13		1.74424	4.23089e-13
-1.57834	4.03276e-13		1.74543	4.29453e-13
-1.57941	4.29487e-13		1.74661	4.11713e-13
-1.58049	4.48672e-13		1.74779	3.72844e-13
-1.58156	4.56188e-13		1.74898	3.19044e-13
-1.58264	4.47247e-13		1.75016	2.58179e-13
-1.58371	4.1828e-13		1.75135	1.98624e-13
-1.58479	3.68572e-13		1.75253	1.48554e-13
-1.58586	3.01428e-13		1.75371	1.15277e-13
-1.58694	2.24085e-13		1.7549	1.04196e-13
-1.58802	1.46142e-13		1.75608	1.17347e-13
-1.58909	7.71017e-14		1.75726	1.52099e-13
-1.59017	2.41095e-14		1.75845	2.00928e-13
-1.59124	-9.21945e-15		1.75963	2.52907e-13
-1.59232	-2.27453e-14		1.76082	2.96742e-13
-1.59339	-1.90089e-14		1.762	3.2418e-13
-1.59447	-2.24848e-15		1.76318	3.32214e-13
-1.59555	2.25851e-14		1.76437	3.23041e-13
-1.59662	5.0875e-14		1.76555	3.01985e-13
-1.5977	7.93307e-14		1.76674	2.74776e-13
-1.59877	1.06508e-13		1.76792	2.45812e-13
-1.59985	1.32512e-13		1.7691	2.18102e-13
-1.60092	1.58034e-13		1.77029	1.9425e-13
-1.602	1.83363e-13		1.77147	1.77107e-13
-1.60308	2.08006e-13		1.77265	1.69185e-13
-1.60415	2.31023e-13		1.77384	1.71162e-13
-1.60523	2.51692e-13		1.77502	1.8077e-13
-1.6063	2.69892e-13		1.77621	1.93207e-13
-1.60738	2.85827e-13		1.77739	2.03172e-13
-1.60845	2.99182e-13		1.77857	2.07478e-13
-1.60953	3.08229e-13		1.77976	2.06846e-13
-1.61061	3.09623e-13		1.78094	2.05966e-13
-1.61168	2.99394e-13		1.78212	2.11775e-13
-1.61276	2.74936e-13		1.78331	2.30631e-13
-1.61383	2.37065e-13		1.78449	2.65391e-13
-1.61491	1.90868e-13		1.78568	3.1343e-13
-1.61598	1.44554e-13		1.78686	3.66467e-13
-1.61706	1.06676e-13		1.78804	4.12621e-13
-1.61814	8.31e-14		1.78923	4.40271e-13
-1.61921	7.52559e-14		1.79041	4.42363e-13
-1.62029	8.0381e-14		1.79159	4.19193e-13
-1.62136	9.32299e-14		1.79278	3.7817e-13
-1.62244	1.08106e-13		1.79396	3.30509e-13
-1.62351	1.20348e-13		1.79515	2.86591e-13
-1.62459	1.2713e-13		1.79633	2.52447e-13
-1.62566	1.27837e-13		1.79751	2.28993e-13
-1.62674	1.24079e-13		1.7987	2.13781e-13
-1.62782	1.19123e-13		1.79988	2.03597e-13
-1.62889	1.16648e-13		1.80106	1.96166e-13
-1.62997	1.19262e-13		1.80225	1.90342e-13
-1.63104	1.27588e-13		1.80343	1.85391e-13
-1.63212	1.40432e-13		1.80462	1.80412e-13
-1.63319	1.55793e-13		1.8058	1.74469e-13
-1.63427	1.71875e-13		1.80698	1.67229e-13
-1.63535	1.87355e-13		1.80817	1.59431e-13
-1.63642	2.00905e-13		1.80935	1.52729e-13
-1.6375	2.10613e-13		1.81054	1.48899e-13
-1.63857	2.14102e-13		1.81172	1.48931e-13
-1.63965	2.09525e-13		1.8129	1.52511e-13
-1.64072	1.96822e-13		1.81409	1.58156e-13
-1.6418	1.7831e-13		1.81527	1.63772e-13
-1.64288	1.58029e-13		1.81645	1.67252e-13
-1.64395	1.40153e-13		1.81764	1.6685e-13
-1.64503	1.27425e-13		1.81882	1.61397e-13
-1.6461	1.20487e-13		1.82001	1.50553e-13
-1.64718	1.18373e-13		1.82119	1.35012e-13
-1.64825	1.19673e-13		1.82237	1.1633e-13
-1.64933	1.23613e-13		1.82356	9.61459e-14
-1.65041	1.3044e-13		1.82474	7.51929e-14
-1.65148	1.40993e-13		1.82592	5.3014e-14
-1.65256	1.55804e-13		1.82711	2.89943e-14
-1.65363	1.74324e-13		1.82829	4.29074e-15
-1.65471	1.94743e-13		1.82948	-1.67488e-14
-1.65578	2.1445e-13		1.83066	-2.70198e-14
-1.65686	2.30771e-13		1.83184	-1.91172e-14
-1.65794	2.41531e-13		1.83303	1.14231e-14
-1.65901	2.45329e-13		1.83421	6.38649e-14
-1.66009	2.41719e-13		1.83539	1.32111e-13
-1.66116	2.31531e-13		1.83658	2.06506e-13
-1.66224	2.17217e-13		1.83776	2.76517e-13
-1.66331	2.02776e-13		1.83895	3.33086e-13
-1.66439	1.92904e-13		1.84013	3.69884e-13
-1.66546	1.91433e-13		1.84131	3.83494e-13
-1.66654	1.99709e-13		1.8425	3.73034e-13
-1.66762	2.15728e-13		1.84368	3.39921e-13
-1.66869	2.34614e-13		1.84486	2.88044e-13
-1.66977	2.50323e-13		1.84605	2.23998e-13
-1.67084	2.57809e-13		1.84723	1.56597e-13
-1.67192	2.54587e-13		1.84842	9.51989e-14
-1.67299	2.4097e-13		1.8496	4.72813e-14
-1.67407	2.19086e-13		1.85078	1.64701e-14
-1.67515	1.91403e-13		1.85197	2.22435e-15
-1.67622	1.59711e-13		1.85315	1.39104e-15
-1.6773	1.25016e-13		1.85434	1.06195e-14
-1.67837	8.81801e-14		1.85552	2.80416e-14
-1.67945	5.07957e-14		1.8567	5.31588e-14
-1.68052	1.57399e-14		1.85789	8.51669e-14
-1.6816	-1.28546e-14		1.85907	1.21076e-13
-1.68268	-3.02197e-14		1.86025	1.55152e-13
-1.68375	-3.19634e-14		1.86144	1.80312e-13
-1.68483	-1.51741e-14		1.86262	1.9083e-13
-1.6859	2.06835e-14		1.86381	1.84877e-13
-1.68698	7.32964e-14		1.86499	1.65538e-13
-1.68805	1.37552e-13		1.86617	1.3984e-13
-1.68913	2.06085e-13		1.86736	1.16265e-13
-1.69021	2.70248e-13		1.86854	1.0184e-13
-1.69128	3.21413e-13		1.86972	9.99257e-14
-1.69236	3.52493e-13		1.87091	1.09493e-13
-1.69343	3.59418e-13		1.87209	1.26061e-13
-1.69451	3.42165e-13		1.87328	1.43801e-13
-1.69558	3.04863e-13		1.87446	1.57807e-13
-1.69666	2.54772e-13		1.87564	1.65474e-13
-1.69774	2.00378e-13		1.87683	1.66514e-13
-1.69881	1.49284e-13		1.87801	1.61967e-13
-1.69989	1.06647e-13		1.87919	1.53101e-13
-1.70096	7.46384e-14		1.88038	1.40941e-13
-1.70204	5.29038e-14		1.88156	1.26512e-13
-1.70311	3.96387e-14		1.88275	1.11257e-13
-1.70419	3.27808e-14		1.88393	9.70395e-14
-1.70526	3.09014e-14		1.88511	8.56133e-14
-1.70634	3.35794e-14		1.8863	7.79044e-14
-1.70742	4.12541e-14		1.88748	7.35735e-14
-1.70849	5.47236e-14		1.88866	7.10111e-14
-1.70957	7.4545e-14		1.88985	6.76428e-14
-1.71064	1.00558e-13		1.89103	6.04105e-14
-1.71172	1.3162e-13		1.89222	4.64617e-14
-1.71279	1.65492e-13		1.8934	2.40996e-14
-1.71387	1.9884e-13		1.89458	-6.20485e-15
-1.71495	2.27443e-13		1.89577	-4.12272e-14
-1.71602	2.46807e-13		1.89695	-7.53183e-14
-1.7171	2.53243e-13		1.89814	-1.0174e-13
-1.71817	2.45031e-13		1.89932	-1.14552e-13
-1.71925	2.23106e-13		1.9005	-1.10267e-13
-1.72032	1.90852e-13		1.90169	-8.86673e-14
-1.7214	1.53178e-13		1.90287	-5.26507e-14
-1.72248	1.15432e-13		1.90405	-7.44751e-15
-1.72355	8.25903e-14		1.90524	4.03654e-14
-1.72463	5.87119e-14		1.90642	8.38783e-14
-1.7257	4.63998e-14		1.90761	1.16939e-13
-1.72678	4.61908e-14		1.90879	1.35284e-13
-1.72785	5.62104e-14		1.90997	1.37378e-13
-1.72893	7.25422e-14		1.91116	1.24523e-13
-1.73001	9.04303e-14		1.91234	1.00151e-13
-1.73108	1.05903e-13		1.91352	6.87598e-14
-1.73216	1.17094e-13		1.91471	3.51217e-14
-1.73323	1.24642e-13		1.91589	4.01319e-15
-1.73431	1.3101e-13		1.91708	-1.99457e-14
-1.73538	1.3904e-13		1.91826	-3.29053e-14
-1.73646	1.50456e-13		1.91944	-3.29024e-14
-1.73754	1.65059e-13		1.92063	-2.08067e-14
-1.73861	1.80981e-13		1.92181	-2.85693e-16
-1.73969	1.95731e-13		1.92299	2.3365e-14
-1.74076	2.0719e-13		1.92418	4.48194e-14
-1.74184	2.13805e-13		1.92536	5.98058e-14
-1.74291	2.14013e-13		1.92655	6.53606e-14
-1.74399	2.05791e-13		1.92773	5.97626e-14
-1.74506	1.87231e-13		1.92891	4.28491e-14
-1.74614	1.581e-13		1.9301	1.67605e-14
-1.74722	1.21228e-13		1.93128	-1.36476e-14
-1.74829	8.24184e-14		1.93246	-4.15782e-14
-1.74937	4.86256e-14		1.93365	-6.03159e-14
-1.75044	2.54861e-14		1.93483	-6.5584e-14
-1.75152	1.57149e-14		1.93602	-5.69942e-14
-1.75259	1.904e-14		1.9372	-3.78916e-14
-1.75367	3.30865e-14		1.93838	-1.38034e-14
-1.75475	5.41363e-14		1.93957	9.681e-15
-1.75582	7.73326e-14		1.94075	2.86863e-14
-1.7569	9.69141e-14		1.94194	4.18394e-14
-1.75797	1.07349e-13		1.94312	4.9848e-14
-1.75905	1.05456e-13		1.9443	5.41644e-14
-1.76012	9.24453e-14		1.94549	5.55444e-14
-1.7612	7.43668e-14		1.94667	5.3504e-14
-1.76228	6.01536e-14		1.94785	4.71957e-14
-1.76335	5.78424e-14		1.94904	3.7188e-14
-1.76443	7.07293e-14		1.95022	2.67504e-14
-1.7655	9.54271e-14		1.95141	2.1326e-14
-1.76658	1.22977e-13		1.95259	2.60333e-14
-1.76765	1.42729e-13		1.95377	4.25013e-14
-1.76873	1.47324e-13		1.95496	6.70069e-14
-1.76981	1.36398e-13		1.95614	9.12222e-14
-1.77088	1.17092e-13		1.95732	1.05342e-13
-1.77196	1.00941e-13		1.95851	1.01986e-13
-1.77303	9.85624e-14		1.95969	7.89449e-14
-1.77411	1.14745e-13		1.96088	3.96607e-14
-1.77518	1.46255e-13		1.96206	-8.33389e-15
-1.77626	1.83192e-13		1.96324	-5.58867e-14
-1.77734	2.12947e-13		1.96443	-9.44521e-14
-1.77841	2.24815e-13		1.96561	-1.1758e-13
-1.77949	2.13365e-13		1.96679	-1.21834e-13
-1.78056	1.79582e-13		1.96798	-1.07431e-13
-1.78164	1.29899e-13		1.96916	-7.85072e-14
-1.78271	7.39243e-14		1.97035	-4.25289e-14
-1.78379	2.18584e-14		1.97153	-8.47457e-15
-1.78486	-1.77115e-14		1.97271	1.59072e-14
-1.78594	-3.93281e-14		1.9739	2.67115e-14
-1.78702	-4.14466e-14		1.97508	2.50837e-14
-1.78809	-2.6473e-14		1.97626	1.63264e-14
-1.78917	-1.95434e-17		1.97745	7.27807e-15
-1.79024	3.0549e-14		1.97863	3.22457e-15
-1.79132	5.79296e-14		1.97982	5.76982e-15
-1.79239	7.6467e-14		1.981	1.25117e-14
-1.79347	8.30157e-14		1.98218	1.84441e-14
-1.79455	7.70141e-14		1.98337	1.82977e-14
-1.79562	6.01646e-14		1.98455	8.83147e-15
-1.7967	3.619e-14		1.98574	-9.68177e-15
-1.79777	1.07558e-14		1.98692	-3.31749e-14
-1.79885	-8.88447e-15		1.9881	-5.48009e-14
-1.79992	-1.5149e-14		1.98929	-6.70347e-14
-1.801	-2.48854e-15		1.99047	-6.42631e-14
-1.80208	2.98699e-14		1.99165	-4.49024e-14
-1.80315	7.63243e-14		1.99284	-1.20975e-14
-1.80423	1.25937e-13		1.99402	2.73501e-14
-1.8053	1.6638e-13		1.99521	6.52986e-14
-1.80638	1.89198e-13		1.99639	9.47209e-14
-1.80745	1.93571e-13		1.99757	1.11314e-13
-1.80853	1.86282e-13		1.99876	1.13928e-13
-1.80961	1.77753e-13		1.99994	1.04109e-13
-1.81068	1.76422e-13		2.00112	8.52849e-14
-1.81176	1.84681e-13		2.00231	6.19417e-14
-1.81283	1.98409e-13		2.00349	3.88111e-14
-1.81391	2.09786e-13		2.00468	1.99505e-14
-1.81498	2.11292e-13		2.00586	7.65809e-15
-1.81606	1.98626e-13		2.00704	1.4879e-15
-1.81714	1.71592e-13		2.00823	-2.04557e-15
-1.81821	1.33371e-13		2.00941	-8.45943e-15
-1.81929	8.92381e-14		2.01059	-2.29156e-14
-1.82036	4.53716e-14		2.01178	-4.73022e-14
-1.82144	7.78848e-15		2.01296	-7.83272e-14
-1.82251	-1.88697e-14		2.01415	-1.08002e-13
-1.82359	-3.26505e-14		2.01533	-1.2675e-13
-1.82466	-3.51673e-14		2.01651	-1.27857e-13
-1.82574	-3.13492e-14		2.0177	-1.11017e-13
-1.82682	-2.78161e-14		2.01888	-8.29981e-14
-1.82789	-3.04148e-14		2.02006	-5.48799e-14
-1.82897	-4.19873e-14		2.02125	-3.71711e-14
-1.83004	-6.1296e-14		2.02243	-3.52724e-14
-1.83112	-8.3353e-14		2.02362	-4.7549e-14
-1.83219	-1.00767e-13		2.0248	-6.67907e-14
-1.83327	-1.05594e-13		2.02598	-8.39811e-14
-1.83435	-9.14321e-14		2.02717	-9.2196e-14
-1.83542	-5.55631e-14		2.02835	-8.87181e-14
-1.8365	-5.90118e-16		2.02954	-7.4791e-14
-1.83757	6.53942e-14		2.03072	-5.38718e-14
-1.83865	1.30785e-13		2.0319	-2.98336e-14
-1.83972	1.84158e-13		2.03309	-6.07599e-15
-1.8408	2.18041e-13		2.03427	1.45099e-14
-1.84188	2.30893e-13		2.03545	2.94209e-14
-1.84295	2.26403e-13		2.03664	3.68247e-14
-1.84403	2.10877e-13		2.03782	3.6137e-14
-1.8451	1.90409e-13		2.03901	2.82851e-14
-1.84618	1.69348e-13		2.04019	1.51706e-14
-1.84725	1.50386e-13		2.04137	-1.50346e-15
-1.84833	1.35486e-13		2.04256	-2.12494e-14
-1.84941	1.26596e-13		2.04374	-4.48075e-14
-1.85048	1.25605e-13		2.04492	-7.29529e-14
-1.85156	1.33721e-13		2.04611	-1.04799e-13
-1.85263	1.50726e-13		2.04729	-1.36772e-13
-1.85371	1.74463e-13		2.04848	-1.63078e-13
-1.85478	2.007e-13		2.04966	-1.77528e-13
-1.85586	2.23502e-13		2.05084	-1.75737e-13
-1.85694	2.36243e-13		2.05203	-1.56644e-13
-1.85801	2.33234e-13		2.05321	-1.22867e-13
-1.85909	2.115e-13		2.05439	-8.01542e-14
-1.86016	1.71967e-13		2.05558	-3.6389e-14
-1.86124	1.19372e-13		2.05676	-3.27941e-16
-1.86231	6.08537e-14		2.05795	2.00718e-14
-1.86339	3.9378e-15		2.05913	1.97367e-14
-1.86446	-4.50017e-14		2.06031	-1.54985e-15
-1.86554	-8.1158e-14		2.0615	-3.8194e-14
-1.86662	-1.00862e-13		2.06268	-7.95918e-14
-1.86769	-1.01288e-13		2.06386	-1.12724e-13
-1.86877	-8.11163e-14		2.06505	-1.25814e-13
-1.86984	-4.19736e-14		2.06623	-1.1188e-13
-1.87092	1.04609e-14		2.06742	-7.10272e-14
-1.87199	6.69588e-14		2.0686	-1.07065e-14
-1.87307	1.17172e-13		2.06978	5.62711e-14
-1.87415	1.52936e-13		2.07097	1.15428e-13
-1.87522	1.70618e-13		2.07215	1.54834e-13
-1.8763	1.7119e-13		2.07334	1.68335e-13
-1.87737	1.58218e-13		2.07452	1.56578e-13
-1.87845	1.35427e-13		2.0757	1.25573e-13
-1.87952	1.05643e-13		2.07689	8.36121e-14
-1.8806	7.16434e-14		2.07807	3.80815e-14
-1.88168	3.7706e-14		2.07925	-6.42488e-15
-1.88275	9.95337e-15		2.08044	-4.81093e-14
-1.88383	-5.3712e-15		2.08162	-8.65721e-14
-1.8849	-4.80145e-15		2.08281	-1.21114e-13
-1.88598	1.02312e-14		2.08399	-1.49755e-13
-1.88705	3.34788e-14		2.08517	-1.69386e-13
-1.88813	5.60786e-14		2.08636	-1.76778e-13
-1.88921	6.95736e-14		2.08754	-1.6988e-13
-1.89028	6.83318e-14		2.08872	-1.48869e-13
-1.89136	5.06861e-14		2.08991	-1.16661e-13
-1.89243	1.89406e-14		2.09109	-7.87347e-14
-1.89351	-2.13301e-14		2.09228	-4.22657e-14
-1.89458	-6.24712e-14		2.09346	-1.46738e-14
-1.89566	-9.64373e-14		2.09464	-1.89952e-15
-1.89674	-1.16833e-13		2.09583	-6.87312e-15
-1.89781	-1.20701e-13		2.09701	-2.86577e-14
-1.89889	-1.09217e-13		2.09819	-6.25793e-14
-1.89996	-8.68762e-14		2.09938	-1.01381e-13
-1.90104	-5.95323e-14		2.10056	-1.37107e-13
-1.90211	-3.23076e-14		2.10175	-1.63138e-13
-1.90319	-8.24339e-15		2.10293	-1.75649e-13
-1.90426	1.20271e-14		2.10411	-1.74019e-13
-1.90534	2.98101e-14		2.1053	-1.60195e-13
-1.90642	4.73407e-14		2.10648	-1.37617e-13
-1.90749	6.63252e-14		2.10766	-1.10349e-13
-1.90857	8.62858e-14		2.10885	-8.26178e-14
-1.90964	1.03466e-13		2.11003	-5.84393e-14
-1.91072	1.11314e-13		2.11122	-4.08832e-14
-1.91179	1.02947e-13		2.1124	-3.10991e-14
-1.91287	7.47134e-14		2.11358	-2.7768e-14
-1.91395	2.896e-14		2.11477	-2.76498e-14
-1.91502	-2.57018e-14		2.11595	-2.7186e-14
-1.9161	-7.69527e-14		2.11714	-2.42692e-14
-1.91717	-1.12896e-13		2.11832	-1.90585e-14
-1.91825	-1.25764e-13		2.1195	-1.33519e-14
-1.91932	-1.13682e-13		2.12069	-9.05099e-15
-1.9204	-8.01713e-14		2.12187	-6.85429e-15
-1.92148	-3.22097e-14		2.12305	-6.05436e-15
-1.92255	2.19187e-14		2.12424	-5.4413e-15
-1.92363	7.41503e-14		2.12542	-4.5323e-15
-1.9247	1.17467e-13		2.12661	-4.20365e-15
-1.92578	1.46503e-13		2.12779	-6.31772e-15
-1.92685	1.58375e-13		2.12897	-1.26743e-14
-1.92793	1.53588e-13		2.13016	-2.40401e-14
-1.92901	1.36302e-13		2.13134	-3.98662e-14
-1.93008	1.13233e-13		2.13252	-5.87584e-14
-1.93116	9.12263e-14		2.13371	-7.92421e-14
-1.93223	7.4571e-14		2.13489	-1.00239e-13
-1.93331	6.35813e-14		2.13608	-1.20971e-13
-1.93438	5.53981e-14		2.13726	-1.40452e-13
-1.93546	4.65218e-14		2.13844	-1.5704e-13
-1.93654	3.53917e-14		2.13963	-1.68476e-13
-1.93761	2.32638e-14		2.14081	-1.72602e-13
-1.93869	1.28543e-14		2.14199	-1.68444e-13
-1.93976	5.85125e-15		2.14318	-1.57079e-13
-1.94084	1.22519e-15		2.14436	-1.41628e-13
-1.94191	-4.33656e-15		2.14555	-1.26178e-13
-1.94299	-1.41137e-14		2.14673	-1.14138e-13
-1.94406	-2.87688e-14		2.14791	-1.06976e-13
-1.94514	-4.52973e-14		2.1491	-1.04181e-13
-1.94622	-5.82599e-14		2.15028	-1.04446e-13
-1.94729	-6.25337e-14		2.15146	-1.07217e-13
-1.94837	-5.58935e-14		2.15265	-1.13375e-13
-1.94944	-3.99304e-14		2.15383	-1.24386e-13
-1.95052	-1.89204e-14		2.15502	-1.40368e-13
-1.95159	2.52638e-15		2.1562	-1.58425e-13
-1.95267	2.16319e-14		2.15738	-1.72562e-13
-1.95375	3.83478e-14		2.15857	-1.75581e-13
-1.95482	5.47235e-14		2.15975	-1.62064e-13
-1.9559	7.32433e-14		2.16094	-1.30849e-13
-1.95697	9.49923e-14		2.16212	-8.57542e-14
-1.95805	1.18481e-13		2.1633	-3.43531e-14
-1.95912	1.39665e-13		2.16449	1.43439e-14
-1.9602	1.53218e-13		2.16567	5.21684e-14
-1.96128	1.5454e-13		2.16685	7.33592e-14
-1.96235	1.41562e-13		2.16804	7.53882e-14
-1.96343	1.1548e-13		2.16922	5.92967e-14
-1.9645	8.01175e-14		2.17041	2.96199e-14
-1.96558	4.04345e-14		2.17159	-6.28442e-15
-1.96665	1.11114e-15		2.17277	-3.96597e-14
-1.96773	-3.41365e-14		2.17396	-6.23468e-14
-1.96881	-6.25569e-14		2.17514	-6.88212e-14
-1.96988	-8.22463e-14		2.17632	-5.76462e-14
-1.97096	-9.23601e-14		2.17751	-3.19259e-14
-1.97203	-9.35268e-14		2.17869	1.36513e-15
-1.97311	-8.7925e-14		2.17988	3.30813e-14
-1.97418	-7.8641e-14		2.18106	5.43808e-14
-1.97526	-6.84874e-14		2.18224	5.94776e-14
-1.97634	-5.88977e-14		2.18343	4.7856e-14
-1.97741	-4.94618e-14		2.18461	2.49923e-14
-1.97849	-3.82742e-14		2.18579	9.55e-16
-1.97956	-2.29132e-14		2.18698	-1.29243e-14
-1.98064	-1.74726e-15		2.18816	-8.16211e-15
-1.98171	2.47982e-14		2.18935	1.76553e-14
-1.98279	5.35426e-14		2.19053	5.99135e-14
-1.98386	7.90583e-14		2.19171	1.08636e-13
-1.98494	9.5685e-14		2.1929	1.5199e-13
-1.98602	1.00483e-13		2.19408	1.80242e-13
-1.98709	9.56674e-14		2.19526	1.88854e-13
-1.98817	8.89014e-14		2.19645	1.79889e-13
-1.98924	9.07782e-14		2.19763	1.61262e-13
-1.99032	1.10358e-13		2.19882	1.43784e-13
-1.99139	1.50821e-13		2.2	1.36739e-13
-1.99247	2.07313e-13
-1.99355	2.68033e-13
-1.99462	3.18273e-13
-1.9957	3.46163e-13
-1.99677	3.4811e-13
-1.99785	3.31294e-13
-1.99892	3.10839e-13
-2	3.01905e-13
